# Supplementary material for: Resolution enhancement with a task-assisted GAN to guide optical nanoscopy image analysis and acquisition
Source: Nat Mach Intell. 2023 Jul 27;5(8):830–44. doi: 10.1038/s42256-023-00689-3 (PMC10442226; doi:10.1038/s42256-023-00689-3)
Supplement: Supplementary file 3 — Morphological features measured on all clusters from the test set of the synaptic protein dataset (for confocal, STED, pix2pix, TA-GAN localization and TA-GAN segmentation); classification prediction for each individual cell of the test set of the S. aureus dataset (bright field, SIM, pix2pix, TA-GAN LR and TA-GAN HR). [file 42256_2023_689_MOESM3_ESM.xlsx]

## Sheet: CONF2019091748hTTX-prox_0
	X1	Y1	Area	Distance to Neighbor Same Ch	Distance to Neighbor Other Ch	Eccentricity	Max intensity	Min intensity	Mean intensity	Major axis length	Minor axis length	Orientation	Perimeter	Coupled	Coupling probability
0	2953.43	11.9632	446	93.9079	2.3024	0.813434	181	32	109.919	31.9208	18.5669	0.948383	90.4264	1	0.691241
1	3065.75	1.74324	32	38.6542	3.25345	0.6435	19	8	13.875	7.40064	5.66479	-1.39935	19.0711	1	0.674491
2	3121.74	8.0823	109	28.7128	30.9536	0.893663	32	13	21.4037	17.9007	8.03274	-0.00120508	43.5563	0	0
3	3154.42	11.4182	380	29.2143	10.1675	0.620121	113	23	73.0868	25.7523	20.2028	1.12215	82.1838	0	0
4	3182.4	3.02838	71	29.2143	4.10419	0.450866	42	15	28.7887	10.7033	9.55365	0.618058	34.1421	1	0.610934
5	96.956	13.3434	37	54.3876	57.4624	0.352446	13	6	9.83784	7.10762	6.65154	0.837642	20.4853	0	0
6	22.3687	25.0622	104	37.3108	1.2176	0.754295	36	13	24.125	15.4544	10.1463	0.0625616	49.6985	1	0.723224
7	3097.6	23.6375	120	28.7128	18.1229	0.741155	17	4	13.125	15.5399	10.4325	-0.83953	43.6274	0	0
8	48.4043	51.7875	946	37.3108	4.60347	0.759162	153	26	90.2505	45.9167	29.8872	0.802509	180.06	1	0.610934
9	3213	47.4987	313	39.0069	10.6105	0.271182	49	8	32.147	21.6126	20.8027	-1.43732	87.8406	0	0
10	3041.24	45.2555	182	49.9392	6.25754	0.878624	26	6	18.1099	23.0237	10.9941	0.82804	59.3198	1	0.610635
11	3303.87	44.6255	83	30.2894	25.0024	0.847182	19	6	13.0602	14.717	7.81918	-0.35731	36.1421	0	0
12	3404.83	42.5095	44	44.4333	23.2223	0.821192	23	6	14.3636	10.0757	5.74971	1.37301	23.6569	0	0
13	3277.04	58.6795	283	30.2894	6.32158	0.905383	59	8	30.5654	32.2849	13.708	0.422444	96.0833	1	0.610635
14	3352.54	67.3401	930	50.5841	4.73839	0.758918	196	28	106.789	46.3206	30.1633	-1.27067	191.717	1	0.610934
15	97.6121	67.727	36	27.1829	47.836	0.915673	15	2	9.66667	11.1853	4.49562	-0.545311	24.1421	0	0
16	3233.3	80.806	613	38.4648	29.2715	0.785138	83	11	53.0865	39.4156	24.4109	-1.23593	138.711	0	0
17	3180.57	75.8623	110	12.0124	38.8954	0.873737	21	6	17.7545	18.3211	8.91138	-0.171133	46.0416	0	0
18	123.802	75.0067	84	27.1829	57.4411	0.888037	19	2	10.5833	15.4819	7.11813	0.895643	35.2132	0	0
19	3401.63	86.8272	588	44.4333	6.39871	0.704357	142	17	85.7534	33.4499	23.7443	-0.850301	106.569	1	0.610635
20	3190.85	82.0734	107	12.0124	34.2157	0.76091	28	6	19.2243	14.9203	9.68113	-0.443757	39.799	0	0
21	3095.6	86.6596	110	13.4051	12.8386	0.770434	19	6	12.3636	15.7249	10.0249	-1.39714	44.799	1	0.305305
22	3145.13	84.9037	38	36.5681	45.9252	0.761386	19	2	13.3947	8.68113	5.62797	-0.102677	21.3137	0	0
23	3304.13	88.7529	58	23.5405	42.5978	0.729654	30	17	22.1207	10.5601	7.2212	-0.544868	27.8995	0	0
24	5.3982	93.7682	206	52.3664	41.4752	0.501017	70	23	45.3252	18.1931	15.745	0.259146	57.2132	0	0
25	1373.26	90.2667	44	109.916	6.78843	0.721706	13	4	9.20455	9.16394	6.34327	0.121939	23.0711	1	0.610635
26	3045.92	106.596	570	51.243	13.5055	0.743992	162	23	105.932	33.5701	22.4312	0.2703	104.669	0	0
27	3105.72	95.4507	71	13.4051	5.31912	0.717282	15	9	12.7183	11.9343	8.31562	-1.01517	33.3137	1	0.521507
28	57.6529	97.1862	96	34.629	7.90842	0.463276	21	8	13.1458	11.8548	10.5059	-1.26639	35.5563	1	0.483751
29	3320.04	106.103	198	23.5405	47.2331	0.82668	57	15	31.6364	28.6224	16.105	0.407978	94.2548	0	0
30	3448.54	102.53	223	49.4692	6.59757	0.738329	34	6	21.435	21.4411	14.4607	1.37596	66.7696	1	0.610635
31	3254.69	112.778	96	16.3497	38.839	0.856357	19	8	15.8854	19.9476	10.3006	-1.5661	54.8345	0	0
32	2991.94	115.12	65	37.2888	17.9044	0.59536	13	8	10.4	10.5255	8.45685	1.28921	30.1421	0	0
33	3270.37	117.387	44	16.3497	44.3687	0.908716	21	6	14.9773	11.746	4.90296	-0.422544	26.7279	0	0
34	3346.75	126.529	358	13.9359	28.1366	0.674146	76	15	49.7374	25.0852	18.5279	-0.799068	71.6985	0	0
35	79.3551	124.171	72	14.2374	10.6637	0.677423	21	8	14.0417	11.3674	8.36175	-0.103802	30.8995	0	0
36	134.906	125.898	91	12.9646	15.5377	0.459442	25	4	15.2308	12.4508	11.0589	-1.1148	38.9706	0	0
37	169.096	131.077	75	18.0325	37.3984	0.649649	21	6	13.2	11.5402	8.77329	-1.51847	31.5563	0	0
38	3273.94	136.889	146	19.8265	37.4089	0.95681	21	6	14.3973	26.9263	7.82783	0.565214	64.9056	0	0
39	144.604	134.502	42	12.9646	21.3894	0.891304	23	8	16.3095	10.9101	4.94672	-0.753387	24.1421	0	0
40	3570.2	143.812	230	32.5967	6.83603	0.738382	47	8	20.4	23.9263	16.1355	0.786994	85.9828	1	0.610635
41	2962.86	138.459	53	33.7676	28.7553	0.773607	17	6	10.6792	10.718	6.79165	0.0761861	27.8995	0	0
42	81.9875	138.163	61	8.59222	18.6393	0.867697	19	11	14.4754	12.5851	6.25596	1.40184	29.0711	0	0
43	3347.97	140.412	46	13.9359	18.1225	0.918902	43	25	37.8913	12.7172	5.01676	-1.11156	28.1421	0	0
44	3184.89	146.257	104	45.3451	36.448	0.780178	19	6	12.5481	16.8409	10.535	-1.54497	49.4203	0	0
45	80.4496	146.617	46	8.59222	27.0631	0.364006	17	8	14.4565	7.95062	7.40518	0.180865	23.3137	0	0
46	171.909	148.889	50	18.0325	23.0268	0.49131	17	4	14	8.60466	7.49452	0.245358	24.7279	0	0
47	3539.53	154.847	118	24.7319	20.4785	0.598478	23	6	16.8305	14.1413	11.3291	-0.65571	43.3848	0	0
48	3037.47	157.138	239	47.2255	38.8418	0.849196	36	8	24.636	25.5778	13.5071	-1.0355	71.3553	0	0
49	3111.29	154.503	113	9.69155	16.7433	0.795634	28	4	17.9381	15.837	9.59368	1.30236	40.7279	0	0
50	30.482	154.698	60	22.0796	9.72789	0.868513	21	9	13.8667	12.9867	6.43704	-1.3465	32.1421	0	0
51	146.874	158.181	69	23.7875	32.2379	0.732606	15	6	13.0435	11.7842	8.02098	-0.595405	32.3848	0	0
52	3374.58	164.666	336	36.006	43.1471	0.395083	202	42	123.923	21.9815	20.1932	-1.36994	72.5269	0	0
53	2990.26	158.194	35	29.1374	5.03503	0.584054	19	6	14.1714	7.42498	6.02697	0.837582	20.4853	1	0.521507
54	207.884	166.049	152	26.4958	17.1666	0.608252	23	6	17.5329	16.1371	12.8087	0.37428	48.8701	0	0
55	3319.67	161.708	52	17.4153	17.2908	0.536376	21	9	14.5385	8.98738	7.58516	1.17792	25.3137	0	0
56	3107.68	163.498	53	9.69155	16.8697	0.923159	19	9	15.1132	13.7104	5.27052	0.892129	30.3848	0	0
57	233.881	171.17	173	26.4958	21.0253	0.932398	30	8	17.1908	26.8635	9.70935	0.481993	62.7696	0	0
58	3135.13	172.714	156	28.955	21.8103	0.898308	25	8	17.6603	22.198	9.75302	0.306667	55.8345	0	0
59	3214.38	180.704	463	40.3145	19.7042	0.545032	172	42	112.501	27.2356	22.8348	0.492977	86.4264	0	0
60	3313.23	177.889	129	17.4153	33.3966	0.881053	34	9	23.0543	19.8917	9.40911	0.430062	54.1127	0	0
61	27.2178	176.535	70	22.0796	12.448	0.841112	19	6	13.7714	13.2953	7.19089	-1.04387	32.9706	1	0.305305
62	3541.42	179.506	51	24.7319	14.938	0.777396	19	8	13.7059	10.5005	6.60493	-0.304576	26.4853	0	0
63	260.852	178.959	30	24.8504	23.4201	0.732493	17	6	13.0333	7.58018	5.1604	-0.338361	18.7279	0	0
64	285.522	181.947	104	24.8504	21.4944	0.446253	23	6	15.7019	12.8017	11.4563	-0.207621	43.0061	0	0
65	3253.94	188.431	49	19.4023	42.8717	0.874086	23	4	16.3061	12.7155	6.17682	1.07647	30.3492	0	0
66	2992.08	187.274	46	29.1374	32.8565	0.514141	15	6	11.4348	8.33429	7.14837	-1.54113	23.3137	0	0
67	310.372	189.829	79	26.0707	37.3307	0.963875	13	4	11.1139	24.2895	6.46963	1.56487	47.7635	0	0
68	3075.99	196.722	109	37.8307	15.0813	0.679545	23	6	13.9174	15.3509	11.2619	-0.719044	49.0772	0	0
69	131.096	193.911	87	29.4886	5.79482	0.681552	17	6	12.8161	12.4132	9.08359	1.49448	33.5563	1	0.521507
70	3163.83	194.509	101	36.0415	16.3853	0.86612	23	8	16.2178	17.812	8.90309	-1.38241	45.2132	0	0
71	1395.5	197.911	147	26.7183	37.9375	0.83599	19	4	12.8776	19.8235	10.8781	1.40488	54.0416	0	0
72	160.423	196.995	65	29.4886	8.68141	0.568457	11	4	8.58462	10.1754	8.37139	1.20669	28.1421	1	0.47005
73	3505.09	199.32	66	29.2397	15.5892	0.583307	13	4	10.4242	10.3854	8.43557	-0.516433	28.7279	0	0
74	3296.57	207.381	455	33.8743	33.566	0.587215	185	32	99.9868	27.4912	22.2522	-0.869379	92.3259	0	0
75	1369.07	201.835	109	26.7183	11.3011	0.562502	21	4	13.0826	13.567	11.2172	0.1573	40.3848	0	0
76	3414.77	215.432	426	33.286	22.5639	0.718087	64	15	43.3873	29.6081	20.6059	0.00237521	102.876	0	0
77	49.9283	208.19	49	38.9587	38.5336	0.921627	13	6	9.67347	15.5242	6.02459	-0.311268	31.7279	0	0
78	3534.91	206.797	91	28.0555	14.6015	0.527154	17	2	12.2967	11.7151	9.95509	1.14838	33.3137	0	0
79	3248.12	206.938	71	19.4023	30.573	0.59351	25	4	16.4507	10.8979	8.77095	1.03786	30.9706	0	0
80	342.871	210.113	67	38.3092	15.452	0.916591	15	2	11.2388	14.7457	5.89569	-0.616224	34.1777	0	0
81	3480.94	215.809	46	27.4748	18.5023	0.855914	15	4	11.0435	10.7766	5.57278	0.696409	25.5563	0	0
82	7.29635	226.899	267	38.3784	10.9443	0.784996	36	9	26.2622	27.0781	16.7749	-0.1587	88.3909	0	0
83	231.32	238.034	881	66.0449	10.5564	0.69886	193	30	104.253	41.5264	29.7021	1.04638	166.652	0	0
84	3088.53	232.416	360	32.2481	9.22352	0.623866	76	6	42.9278	25.7875	20.1538	0.662945	87.8406	0	0
85	3331.69	227.302	112	39.8181	18.5453	0.709868	30	6	18.2411	15.2985	10.7753	0.835795	42.7635	0	0
86	138.644	236.874	481	43.6206	41.8417	0.386811	123	19	74.0229	27.2853	25.1614	0.0544435	105.397	0	0
87	3271.02	236.015	364	37.0125	7.94781	0.553679	62	15	41.0962	26.767	22.2897	0.115115	101.497	1	0.483751
88	3385.07	230.47	41	33.286	31.5112	0.864117	25	2	15.6585	10.4248	5.24671	0.231771	23.8995	0	0
89	3520.84	233.283	99	25.8332	17.6328	0.650617	23	8	13.5051	13.6418	10.3596	-1.35214	41.9706	0	0
90	3495.65	239.015	89	11.2773	18.0976	0.700873	34	4	18.9775	12.7012	9.05957	-0.749221	34.3848	0	0
91	1348.71	248.372	86	50.7955	18.8768	0.655856	21	4	9.47674	12.9557	9.78004	0.435954	37.1777	0	0
92	308.004	249.952	155	21.4234	33.4179	0.890348	23	6	15.5871	24.9133	11.3425	-0.754778	68.663	0	0
93	3500.37	249.261	63	11.2773	10.9937	0.830192	19	8	15.6508	14.4482	8.05452	-0.41686	38.8345	0	0
94	3172.17	245.72	30	27.767	8.77738	0.727196	15	9	12.7333	7.42395	5.09602	-1.31591	17.6569	1	0.47005
95	424.225	252.537	66	27.9774	32.6384	0.820244	11	6	9.42424	12.826	7.33665	0.302939	32.9706	0	0
96	3129.66	261.396	129	33.6889	24.3811	0.915728	21	4	13.2713	20.9692	8.42538	0.11559	49.2132	0	0
97	28.9902	258.558	106	38.3784	33.2654	0.773345	19	6	15.3774	15.7378	9.97752	1.5461	43.799	0	0
98	3304.79	256.654	65	27.3409	18.7172	0.848404	21	11	16.2615	13.2968	7.03866	-1.07195	34.5208	0	0
99	3344.55	266.785	342	41.0375	10.1284	0.61091	64	13	43.845	24.0343	19.0279	0.757389	80.2548	0	0
100	3075.28	261.818	55	32.2481	30.0617	0.86203	21	4	15.8545	12.0997	6.13281	1.11945	28.9706	0	0
101	400.283	267.012	35	16.8368	15.3142	0.908658	17	8	12.3143	10.8087	4.51306	0.250722	22.0711	0	0
102	306.233	271.302	179	17.6141	28.4024	0.609373	25	6	18.4972	18.0582	14.3181	-0.590581	62.5269	0	0
103	103.025	275.897	474	37.5044	37.4129	0.589005	108	21	63.4156	28.0278	22.6501	1.20238	102.705	0	0
104	3283.18	273.402	256	27.3409	31.8235	0.370412	53	11	30.9727	19.151	17.7888	1.19327	63.6985	0	0
105	3726.3	271.641	44	48.8705	16.787	0.930104	17	4	10.4318	12.8748	4.72889	-0.109216	28.3137	0	0
106	3161.8	271.478	94	27.767	19.0867	0.840706	15	8	11.9255	15.1284	8.19188	1.1939	37.5563	0	0
107	384.757	273.524	82	16.8368	9.2343	0.689934	19	6	13.9268	12.8276	9.28556	-0.980356	37.3492	0	0
108	476.037	280.841	69	20.1551	21.4364	0.924761	15	8	12.1014	15.6792	5.9667	0.218004	35.5563	0	0
109	3540.38	288.481	232	23.1928	2.53529	0.819458	38	8	24.6164	23.249	13.3249	0.12085	62.2843	1	0.691241
110	3517.2	287.592	173	23.1928	22.6832	0.788707	25	8	17.7803	20.7322	12.7455	-0.669077	65.9056	0	0
111	317.329	284.982	63	17.6141	22.764	0.819441	19	8	13.8889	12.7708	7.31974	-1.16006	32.1421	0	0
112	3258	296.743	266	26.9889	2.61658	0.766189	42	6	27.1015	26.8767	17.2714	0.236635	101.255	1	0.691241
113	3415.06	295.118	378	39.0769	23.0415	0.619482	130	30	77.3915	25.4324	19.9647	0.62262	79.7696	0	0
114	3463.74	290.182	87	35.5547	24.4111	0.891404	17	4	14.4368	16.0492	7.27365	0.109019	37.5563	0	0
115	3570.42	286.62	42	30.0999	31.0754	0.578328	15	6	12.0952	8.74788	7.13656	0.0941108	23.7279	0	0
116	457.087	287.704	40	20.1551	27.0319	0.74126	17	2	13	8.75171	5.87431	0.525825	21.5563	0	0
117	134.759	295.886	126	37.5044	61.3269	0.849913	34	8	20.8095	17.7374	9.34625	0.137891	45.2132	0	0
118	7.88013	302.994	412	49.1952	3.19514	0.36806	94	17	59.3665	24.856	23.1112	-1.34269	95.0122	1	0.674491
119	3328.99	307.034	375	32.6422	16.8319	0.660128	81	15	48.7093	26.2063	19.6849	0.672277	86.3259	0	0
120	368.123	300.81	91	22.8712	24.403	0.833804	19	8	13.5385	14.7198	8.12619	1.23428	36.1421	0	0
121	1348.57	303.343	79	20.7824	4.6057	0.872194	15	4	10.9241	14.7718	7.22577	0.160914	35.5563	1	0.610934
122	182.183	305.058	101	33.3649	52.5619	0.850869	21	8	16.0891	17.2014	9.03723	1.5405	45.0772	0	0
123	3276.42	316.465	257	26.9889	24.6794	0.413991	45	9	25.1868	22.3663	20.3596	0.801234	99.7046	0	0
124	3596.62	315.744	112	27.2771	11.8959	0.711584	23	6	15.1607	14.697	10.3261	-0.242141	41.1421	0	0
125	3668.81	323.963	472	43.1144	5.9534	0.73115	170	28	91.7013	30.2473	20.6352	0.0607859	89.598	1	0.521507
126	3722.83	320.388	77	48.8705	26.2646	0.861569	17	6	12.4156	14.8955	7.56153	-1.18008	37.3492	0	0
127	3476.35	323.427	107	25.8016	9.52573	0.775687	23	11	18.514	14.9751	9.45103	-0.806875	38.6274	0	0
128	504.654	324.929	184	40.2923	11.7963	0.785849	34	6	21.5326	20.5404	12.7026	1.02247	61.3553	0	0
129	360.884	322.506	55	22.8712	40.2508	0.853426	17	8	12.7273	12.3762	6.45067	1.04174	27.5563	0	0
130	3502.1	321.751	56	10.0943	17.3054	0.835059	25	6	19.9286	11.3658	6.253	-1.56604	26.4853	0	0
131	412.116	323.404	54	27.9869	21.7983	0.668781	23	4	15.5	9.70982	7.21885	1.00127	25.3137	0	0
132	1346.64	324.035	39	20.7824	9.97487	0.584457	17	6	13.7692	7.95636	6.45599	0.215287	21.3137	0	0
133	3430.53	331.003	489	37.7322	28.2361	0.764897	159	30	94.7648	31.9679	20.5922	-1.49818	93.7401	0	0
134	3619.21	331.04	123	26.4839	16.2365	0.649814	23	6	14.5854	15.293	11.6241	0.530056	46.799	0	0
135	3502.61	331.832	137	10.0943	12.2635	0.571739	43	13	27.5766	14.6826	12.0462	-1.31018	42.3848	1	0.305305
136	3219.53	346.63	938	50.7545	7.52525	0.815139	189	43	121.054	47.3685	27.4389	0.54792	165.196	1	0.483751
137	1319.66	335.898	170	29.4716	11.8896	0.728096	17	4	12.8059	18.9179	12.9678	-1.3855	57.0772	0	0
138	3170.3	334.293	86	34.4766	2.88845	0.657242	19	6	13.5	12.2397	9.22481	1.39834	33.5563	1	0.691241
139	542.683	338.241	199	40.2923	30.735	0.839294	30	8	17.809	23.339	12.6889	0.812717	65.6985	0	0
140	54.6149	343.724	281	61.9927	6.99291	0.707829	49	9	32.1317	23.727	16.7603	-0.302642	73.3553	1	0.610635
141	188.571	337.805	60	33.3649	30.2186	0.671525	11	6	9.25	10.4514	7.74426	-0.532949	28.1421	0	0
142	3340.32	337.648	103	32.6422	20.7656	0.860895	21	4	15.5534	16.4551	8.37205	1.52089	39.5563	0	0
143	429.673	345.199	39	27.9869	49.2932	0.074227	25	2	14.1795	7.04564	7.0262	0.197396	20.4853	0	0
144	3397.3	348.873	82	37.7322	24.17	0.64419	21	6	15.5244	11.8675	9.07706	-1.40672	33.799	0	0
145	3635.79	351.689	77	26.4839	15.8666	0.649188	21	6	14.4156	11.9245	9.07007	-0.216556	34.5563	0	0
146	3557.75	359.288	420	44.0034	28.1504	0.353433	94	21	64.1881	24.4164	22.8405	0.852236	84.4264	0	0
147	3471.59	360.553	501	37.1319	36.8883	0.700327	147	26	82.7206	30.9478	22.0912	-0.874822	105.119	0	0
148	3154.97	365.172	120	34.4766	35.5218	0.802693	25	8	16.7167	16.7875	10.012	0.827108	46.4558	0	0
149	467.043	362.529	30	41.1932	21.369	0.872488	11	6	9.26667	8.89404	4.34595	0.83864	19.3137	0	0
150	579.727	367.217	59	40.4117	3.50873	0.787737	19	4	12.9831	11.2031	6.90124	-0.856338	28.1421	1	0.674491
151	398.185	377.628	366	45.201	66.2609	0.806335	70	8	46.9262	29.1904	17.2649	0.752791	85.4975	0	0
152	3436.65	373.109	32	37.1319	23.0384	0.534488	19	9	16.875	6.91016	5.8403	0.354189	17.8995	0	0
153	3268.32	377.968	126	43.5616	2.23097	0.806731	19	6	14.4603	18.8811	11.1572	1.36085	52.0416	1	0.691241
154	3625.85	376.486	32	26.7139	28.608	0.835261	15	11	13.8125	8.59543	4.72624	0.244569	19.4853	0	0
155	3660.48	384.789	531	35.6065	10.6777	0.840243	74	8	45.8908	37.3738	20.2645	-0.870824	126.504	0	0
156	3511.84	379.968	89	32.7911	33.9148	0.568218	15	4	11.3933	11.7726	9.6874	-0.633002	33.5563	0	0
157	3594.67	391.302	422	34.5208	15.2207	0.676548	100	15	57.3436	27.7043	20.4014	0.0829453	85.2548	0	0
158	218.309	400.477	666	54.7352	2.72083	0.749465	217	40	134.444	37.4336	24.7827	0.965316	119.64	1	0.691241
159	3348.04	392.659	103	35.2155	19.8694	0.74111	21	6	13.2136	14.5262	9.75266	0.486366	42.0416	0	0
160	356.671	400.211	175	35.3407	20.6454	0.85942	25	6	18.2057	21.5691	11.0276	-0.699011	57.2843	0	0
161	3307.38	397.265	66	40.9185	42.8625	0.842798	15	4	11.8788	12.8068	6.89298	0.850086	32.9706	0	0
162	3383.08	396.17	56	35.2155	18.6087	0.641846	21	8	13.625	9.67879	7.42202	-1.35778	25.6569	0	0
163	312.708	402.164	316	32.965	23.3739	0.830929	36	6	21.0886	34.0218	18.929	-1.45648	105.912	0	0
164	279.803	400.171	40	32.965	25.2202	0.692162	21	6	14.625	8.39039	6.05569	-0.0338265	21.3137	0	0
165	559.57	402.242	84	22.0089	30.7698	0.878477	26	4	13.5238	15.4373	7.37571	0.661578	36.3848	0	0
166	3561.97	403.089	54	34.7657	9.86051	0.926198	25	8	17.0926	13.5148	5.09559	0.615973	28.9706	0	0
167	470.79	413.451	503	42.9307	54.906	0.6084	200	51	121.419	28.8661	22.909	1.06961	93.669	0	0
168	3701.97	410.133	91	36.9519	25.2488	0.878291	23	6	12.7033	18.4937	8.84235	0.255764	46.734	0	0
169	3423.06	413.923	160	43.0162	6.48321	0.938253	30	6	17.2625	28.0893	9.71744	0.720167	66.2843	1	0.610635
170	611.631	408.832	116	33.3535	39.2717	0.889515	25	8	16.7241	18.6146	8.5051	1.44642	44.3848	0	0
171	540.736	413.63	70	22.0089	30.6072	0.67354	19	8	13.3571	10.9966	8.12812	-0.345616	29.3137	0	0
172	3517.3	412.3	40	21.8364	37.6835	0.861001	15	9	12.15	10.801	5.49343	1.12584	25.3137	0	0
173	513.713	414.31	81	27.0318	39.9659	0.468097	25	9	16.0617	10.8614	9.59794	0.615841	30.9706	0	0
174	3129.85	430.23	110	9.73914	16.5943	0.771054	19	4	12.8636	19.2441	12.254	-0.252168	56.663	0	0
175	3532.1	428.363	34	21.8364	29.8396	0.926351	15	8	13.2941	11.8008	4.44492	-0.868182	22.8995	0	0
176	353.295	435.39	186	35.3407	7.35801	0.769497	30	4	18.6882	21.7127	13.8668	-0.494498	69.5624	1	0.483751
177	635.139	432.492	45	33.3535	6.49356	0.729523	15	6	11.8222	10.054	6.87651	0.534916	27.4497	1	0.610635
178	3363.2	437.555	207	45.912	6.73731	0.776281	23	8	15.628	24.0553	15.1642	1.17682	83.9767	1	0.610635
179	3138.97	433.639	33	9.65068	7.13589	0.683485	19	6	14.9394	7.71014	5.62813	-1.31601	19.6569	1	0.483751
180	3723.79	439.953	116	36.9519	19.0269	0.878706	17	6	12.1983	21.125	10.0843	1.317	57.2843	0	0
181	3673.11	447.479	423	38.1709	29.8264	0.582365	117	23	74.5461	27.6041	22.4401	1.08559	113.533	0	0
182	3140.85	443.104	39	9.65068	5.84442	0.50873	15	9	13.0513	7.8246	6.73641	0.863388	21.8995	1	0.521507
183	3506.64	448.223	100	27.1579	51.7646	0.772279	45	9	24.62	18.5861	11.8075	0.962905	58.3492	0	0
184	3479.57	445.993	42	27.1579	32.1185	0.462065	15	4	10.6667	7.75524	6.87771	1.18359	21.8995	0	0
185	3539.83	453.707	243	26.4968	41.2906	0.551983	38	6	21.5021	19.789	16.5011	-0.432931	64.2843	0	0
186	245.598	447.924	33	10.2652	32.8471	0.651939	26	13	22.3939	7.50509	5.69089	-0.632674	19.4853	0	0
187	595.904	453.935	155	33.5155	30.8299	0.7347	28	8	19.4129	19.3882	13.1528	1.56863	57.663	0	0
188	3093.74	457.472	197	18.5718	17.8452	0.669999	42	9	24.9797	20.0741	14.9023	0.250803	65.8051	0	0
189	277.379	460.287	392	24.6181	2.54847	0.593728	85	21	54.2985	25.3664	20.4115	1.41774	81.0122	1	0.691241
190	253.439	454.55	56	10.2652	23.0946	0.620771	30	21	25.0357	9.70299	7.60706	-0.741819	26.1421	0	0
191	3144.16	456.343	48	13.6454	17.9595	0.665856	15	9	12.2083	9.12049	6.80462	0.948715	23.6569	0	0
192	306.016	461.463	80	28.661	22.7509	0.641227	32	13	18.175	11.599	8.90049	0.304067	31.935	0	0
193	3413.15	467.054	201	18.7435	7.62338	0.639226	34	4	19.5821	20.2395	15.5645	-0.813638	63.4914	1	0.483751
194	3101.57	474.313	221	18.5718	7.96898	0.911935	34	2	20.4751	29.8964	12.2676	-0.319772	85.2548	1	0.483751
195	447.945	474.284	79	51.2247	50.8388	0.631219	13	4	10.1266	11.4453	8.87704	1.29739	31.3137	0	0
196	3635.21	478.118	88	10.755	4.7741	0.729346	34	6	19.4886	12.8942	8.82149	-0.919022	34.3848	1	0.610934
197	3672.97	485.65	379	38.1709	33.9473	0.570735	89	9	50.0422	25.31	20.7829	0.167503	89.0122	0	0
198	3568.01	485.791	294	42.7039	14.7853	0.706613	36	9	24.6429	25.4786	18.0286	0.736822	87.4975	0	0
199	3624.6	479.893	32	10.755	15.5185	0.908369	15	9	14.0625	9.83902	4.11438	0.594473	21.1066	0	0
200	665.761	483.402	84	16.4195	33.4211	0.655868	23	6	14.5476	14.6398	11.0512	1.44492	45.3848	0	0
201	611.382	483.662	80	13.9647	37.0347	0.763194	28	4	17.85	12.6592	8.17999	-0.955874	31.5563	0	0
202	3197.3	484.256	36	50.6097	41.1115	0.958642	13	4	8.25	13.9951	3.98321	0.366255	26.0711	0	0
203	3406.88	484.72	130	18.7435	8.90813	0.455722	23	6	18.0462	14.0837	12.5362	-1.36208	43.799	1	0.47005
204	526.309	490.7	110	45.2813	47.9147	0.420408	17	8	12.4364	13.1226	11.9066	0.0989193	44.0416	0	0
205	625.038	486.584	34	13.9647	25.0476	0.659791	17	8	13.1471	7.65702	5.75387	0.832103	20.4853	0	0
206	680.502	490.634	56	16.4195	22.8105	0.618028	17	2	12.4821	9.70449	7.62925	0.535493	26.5563	0	0
207	297.145	497.253	32	30.5311	40.3861	0.862723	17	6	9.03125	9.48297	4.79532	-0.860028	22.8995	0	0
208	395.714	510.203	640	52.9423	3.2527	0.532363	113	25	68.7609	32.5938	27.5912	0.929945	137.054	1	0.674491
209	266.875	501.235	60	30.5311	33.6273	0.674326	13	2	10.8	10.5701	7.8053	0.779449	28.7279	0	0
210	3151.26	505.282	83	46.1425	7.90815	0.926974	15	4	9.61446	19.0843	7.159	-1.4197	45.3848	1	0.483751
211	3421.13	510.011	89	29.0293	27.6409	0.53158	17	2	12.3708	11.8607	10.0461	0.602373	34.7279	0	0
212	3717.34	521.641	243	16.7414	18.7363	0.766088	72	19	45.1111	22.9531	14.7528	-0.246308	66.8701	0	0
213	3733.75	524.973	219	16.7414	12.1909	0.880376	72	17	46.0365	24.4021	11.5733	0.0287697	59.4558	1	0.305305
214	491.77	519.982	30	35.1876	29.6287	0.505493	17	8	11.3	7.05495	6.08723	-0.983439	20.7279	0	0
215	3457.86	522.143	84	38.6797	6.63822	0.897416	17	4	10.5119	18.0608	7.96818	-1.00934	40.6274	1	0.610635
216	654.333	521.524	36	30.3533	20.549	0.811781	15	6	11.6111	8.8762	5.18337	1.11623	21.0711	0	0
217	732.702	523.998	107	44.1964	12.5085	0.81698	19	4	12.4112	16.7592	9.66447	0.636782	44.9706	1	0.305305
218	446.402	525.485	34	34.9327	30.4817	0.838364	13	6	9.94118	9.54867	5.20508	-0.898563	20.6924	0	0
219	624.684	528.026	90	30.3533	27.5267	0.821846	17	4	12.5778	14.7507	8.40363	-0.786581	38.3848	0	0
220	3112.14	529.747	32	46.1425	17.2597	0.852399	9	4	8.15625	9.15987	4.78962	-0.763862	20.8995	0	0
221	2938.66	535.207	51	18.592	18.74	0.761681	11	6	9.56863	10.0144	6.48888	0.401895	24.4853	0	0
222	534.047	536.678	47	32.4311	30.0835	0.625172	17	8	13.2128	8.77222	6.84661	-0.682072	23.8995	0	0
223	929.275	540.897	46	42.4495	74.5538	0.774085	17	6	11.8478	9.84236	6.23102	0.713768	24.9706	0	0
224	472.094	549.155	157	34.9327	4.9344	0.901981	30	2	17.8408	23.0705	9.96129	0.362351	56.8701	1	0.610934
225	3691.77	545.256	37	16.1287	6.69241	0.920959	21	15	18.1892	11.3196	4.41078	0.613402	24.9706	1	0.610635
226	587.854	551.992	98	41.4633	15.3963	0.939983	26	4	16.7143	20.6514	7.04667	-0.31998	44.9706	0	0
227	3706.24	552.385	113	16.1287	11.6743	0.849134	28	8	19.1593	17.3494	9.1636	0.938618	46.3848	0	0
228	2896.86	551.576	37	31.6493	22.1123	0.911621	15	4	9.18919	13.173	5.41454	-1.18893	25.864	0	0
229	2928.49	550.773	69	18.592	3.0891	0.773664	15	6	10.0145	11.7982	7.47531	1.56866	29.0711	1	0.674491
230	3672.83	554.604	86	21.1239	22.0321	0.963534	21	9	13.1163	21.7984	5.83295	0.954336	48.3553	0	0
231	760.209	558.591	54	39.7844	28.1527	0.646823	13	6	11.0926	9.5185	7.25919	-0.0484228	25.8995	0	0
232	511.216	559.711	52	12.6376	14.6376	0.823787	19	6	14.25	11.1875	6.3422	-1.2891	28.3848	0	0
233	3605.66	567.411	161	40.6076	18.1406	0.905539	23	8	15.7516	27.0537	11.4779	0.170844	71.1482	0	0
234	2986.29	562.258	59	54.7733	7.95472	0.540353	15	4	8.79661	9.55522	8.04013	0.155968	26.4853	1	0.483751
235	518.203	570.241	95	12.6376	27.1579	0.531723	19	8	13.3474	12.4928	10.5803	-1.0876	38.1421	0	0
236	875.237	574.796	56	41.1202	47.6534	0.70823	15	2	10.4107	10.467	7.38952	-1.18125	27.3137	0	0
237	619.061	579.293	49	21.2706	23.1447	0.663914	19	11	15.1633	9.71954	7.26836	-0.375948	27.6924	0	0
238	919.695	582.252	119	19.9091	38.0316	0.780094	23	8	12.395	17.9835	11.2516	-0.626999	51.4558	0	0
239	2863.26	584.323	93	46.9142	37.766	0.843689	21	4	15.3011	19.218	10.3168	1.56992	53.7635	0	0
240	713.906	594.173	307	30.1038	11.4446	0.783825	34	8	25.6287	33.9579	21.0872	0.766041	128.018	0	0
241	656.017	589.008	44	26.8615	15.9201	0.634134	25	11	19.7727	8.55731	6.6167	1.07395	22.4853	0	0
242	752.075	597.535	134	14.2332	22.2311	0.884047	28	17	24.6866	19.9517	9.3254	-0.207447	50.6274	0	0
243	443.315	604.444	397	61.845	6.51338	0.335265	91	19	61.3048	24.0973	22.7026	1.04483	79.598	1	0.610635
244	3628.42	601.041	178	40.6076	35.098	0.708129	19	6	15.3371	18.4968	13.0603	-0.529698	53.6985	0	0
245	908.624	598.799	66	19.9091	27.1677	0.709568	19	8	12.5	11.0056	7.75498	0.269853	29.3137	0	0
246	3495.01	600.187	76	73.5588	7.83022	0.619317	21	0	12.4868	11.4929	9.02358	0.321357	32.7279	1	0.483751
247	618.075	600.541	56	21.2706	23.1159	0.668077	23	6	15.1786	9.91276	7.37601	0.116691	26.7279	0	0
248	3671.07	604.455	164	42.7858	57.9776	0.563562	26	4	17.8598	17.8293	14.7283	0.789311	65.5269	0	0
249	542.329	609.291	191	45.9009	16.7829	0.826444	26	13	20.7958	25.8573	14.5582	0.47969	83.3909	0	0
250	765.367	602.625	108	14.2332	36.1079	0.880313	28	15	20.9444	17.89	8.48691	1.05029	43.2132	0	0
251	3182.47	600.75	47	23.9368	2.4779	0.648088	15	4	10.0426	8.96196	6.82512	-1.02798	23.8995	1	0.691241
252	835.277	602.793	63	20.7944	1.13859	0.592605	34	15	25.5556	10.2689	8.2715	-1.39718	29.5563	1	0.723224
253	2819.14	607.522	162	30.9386	12.9396	0.777488	19	6	13.1481	19.8105	12.4588	-1.45069	58.8701	1	0.305305
254	845.214	621.06	503	20.7944	20.979	0.913222	47	11	33.4254	56.9412	23.2015	1.38211	181.888	0	0
255	3387.31	623.538	220	32.0946	4.74379	0.895889	21	2	13.2682	28.2908	12.569	0.564463	77.598	1	0.610934
256	653.91	615.787	40	26.8615	37.3712	0.656974	25	11	17.7	8.26243	6.22915	0.394739	21.8995	0	0
257	3419.28	620.652	71	32.0946	12.1154	0.751696	9	4	8.08451	12.2706	8.09261	0.842226	33.935	1	0.305305
258	724.428	622.378	73	30.1038	18.9185	0.790614	25	13	18.6712	13.3764	8.19058	-1.42935	35.3492	0	0
259	3169.24	620.697	40	23.9368	21.4726	0.840014	13	6	9.75	9.75607	5.2933	-0.213708	22.864	0	0
260	3592.15	623.059	84	42.4323	13.3759	0.824051	19	6	12.6071	14.4654	8.19487	0.939496	37.2132	0	0
261	960.575	623.798	35	38.2784	14.0759	0.668108	15	6	9.74286	8.15364	6.06683	0.247179	21.8995	0	0
262	387.228	630.502	151	61.845	13.754	0.747224	25	2	12.894	20.2585	13.4633	0.831259	59.4558	0	0
263	2801.07	632.633	131	29.868	21.5092	0.830123	17	4	12.4122	18.8569	10.5143	0.695092	55.4558	0	0
264	627.317	629.453	37	11.2795	21.3653	0.86969	23	8	15.1081	10.8549	5.35795	-0.485686	25.1066	0	0
265	616.057	630.118	47	11.2795	11.8135	0.682782	19	9	15.383	9.20475	6.72519	1.51069	24.7279	0	0
266	997.174	635.009	69	37.9499	29.1253	0.64118	17	6	12.9565	10.9665	8.41558	0.453166	29.8995	0	0
267	914.529	656.096	658	20.4431	8.75602	0.976839	60	19	37.9407	79.7083	17.0556	0.954367	234.794	1	0.47005
268	3141.36	636.78	69	32.1864	24.4753	0.794325	17	4	11.8841	12.5217	7.60685	0.0231759	31.8995	0	0
269	686.441	636.869	47	38.7657	43.2	0.607749	15	6	12.6809	8.67952	6.89266	0.949731	23.3137	0	0
270	637.234	648.207	143	21.2153	39.6129	0.679889	28	8	21.3776	16.3225	11.9695	-1.45425	48.6274	0	0
271	510.077	656.563	445	57.2267	6.14483	0.66039	119	15	51.0944	27.6951	20.7969	0.783958	81.598	1	0.610635
272	2598.26	651.183	94	40.0966	6.16891	0.906052	21	4	11.883	17.5603	7.43095	0.550359	41.799	1	0.610635
273	740.218	658.872	147	39.7632	52.5547	0.803864	34	9	22.1361	18.2458	10.8528	0.403737	48.4203	0	0
274	602.326	668.102	507	32.0106	4.17211	0.778167	93	19	59.854	33.1819	20.8402	0.102649	96.3259	1	0.610934
275	849.481	654.61	88	27.4352	24.4067	0.881949	43	23	29.375	15.7444	7.42102	-0.920816	37.799	0	0
276	1041.61	657.298	101	49.7134	9.36046	0.779246	19	8	13.3366	15.2774	9.57462	-0.612105	42.3848	0	0
277	876.916	654.521	71	11.7626	11.9814	0.845835	49	23	36.6761	14.1472	7.54678	-1.35705	36.6274	0	0
278	1136.13	659.496	137	10.1182	3.00684	0.820352	23	6	16.4964	17.6942	10.1186	1.34707	46.0416	1	0.674491
279	3722	660.594	45	35.5732	38.5592	0.924073	17	8	12	12.811	4.89655	-0.535063	27.5563	0	0
280	2543.66	675.941	1090	56.1328	7.28129	0.893334	179	26	120.141	58.3904	26.2402	1.14903	182.095	1	0.483751
281	2797.99	662.343	77	29.868	14.6699	0.715442	13	6	9.76623	11.9463	8.34656	-0.115698	31.5563	0	0
282	980.844	669.265	533	37.9499	8.96103	0.894298	51	11	36.6623	43.0071	19.2444	1.25746	135.16	1	0.47005
283	1255.64	667.823	215	30.0489	20.0607	0.743968	38	6	24.0698	22.6573	15.1399	0.899371	72.669	0	0
284	878.856	666.123	98	11.7626	17.8498	0.800618	40	28	32.9184	15.2136	9.11562	-0.969754	43.0061	0	0
285	3147.45	674.65	413	22.4965	16.9734	0.593788	72	17	41.7046	27.6392	22.2391	0.246137	115.255	0	0
286	3464.68	667.203	170	42.1734	35.382	0.481496	26	9	18.5294	16.57	14.5228	-0.0785564	52.6274	0	0
287	3687.23	668.108	101	19.1351	60.0557	0.838976	23	6	14.505	15.7564	8.57416	1.49394	40.9706	0	0
288	3642.64	670.812	108	44.6705	55.1038	0.621412	15	6	10.2315	14.1548	11.09	-1.27374	42.9706	0	0
289	1137.27	669.55	44	10.1182	7.45521	0.684311	21	8	16.3636	8.80166	6.41809	0.608599	22.7279	1	0.483751
290	901.116	671.523	30	15.1061	11.0105	0.73497	42	23	38.6667	7.48866	5.07806	-0.32087	18.4853	0	0
291	633.441	675.619	55	27.673	32.8683	0.819333	23	6	16.8909	11.0434	6.33135	0.563572	26.1421	0	0
292	1104.22	690.741	519	39.2526	6.53071	0.824818	138	21	80.9461	35.3856	20.0069	0.947564	109.154	1	0.610635
293	3540.36	692.837	291	38.6542	9.03527	0.762071	57	13	36.3986	26.9265	17.4347	0.573414	97.2548	0	0
294	895.502	685.548	66	15.1061	23.8592	0.784924	34	19	25.1818	11.7704	7.29285	-0.329514	29.3137	0	0
295	2597.66	691.275	229	40.0966	36.5546	0.751728	36	9	24.8821	21.68	14.2974	-0.205274	65.3553	0	0
296	3426.64	685.399	66	30.8795	7.33002	0.818082	19	4	11.8485	12.1982	7.01521	1.04908	29.5563	1	0.483751
297	3165.92	687.499	102	22.4965	38.9369	0.572194	32	6	23.0784	12.7113	10.4248	0.518	36.3848	0	0
298	3503.1	703.156	767	38.6542	8.52954	0.848658	161	25	97.897	44.8856	23.7419	0.0845868	138.397	1	0.47005
299	2685.57	689.807	167	31.47	23.884	0.933479	28	0	14.6467	27.9388	10.0197	-1.14134	72.3553	0	0
300	3692.98	686.357	42	19.1351	47.7596	0.790463	17	6	11.5952	9.39879	5.75685	-0.76444	22.7279	0	0
301	1247.23	696.669	353	21.621	10.0049	0.806777	89	19	58.3909	28.2782	16.7084	0.571869	75.598	0	0
302	2890.31	698.673	271	44.3452	12.7712	0.790742	45	6	27.2435	26.0774	15.9633	1.07277	85.598	1	0.305305
303	2934.74	700.013	60	44.4531	32.8474	0.823855	19	9	14.6	13.2138	7.48958	0.0361841	35.5919	0	0
304	740.82	712.532	524	41.2102	2.21525	0.758627	132	23	73.7748	35.2752	22.9827	0.911566	121.983	1	0.691241
305	2748.62	710.298	682	36.3656	6.99616	0.539726	136	28	76.7786	32.8747	27.6753	-1.13266	111.497	1	0.610635
306	366.63	723.887	1326	95.6294	2.27346	0.901492	255	49	162.989	78.4425	33.9496	1.36247	253.557	1	0.691241
307	2712.49	706.101	115	31.47	34.1948	0.83483	28	6	22.0696	17.3132	9.53102	-1.01989	48.4558	0	0
308	3405.94	708.319	87	30.8795	28.2937	0.820445	13	2	10.3448	14.8308	8.47912	0.0827879	40.0416	0	0
309	1230.55	710.433	115	21.621	12.0352	0.78164	49	17	31.9478	15.4028	9.6072	0.361866	40.2132	1	0.305305
310	2147.69	733.476	1303	45.8683	10.3219	0.917787	159	21	95.5142	83.5064	33.158	-0.651719	293.285	0	0
311	2487.13	709.238	70	16.6101	20.3514	0.389756	28	2	17.3429	9.82642	9.04933	0.699493	27.8995	0	0
312	3034.39	709.19	76	24.1812	16.9141	0.694876	13	6	9.94737	11.9322	8.58081	-1.41009	32.1421	0	0
313	2459.79	708.708	35	16.4542	24.8671	0.232362	11	8	8.8	6.81609	6.62953	1.49764	19.8995	0	0
314	673.513	711.865	57	31.681	9.38586	0.914251	17	6	11.807	14.0502	5.69242	-1.20656	32.3492	0	0
315	2848.95	714.677	52	44.3452	18.2479	0.661156	19	2	12.0385	9.42431	7.07058	0.661208	24.7279	0	0
316	2657.75	716.085	62	38.2673	18.8958	0.696125	17	4	11.4194	10.4982	7.5369	0.264609	27.3137	0	0
317	466.736	714.92	39	72.6915	77.7123	0.732057	11	4	8.05128	8.56577	5.83538	1.31959	21.0711	0	0
318	594.459	716.539	47	49.0715	27.4336	0.727236	19	4	12.4681	9.7379	6.68397	-1.57051	25.4853	0	0
319	2507.41	721.457	230	23.6753	11.5846	0.657163	43	4	28.1783	20.8642	15.7264	-0.884733	66.5269	0	0
320	955.574	722.949	177	48.4129	45.7309	0.719179	42	6	25.8927	18.6595	12.9651	-0.847106	54.4558	0	0
321	2473.18	718.267	90	16.4542	11.1164	0.932083	21	8	15.0778	19.1975	6.95419	-1.48229	43.5919	0	0
322	1183.95	724.377	181	48.6497	48.7197	0.699822	36	6	21.6685	19.8637	14.189	1.50004	60.6985	0	0
323	1008	723.015	70	52.4289	23.5416	0.93198	17	4	11.3857	19.6441	7.12118	0.80615	42.1421	0	0
324	2338.99	721.043	32	40.5525	34.6053	0.536883	11	8	9.5	7.04156	5.94066	0.346249	19.0711	0	0
325	2984.37	727.747	122	32.6602	24.417	0.788855	26	8	17.9918	18.185	11.1761	0.759213	54.8701	0	0
326	701.87	725.992	121	31.681	9.88736	0.904336	30	6	16.6116	20.4028	8.70835	1.4471	49.4558	0	0
327	1435.76	726.161	31	13.4234	16.8268	0.59795	17	9	12.8065	7.0979	5.6892	1.2226	19.1066	0	0
328	2790.85	737.071	516	50.0041	34.0049	0.762754	93	23	62.1938	33.946	21.9525	-1.11689	120.154	0	0
329	3695.05	735.567	197	49.2536	35.7713	0.755937	72	13	49.0558	21.0762	13.7974	0.20643	62.2843	0	0
330	3124.32	738.605	193	41.8373	10.4421	0.928011	26	2	15.6425	31.238	11.6378	0.681593	73.6985	0	0
331	875.686	730.597	49	25.9281	24.2873	0.600225	15	8	11.3878	9.23116	7.38337	1.45315	25.7635	0	0
332	1290.94	738.519	415	60.5142	8.90412	0.721471	60	8	37.4482	28.8485	19.976	1.1001	98.4975	1	0.47005
333	1590.04	738.863	266	34.1091	42.0637	0.810452	30	4	20.7744	27.071	15.8583	0.487339	84.1838	0	0
334	3038.29	733.055	92	19.5408	9.93716	0.648439	26	9	18.1739	12.4602	9.48555	-0.497565	33.5563	0	0
335	3295.46	735.953	93	18.4629	47.337	0.914693	17	4	11.0215	18.6452	7.53546	0.693673	43.799	0	0
336	1556.15	742.664	355	34.1091	24.621	0.791503	55	8	34.7155	28.9012	17.6634	0.0941923	98.669	0	0
337	2093.69	738.135	64	23.6317	9.50394	0.935492	15	6	11.9375	16.3015	5.76011	-0.198067	35.5563	0	0
338	1434.26	739.501	117	13.4234	8.45518	0.668306	17	9	14.2479	15.6191	11.6188	-0.280724	47.4558	1	0.47005
339	3578.73	735.088	50	48.537	37.7405	0.90745	15	9	13	12.8642	5.405	1.54312	29.3137	0	0
340	2480.51	739.211	87	22.1887	12.009	0.626589	19	8	13.931	11.9962	9.34926	-1.14251	32.9706	1	0.305305
341	3082.48	738.792	49	41.8373	12.375	0.872147	19	6	12.3878	13.1801	6.44831	-1.18641	29.5563	1	0.305305
342	3020.75	741.661	135	19.5408	21.8576	0.943464	21	11	17.2222	26.5525	8.80153	1.47045	58.8701	0	0
343	552.487	742.366	72	49.2818	7.02201	0.535796	13	4	8.52778	12.152	10.2605	-0.122816	36.1421	1	0.483751
344	3530.58	741.166	30	46.8995	34.1438	0.666672	25	8	17.1	7.11539	5.30347	1.49705	17.6569	0	0
345	3277.92	741.721	32	18.4629	34.0068	0.703342	19	6	13.6562	7.52755	5.35097	1.46636	18.2426	0	0
346	3190.97	751.467	425	51.7059	35.2461	0.653435	127	25	73.6071	27.7046	20.9719	0.684285	91.8406	0	0
347	2733.36	743.946	31	36.9458	42.4626	0.555928	34	4	18.3548	6.8575	5.70016	-0.762478	17.6569	0	0
348	894.371	748.573	63	25.9281	49.465	0.732084	23	9	15.0635	11.1078	7.5668	-1.53877	28.7279	0	0
349	1364.38	749.46	99	40.8309	23.5597	0.854157	21	6	13.6364	15.7076	8.16819	-1.56214	38.9706	0	0
350	1502.77	758.798	416	37.7563	5.86339	0.70579	68	13	43.3149	29.1151	20.6257	1.31919	112.74	1	0.521507
351	2345.05	761.139	513	24.3184	5.96418	0.612966	144	21	84.9766	29.2606	23.1191	-1.09797	91.4975	1	0.521507
352	2881.22	762.496	526	48.2603	14.2824	0.626652	153	25	96.6521	29.6371	23.0962	1.07008	91.4975	0	0
353	2213.47	765.434	1128	51.3034	8.56258	0.956225	187	26	98.2411	85.0706	24.8945	1.54965	249.865	1	0.47005
354	2953.26	755.375	52	37.0654	28.608	0.837555	13	9	11.8846	13.4591	7.3534	0.977865	34.3137	0	0
355	3000.77	755.994	37	24.5875	32.8627	0.872835	15	8	12.5676	10.1443	4.95059	-0.322794	23.1066	0	0
356	1697.28	763.109	170	28.2335	23.471	0.90432	26	6	19.0294	24.247	10.3499	0.395949	58.8701	0	0
357	2461.29	758.897	92	27.5166	24.6581	0.7338	21	6	14.2935	14.1493	9.61257	-0.618722	39.9706	0	0
358	962.806	770.819	694	48.4129	6.63324	0.867045	119	15	60.4207	44.3027	22.0729	0.943969	148.368	1	0.610635
359	3636.69	760.753	200	41.2218	32.8904	0.351171	43	8	31.175	17.1824	16.0881	-0.226053	60.1127	0	0
360	2660.34	766.298	365	49.6436	51.9879	0.52873	81	17	54.6575	24.2741	20.6036	-0.0174047	77.9411	0	0
361	2085.6	760.338	37	23.6317	14.1325	0.682029	15	6	11.7568	8.03478	5.87604	-0.470342	20.2426	0	0
362	2610.73	768.148	393	47.9916	42.1308	0.484886	110	15	64.028	24.7514	21.647	1.15881	84.1838	0	0
363	2027.47	774.99	425	52.6984	15.3352	0.756822	94	19	56.8118	30.1117	19.6816	0.118783	99.4975	0	0
364	273.477	768.748	190	27.1654	11.8825	0.428845	17	6	12.4263	17.2338	15.5686	1.32143	61.4914	0	0
365	913.395	767.058	119	26.5257	43.1648	0.809772	32	2	19.5966	16.9741	9.95946	-0.689003	45.0416	0	0
366	2393.1	766.735	89	32.8497	20.9698	0.785856	17	8	12.8315	14.8638	9.19192	0.568526	41.4558	0	0
367	1734.38	772.117	380	38.1833	8.42491	0.675432	123	11	61.1868	26.4609	19.5128	-1.54018	83.8406	1	0.47005
368	2828.92	771.309	188	51.2056	11.4364	0.535008	32	8	20.1702	20.2851	17.1378	0.349266	77.8051	0	0
369	3034.2	768.474	184	29.9983	14.6753	0.89778	23	4	14.4565	24.2606	10.6855	1.41078	63.9411	0	0
370	1776.91	767.756	59	42.7507	46.6443	0.445649	13	4	9.30508	9.15192	8.19287	-1.17478	25.8995	0	0
371	1456.38	778.44	441	42.6721	6.5763	0.711794	89	21	54.4444	29.0959	20.4366	0.78763	89.0122	1	0.610635
372	1936.24	778.656	165	21.4779	15.02	0.921096	19	4	12.5091	28.1624	10.9646	0.194585	71.3553	0	0
373	1670.42	771.799	54	28.2335	5.76372	0.857754	15	9	12.4074	11.7172	6.02337	-1.02769	27.5563	1	0.521507
374	3271.49	782.936	724	41.7148	9.804	0.945113	145	17	65.7058	60.4955	19.7666	1.26906	167.675	0	0
375	2493.56	780.988	365	31.5844	46.581	0.676893	151	21	80.8959	25.885	19.0535	0.525058	86.8406	0	0
376	3423.78	774.038	104	43.3938	28.8842	0.885551	17	6	12.8846	17.1601	7.97161	-1.24934	41.2132	0	0
377	2926	780.496	139	37.0654	22.5072	0.621179	26	4	16.9856	16.6496	13.0477	0.616093	57.663	0	0
378	2353.74	783.854	328	24.3184	30.232	0.589188	119	25	73.7713	23.2022	18.7473	1.18945	73.0122	0	0
379	249.209	780.955	107	21.0804	15.3236	0.601161	19	6	13.2617	13.7634	10.9987	0.319632	41.2132	0	0
380	2138.56	778.426	78	39.4263	45.8811	0.705854	59	19	40.7949	11.9234	8.44606	-0.121945	31.8995	0	0
381	1084.33	782.812	163	55.9639	47.4906	0.785444	25	9	18.6564	19.2779	11.9317	0.59065	54.6274	0	0
382	2765	790.441	554	29.5119	12.2035	0.739046	138	32	80.7617	34.1454	23.0022	0.738814	110.811	1	0.305305
383	3671.66	782.573	62	36.8831	12.34	0.810778	15	6	10.3871	12.3995	7.25807	0.360965	32.7279	1	0.305305
384	1024.12	788.415	465	60.4715	15.1888	0.772726	121	21	70.4409	31.288	19.8597	-1.55378	90.4264	0	0
385	1167.75	786.051	80	55.5383	12.9377	0.756815	17	2	11.1	12.6696	8.28122	0.607782	32.7279	1	0.305305
386	3367.12	787.099	76	16.5431	10.5395	0.840816	25	2	13.7237	13.5254	7.3216	0.602273	33.5563	0	0
387	1502.05	796.547	438	37.7563	7.43129	0.619278	178	23	94.6233	27.1172	21.2916	-0.634116	90.0833	1	0.483751
388	1350.19	787.747	45	40.8309	17.3194	0.777348	15	9	12.3778	9.54388	6.00377	-0.300929	23.0711	0	0
389	2563.06	790.272	86	38.9924	32.161	0.829284	19	4	12.8953	14.2739	7.97667	-0.751413	34.9706	0	0
390	230.898	791.398	60	21.0804	13.5622	0.597091	13	4	10.75	9.7707	7.8378	0.785398	26.1421	0	0
391	3383.41	789.951	69	16.5431	18.2164	0.836488	17	4	12.7536	13.8821	7.6072	1.3287	35.5563	0	0
392	2381.25	797.371	288	30.648	21.8457	0.756117	51	15	37.2049	24.2472	15.8683	-1.55759	69.2843	0	0
393	654.908	796.586	80	33.6718	21.0317	0.876314	17	4	11.8	14.975	7.21408	-0.77175	37.799	0	0
394	1637.92	803.191	444	36.1115	8.38392	0.642985	102	25	65.6757	27.667	21.1896	0.62766	83.2548	1	0.47005
395	1420.7	801.841	243	31.3244	11.0105	0.813301	36	6	25.8601	23.3937	13.6114	-0.175895	63.1127	0	0
396	3519.42	797.187	137	30.1796	23.0066	0.730352	17	8	12.1022	17.7679	12.1368	1.49333	53.4558	0	0
397	3171.36	799.31	113	51.7059	38.5847	0.881174	23	4	15.0708	18.5714	8.7804	0.927573	45.799	0	0
398	688.578	796.941	42	29.3784	21.8742	0.571965	19	6	14.5476	8.07868	6.62677	1.15361	21.3137	0	0
399	1867.74	804.583	195	37.2142	26.0847	0.832696	26	4	17.9846	22.7216	12.5816	-1.16589	64.6985	0	0
400	3717.38	798.862	51	48.5268	28.3115	0.617355	19	6	13.098	9.08057	7.14355	0.662007	24.1421	0	0
401	1934.94	800.095	52	13.4701	5.24381	0.758696	15	9	13.4231	10.221	6.65845	1.47376	26.1421	1	0.521507
402	1830.53	804.151	75	10.6361	10.4537	0.539901	19	6	15.2133	10.8271	9.11351	0.705985	31.5563	0	0
403	1981.76	801.222	54	39.2564	3.71534	0.871948	15	8	13.5741	11.9555	5.85339	-1.52118	27.7279	1	0.674491
404	2743.03	810.145	443	29.5119	20.6276	0.769974	125	21	74.0474	31.8971	20.3527	-0.779887	101.876	0	0
405	2109.81	805.405	90	37.8944	18.8568	0.927046	15	2	12.1889	18.1105	6.7905	-1.54766	41.799	0	0
406	1820.08	806.131	35	10.6361	18.4698	0.491675	15	9	12.4286	7.21519	6.28284	1.16268	19.6569	0	0
407	1927.55	811.352	101	13.4701	10.4196	0.84605	19	2	15.2277	16.3068	8.69319	0.459575	40.9706	0	0
408	2440.03	818.523	362	33.2365	17.9926	0.438632	127	26	69.3757	24.4504	21.9728	1.16043	83.598	0	0
409	2476.88	807.808	48	13.7034	22.8967	0.743124	25	15	21.625	9.62635	6.44151	1.5708	23.6569	0	0
410	2237.97	810.506	39	27.1835	31.4365	0.540129	17	9	14.641	7.76919	6.53841	-0.541017	21.8995	0	0
411	2901.85	820.552	539	46.7754	31.355	0.388503	161	32	104.126	28.0337	25.8316	1.44945	100.326	0	0
412	3592.47	810.2	42	35.1104	38.9666	0.769635	13	6	10.4762	10.1336	6.47016	0.996744	25.5208	0	0
413	1390.56	810.358	30	11.7351	20.8276	0.767097	19	9	15.4667	7.89731	5.06637	1.01636	19.0711	0	0
414	3666.5	819.092	283	36.8831	25.1515	0.42024	36	6	25.8163	20.8366	18.9074	-1.40107	71.8406	0	0
415	3397.73	813.342	47	13.6342	34.6021	0.724143	19	8	13.5106	9.51023	6.55873	0.389243	24.4853	0	0
416	2532.95	815.043	96	34.3823	11.0138	0.462738	21	4	14.1771	13.3062	11.7959	0.779422	44.1777	0	0
417	2612.18	816.118	103	30.775	12.2383	0.581335	23	8	14.6893	13.1358	10.6881	1.25812	41.6274	1	0.305305
418	2642.95	816.853	97	30.775	14.8683	0.72385	21	8	14.1959	14.5754	10.0564	-0.104786	45.5563	0	0
419	1213.89	816.972	174	32.6593	5.95449	0.801994	38	11	23.8966	21.4545	12.8155	1.22569	61.5919	1	0.521507
420	2172.14	813.984	39	21.22	30.3914	0.667995	21	6	14.0256	8.31569	6.18825	-1.47718	21.8995	0	0
421	1246.48	818.988	101	11.7176	5.33302	0.685891	23	6	18.0495	13.7378	9.99705	1.28953	39.5563	1	0.521507
422	1391.74	822.033	56	11.7351	32.2459	0.849416	19	6	13.1429	12.0436	6.3557	-0.768161	27.7635	0	0
423	2473.17	821	106	13.7034	20.1775	0.722135	28	11	23.0094	15.9349	11.023	-0.881945	49.0061	0	0
424	2953.23	832.178	627	48.9785	5.06853	0.600739	149	25	96.6045	32.4684	25.9567	0.355733	109.296	1	0.521507
425	3036.38	826.878	339	30.3787	49.3009	0.40979	85	17	49.3628	23.2839	21.2391	0.219669	90.4619	0	0
426	3453.13	821.099	166	44.3441	8.13971	0.689938	30	8	20.1386	17.6854	12.8019	1.56898	54.8701	1	0.47005
427	3344.71	824.618	94	36.4362	34.9321	0.664138	19	4	11.5426	14.2484	10.6523	0.0533646	42.799	0	0
428	742.224	825.008	117	33.188	29.2156	0.811942	17	4	13.3333	18.6238	10.8714	0.979403	51.0061	0	0
429	1257.55	822.852	45	11.7176	7.54876	0.818125	17	4	14.0889	10.0115	5.75701	-0.738927	23.3137	1	0.483751
430	2072.34	823.584	63	38.1326	26.4259	0.667016	21	6	12.3651	11.1773	8.3276	-0.679816	32.3848	0	0
431	2262.59	822.042	44	27.1835	43.7881	0.357552	19	8	14.1818	7.85804	7.33857	0.170808	22.4853	0	0
432	2838.21	830.703	337	33.6677	26.4061	0.604527	93	19	60.4095	23.7768	18.9403	0.207063	73.2548	0	0
433	3405.96	824.213	49	13.6342	41.8461	0.617963	19	8	12.6735	9.01774	7.08981	0.663377	25.1066	0	0
434	678.396	824.499	84	29.3784	12.4889	0.593429	21	6	14.0119	11.5822	9.32232	1.53505	31.3137	1	0.305305
435	1585.95	827.453	43	31.9426	30.1511	0.841673	21	8	16	10.62	5.73466	-0.579596	26.7635	0	0
436	3561.45	826.643	50	23.1447	22.5633	0.511348	13	4	10.8	8.73152	7.50364	0.960387	25.5563	0	0
437	2502.37	830.758	98	30.784	31.8098	0.718676	23	9	17.6939	14.1276	9.82357	1.20571	38.7635	0	0
438	3521.36	827.304	56	30.1796	18.4365	0.622653	17	4	10.9821	9.73037	7.614	0.123568	26.7279	0	0
439	3006.38	831.646	91	15.2305	40.2497	0.765289	30	13	23.4725	13.4511	8.65831	0.561607	34.6274	0	0
440	1101.72	836.006	154	55.9639	11.8859	0.778796	23	6	17.1299	19.6419	12.3209	-0.524202	57.1127	0	0
441	2008.66	829.817	74	39.2564	38.2878	0.740228	25	4	13.4189	11.941	8.02857	-1.42295	30.9706	0	0
442	2186.56	829.556	38	21.22	10.1259	0.6153	15	11	12.7368	7.88156	6.21298	-1.30988	20.7279	0	0
443	3120.63	831.371	72	24.586	15.016	0.640413	15	8	11.2917	11.2345	8.62843	0.821413	30.6924	0	0
444	2155.73	832.968	61	25.0949	33.6364	0.734807	19	0	15.7049	10.7916	7.31968	0.570856	27.3137	0	0
445	1654.04	835.505	131	26.2382	26.9535	0.80139	32	9	23.3053	17.776	10.6326	-1.3418	50.8701	0	0
446	2211.84	838.95	80	26.9702	8.8544	0.724498	19	6	13.9625	12.6631	8.72841	0.906821	35.3492	1	0.47005
447	712.949	840.642	72	33.188	31.1273	0.785277	28	8	16.7361	12.7435	7.89009	-1.40824	32.0711	0	0
448	1627.95	838.252	34	26.2382	44.7287	0.716152	17	9	16.1176	7.82802	5.46352	1.05349	19.0711	0	0
449	1895.17	843.873	182	27.389	6.39412	0.768233	26	2	17.4121	19.5611	12.5224	0.574956	54.3848	1	0.610635
450	2287.62	844.656	236	30.6819	17.6874	0.906872	30	8	19.0297	32.2043	13.5711	1.54766	81.3909	0	0
451	2121.43	841.471	40	35.3338	20.7519	0.6557	17	6	11.825	8.212	6.20024	1.25498	21.3137	0	0
452	2793.6	844.564	107	14.1504	5.86559	0.950182	34	19	28.0935	21.8063	6.79696	0.967096	47.6985	1	0.521507
453	3381.58	845.361	92	32.2692	49.9341	0.927234	26	6	15.6304	19.6586	7.3618	-0.0361245	45.0061	0	0
454	3142.39	842.822	49	24.586	9.63065	0.823407	19	8	13.3061	10.7782	6.11609	0.195202	26.2782	0	0
455	1559.21	844.924	69	31.9426	14.572	0.808501	19	8	14.6957	13.6031	8.00537	-1.12877	37.799	0	0
456	2559.51	847.687	256	42.0849	50.5113	0.828841	32	8	21.4102	26.4858	14.8184	1.30809	75.9767	0	0
457	3010.5	846.307	93	15.2305	37.6246	0.853989	32	8	23.6452	15.39	8.00727	-0.350901	38.9706	0	0
458	1675.81	851.317	179	26.5199	6.47798	0.899747	34	13	22.8603	28.8426	12.5872	-0.780817	93.0122	1	0.610635
459	1724.88	845.14	50	33.9638	45.8819	0.782461	32	13	24.64	10.1629	6.32845	-1.24067	25.3137	0	0
460	3063.23	846.683	64	33.3674	30.2526	0.900413	19	9	16.125	13.8402	6.02099	-0.700272	30.9706	0	0
461	2051.73	855.665	439	34.6854	34.7619	0.600901	151	25	93.2392	26.9502	21.542	-0.339282	84.3259	0	0
462	2645.97	855.655	281	26.4857	11.8367	0.777646	43	11	29.2456	25.544	16.0596	0.302858	82.1838	0	0
463	2785.61	856.243	336	14.1504	8.92965	0.873921	38	17	30.4286	35.6892	17.3474	0.765087	114.912	1	0.47005
464	3414.34	850.032	125	27.1475	47.2748	0.778831	23	8	17.44	18.4506	11.5728	-1.4241	55.1127	0	0
465	3552.09	847.811	56	23.1447	5.08135	0.676178	21	4	12.8214	10.0924	7.43547	0.840727	27.5563	1	0.521507
466	3595.35	852.641	89	33.7788	38.4644	0.884055	15	6	12.4831	18.2453	8.52754	0.244335	43.799	0	0
467	3484.66	852.273	86	32.9019	10.263	0.654874	30	2	15.2326	12.2428	9.25234	-0.513134	34.1421	0	0
468	2727.45	854.007	126	30.0948	25.004	0.822589	23	4	16.0317	17.495	9.94825	-1.08914	48.4558	0	0
469	2859.25	856.984	190	33.6677	37.6571	0.576558	42	8	24.0526	19.0357	15.5532	0.236745	72.1838	0	0
470	3258.04	860.633	432	40.5969	46.3102	0.578125	108	25	67.7917	26.4394	21.5732	0.699303	83.9411	0	0
471	1310.59	857.92	84	13.7146	27.6302	0.826873	23	8	15.3333	14.596	8.20865	0.621481	37.5563	0	0
472	2698.18	861.015	164	30.0948	12.0529	0.73766	26	6	16.378	20.591	13.9025	0.515217	67.1482	1	0.305305
473	1970.39	864.461	299	29.1246	18.1335	0.520177	72	8	49.2308	21.8035	18.6215	0.188326	75.9056	0	0
474	2260.11	858.238	105	9.91498	14.8847	0.917263	23	4	16	20.8215	8.29282	1.04991	49.4558	0	0
475	3702.66	857.84	71	53.001	14.6755	0.652685	15	6	11.8732	13.1423	9.95702	-0.457884	39.1777	0	0
476	1340.65	859.212	185	30.0868	21.5361	0.831849	25	4	18.3946	21.9062	12.158	-1.4716	58.2843	0	0
477	1760.07	859.042	65	19.1209	36.9685	0.945588	36	13	24.0154	16.6251	5.40924	-1.0289	35.799	0	0
478	3346.71	860.999	103	36.4362	28.2831	0.73338	23	6	16.932	14.1459	9.61668	-1.06822	38.1421	0	0
479	667.51	862.7	51	12.4795	22.5965	0.966804	21	8	16.1569	19.0221	4.86049	-0.436418	35.7635	0	0
480	1697.98	865.872	91	26.5199	27.7091	0.922585	25	19	22.4945	19.7796	7.63086	-0.521725	47.2487	0	0
481	2516.07	867.951	364	39.6355	4.90287	0.452019	70	8	44.5934	23.2723	20.7591	0.946448	77.1127	1	0.610934
482	1747.71	873.633	202	19.1209	18.1137	0.889223	45	13	30.4851	26.7002	12.2146	-0.362534	77.2193	0	0
483	3205.49	863.894	50	47.0858	58.3496	0.619697	19	9	15.04	9.04232	7.09679	1.22407	24.9706	0	0
484	1302.15	868.73	96	13.7146	41.3172	0.769527	21	8	14.75	14.9893	9.57239	-0.336115	42.9706	0	0
485	2253.72	865.821	42	9.91498	11.0624	0.484091	23	8	15.9286	7.83046	6.85179	1.14683	21.8995	0	0
486	2666.57	872.296	141	21.5187	16.3542	0.910628	25	8	19.3546	25.1627	10.3979	0.821894	60.9411	0	0
487	3622.05	873.334	286	33.7788	31.9168	0.615255	59	9	34.7972	22.5506	17.7773	0.520895	70.8701	0	0
488	1821.75	868.12	39	19.0142	19.4391	0.592563	19	6	15.359	7.99453	6.43979	-0.439169	21.6569	0	0
489	673.37	873.718	94	12.4795	10.5343	0.934472	25	8	16.4362	19.3423	6.88657	0.267417	42.9706	0	0
490	1852.93	872.524	78	31.4826	14.7989	0.898016	21	8	14.7179	15.3984	6.77474	-0.866876	35.799	0	0
491	1904.33	869.686	38	27.389	21.1814	0.79967	15	2	10.8947	8.98198	5.39313	-0.939006	21.3137	0	0
492	2187.29	873.456	122	42.3476	21.3424	0.83212	19	4	12.4672	17.4165	9.65915	-1.04139	46.3848	0	0
493	2308.88	872.21	37	34.7977	27.158	0.527879	15	0	11.3514	7.43059	6.31094	-0.754994	19.8995	0	0
494	2610.84	881.85	510	43.8198	9.92681	0.866785	110	15	60.3137	37.3868	18.6441	1.14752	106.083	0	0
495	3458.73	873.888	98	28.6597	21.4566	0.91145	19	9	15.7959	18.8308	7.74719	1.53081	45.4558	0	0
496	748.992	874.048	41	30.4537	6.07247	0.612802	17	4	12.1463	8.15488	6.44429	0.71003	21.8995	1	0.610635
497	1243.3	884.159	395	51.1625	8.15355	0.64648	94	11	49.6987	28.3483	21.6278	-0.901063	111.983	1	0.47005
498	2076.34	880.107	224	34.6854	16.9083	0.646153	43	4	26.4375	23.842	18.1964	0.466432	81.598	0	0
499	2373.59	882.28	376	65.4896	2.26929	0.455598	98	17	61.1463	23.7941	21.1812	-0.125312	78.0416	1	0.691241
500	1585	876.298	97	16.6298	26.7161	0.930518	26	13	20.9072	22.9416	8.40226	-1.51041	54.0416	0	0
501	3097.85	895.334	927	44.8326	29.814	0.80691	170	34	105.014	47.9701	28.3347	0.694825	161.16	0	0
502	1783.54	880.509	180	22.3537	44.9062	0.817565	28	11	21.65	23.5484	13.56	-1.28193	67.9411	0	0
503	1643.17	877.33	34	38.998	47.8094	0.6182	15	4	13.1176	7.47432	5.87497	1.5247	19.8995	0	0
504	3501	880.835	72	32.0836	34.8701	0.665775	17	4	11.8889	11.522	8.59715	1.38124	32.3492	0	0
505	2947.3	880.796	45	15.1379	21.262	0.698031	21	8	14.4889	9.08776	6.50745	-0.920556	23.3137	0	0
506	3330.68	896.386	728	38.8488	3.91338	0.90199	85	17	55.408	50.921	21.9856	1.08749	167.196	1	0.674491
507	1932.24	882.125	49	30.5571	26.4501	0.785706	19	8	14.5102	10.3191	6.38341	1.36315	26.9706	0	0
508	1447.05	883.431	31	27.0467	18.3402	0.77371	15	11	12.8065	7.95018	5.03676	1.2663	19.3137	0	0
509	3241.62	897.765	599	17.3933	9.07989	0.698521	157	38	102.72	34.3838	24.6047	0.628329	116.083	0	0
510	1823.79	887.025	47	19.0142	28.5425	0.805087	21	8	15.0426	10.0043	5.93415	0.533996	23.8995	0	0
511	1681.53	888.026	61	21.1018	34.3354	0.724398	28	11	19.7869	10.6926	7.37131	-1.48131	27.8995	0	0
512	1584.62	892.924	118	16.2139	20.9186	0.915167	34	13	22.9153	23.096	9.30938	0.660203	57.2843	0	0
513	2671.1	893.333	78	21.5187	13.0968	0.890307	15	4	12.4744	16.9213	7.70529	-0.17241	42.0061	0	0
514	1765.19	893.272	123	22.3537	25.804	0.84955	32	6	24.1301	17.4894	9.22579	-0.973773	45.4558	0	0
515	3142.68	894.747	127	28.0154	21.6199	0.494985	23	6	16.7874	14.2719	12.4009	-0.477138	44.799	0	0
516	1974.85	893.242	57	23.9786	15.9744	0.790455	28	8	18.9298	11.234	6.88107	1.05037	29.5563	0	0
517	2039.19	903.174	325	43.7257	34.5883	0.577776	93	25	54.8585	24.3532	19.877	0.123712	83.734	0	0
518	3399.58	898.814	135	23.2031	15.7004	0.87664	26	8	17.837	20.0457	9.64495	0.611206	56.0416	0	0
519	2949.85	895.718	47	15.1379	10.541	0.587508	15	4	13.1915	8.60924	6.96675	0.477182	22.4853	0	0
520	3425.03	901.382	143	25.5788	13.6886	0.785471	26	11	20.3147	19.7342	12.2135	0.884223	57.2132	0	0
521	3460.47	902.495	181	28.6597	7.74416	0.896558	45	13	30.663	23.5654	10.4377	0.145867	57.1127	1	0.483751
522	1384.99	900.118	128	32.1213	22.6052	0.84553	25	0	16.7422	19.4141	10.3657	1.07978	55.5269	0	0
523	1599.21	899.991	57	12.5909	20.4109	0.902627	28	15	22.4386	16.4261	7.07018	0.303278	37.7635	0	0
524	1611.79	900.493	124	12.5909	30.6354	0.527073	38	11	23.7661	16.7949	14.2726	-1.56078	62.2843	0	0
525	1467.82	901.851	66	27.7614	19.2288	0.763401	26	4	15.4848	11.5769	7.47782	-0.978655	29.5563	0	0
526	2253.56	908.68	360	32.2704	13.372	0.560919	83	21	52.2361	24.1846	20.0217	-1.31845	76.2843	0	0
527	1427.76	902.39	68	27.0467	12.2148	0.865522	15	6	10.4412	14.1436	7.0841	1.49449	34.9706	1	0.305305
528	744.236	904.128	55	29.0448	24.3971	0.872855	15	6	11.6182	12.6086	6.15276	-0.658852	29.5563	0	0
529	2907.3	907.867	91	10.3067	43.0646	0.492927	23	6	16.4725	12.727	11.0734	-0.235688	42.3848	0	0
530	3226.36	906.102	42	17.3933	20.0848	0.34658	72	32	57.5952	7.69396	7.21709	1.45496	22.7279	0	0
531	1347.61	908.247	62	19.6858	15.9702	0.652324	30	15	24.7581	10.3909	7.8757	0.788297	28.4853	0	0
532	1679.24	909.002	86	21.1018	22.1143	0.734763	19	9	14.5814	12.8166	8.69378	0.494296	34.1421	0	0
533	715.559	908.732	49	16.1004	33.9518	0.644484	19	6	15.3061	9.07922	6.94214	-0.982988	24.4853	0	0
534	1338.66	925.776	439	19.6858	11.0528	0.905824	49	15	34.2346	44.3461	18.7874	0.51183	159.125	0	0
535	2494.19	910.885	36	10.1814	7.53989	0.844845	13	8	11.8056	9.32475	4.98884	0.00238709	21.0711	1	0.483751
536	2917.33	910.234	34	10.3067	44.6639	0.714827	19	4	14.6765	7.93453	5.54863	0.0163523	20.4853	0	0
537	3500.79	912.918	97	29.2163	13.0054	0.852638	17	8	12.8557	18.7673	9.80595	1.0223	60.0416	0	0
538	3017.75	920.145	500	43.3653	19.8587	0.825111	87	21	52.866	36.1699	20.4349	1.53228	106.426	0	0
539	3650.82	919.169	423	38.9763	11.5632	0.674534	119	30	76.7376	28.2325	20.8425	0.643582	90.4264	0	0
540	1746.35	914.875	72	28.6627	25.928	0.81988	17	9	14.3056	12.6566	7.24638	0.890811	30.3848	0	0
541	3160.04	916.738	69	28.0154	49.0673	0.927703	17	8	13.0145	16.7692	6.26025	-0.331819	37.799	0	0
542	3529.79	916.469	48	29.2163	16.8154	0.823443	17	6	11.25	10.9927	6.23726	0.453951	26.7279	0	0
543	1973.21	917.164	178	23.9786	23.5263	0.739913	32	6	20.2697	18.6561	12.55	1.48928	52.4558	0	0
544	1100.66	919.785	102	53.758	50.1263	0.82174	17	4	12.0294	15.2526	8.69192	0.123695	38.9706	0	0
545	2884.02	927.098	347	30.2	13.122	0.894251	38	8	22.1873	39.2208	17.5539	0.84265	148.575	0	0
546	2222.61	917.817	69	15.8453	21.2824	0.835218	19	2	15.6232	13.5358	7.4436	0.107877	33.3492	0	0
547	2290.51	922.402	320	39.4231	3.71212	0.533267	74	19	48.3438	23.0964	19.5383	1.21163	80.5269	1	0.674491
548	1627.15	920.84	204	25.4934	43.502	0.92882	36	9	23.3775	30.5642	11.325	-1.44041	75.3553	0	0
549	2492.26	920.881	44	10.1814	4.48464	0.658096	15	6	11.7955	8.62709	6.49563	-1.16967	22.4853	1	0.610934
550	3395.37	921.633	40	23.2031	22.4486	0.308309	30	11	23.225	7.57822	7.20906	-0.390108	23.5563	0	0
551	712.662	924.57	70	16.1004	28.9354	0.581861	25	4	14.5714	10.4821	8.52498	0.0267852	28.4853	0	0
552	1373.07	929.943	304	32.1213	7.36915	0.753104	49	13	33.0362	30.3164	19.9452	-1.43017	107.497	1	0.483751
553	1217.9	928.57	148	11.5435	4.78767	0.733045	42	9	23.6216	16.7982	11.4258	0.575703	45.4558	1	0.610934
554	681.31	932.884	180	32.4355	12.4919	0.735147	32	6	18.3278	19.814	13.432	-0.860334	60.2487	1	0.305305
555	3688.54	928.983	39	38.9763	13.5798	0.684359	19	8	14.6667	8.31464	6.06258	0.717942	21.5563	0	0
556	2470.1	934.132	110	25.8223	13.1282	0.855828	23	2	13.9273	18.9123	9.78261	0.731836	51.799	0	0
557	2220.51	933.524	90	15.8453	28.1057	0.936844	17	4	14.0889	19.8798	6.95288	-0.958252	45.8701	0	0
558	1177.16	932.61	30	33.0609	8.4835	0.651207	13	6	11.5333	7.29695	5.53765	0.0934478	19.0711	1	0.47005
559	3367.35	933.872	32	30.5814	34.4546	0.891686	25	11	15.8125	10.2963	4.66064	-0.190701	21.8995	0	0
560	3055.57	941.351	205	31.3776	8.82265	0.388658	43	8	23.3756	17.5017	16.1257	-1.14411	58.8701	1	0.47005
561	3289.42	945.157	305	63.8818	12.3676	0.682944	81	19	46.5475	24.2591	17.7206	0.0231836	83.3553	1	0.305305
562	745.599	942.014	90	8.51296	3.63551	0.927451	15	6	12.3222	20.3891	7.62442	0.141328	47.799	1	0.674491
563	1209.94	936.928	31	11.5435	8.70239	0.540252	17	9	15.7742	6.90246	5.80844	-0.931127	18.7279	1	0.47005
564	737.088	941.816	90	8.51296	12.1236	0.846078	21	6	14.7556	15.1493	8.07549	0.264151	37.5563	1	0.305305
565	2597.61	940.103	73	59.737	18.4925	0.927329	19	6	13.9041	16.9916	6.35905	1.18725	38.6274	0	0
566	2174.46	950.725	297	49.1646	3.31315	0.3701	59	13	37.3468	20.6909	19.2217	1.10045	68.1838	1	0.674491
567	3398.42	955.694	694	34.1973	9.31397	0.88793	178	28	101.752	47.3071	21.7602	-0.992775	165.196	0	0
568	1957.24	949.742	181	36.2836	48.4746	0.836838	43	6	31.3039	20.6124	11.2843	0.864967	50.5269	0	0
569	3127.4	948.853	68	45.7845	31.8158	0.685775	21	4	12.2647	10.9919	8.00007	1.31309	29.3137	0	0
570	1690.13	950.728	32	43.1243	35.0125	0.862497	15	2	8.625	9.87543	4.99759	-1.15616	20.864	0	0
571	3447.02	951.55	41	8.25981	55.9135	0.81888	19	11	15.3902	9.69634	5.56536	0.914552	23.8995	0	0
572	2957.15	959.307	586	63.1947	17.521	0.869986	119	21	73.4317	40.7451	20.0905	-1.36474	113.397	0	0
573	2068.54	964.054	224	67.5837	4.97257	0.852744	30	4	20.4643	26.3803	13.7792	-0.197244	85.2548	1	0.610934
574	3032	962.059	123	31.3776	12.865	0.910192	21	6	14.1951	21.2707	8.81004	0.525855	50.8701	1	0.305305
575	3441.98	958.093	30	8.25981	51.9559	0.853286	19	11	17.5333	8.63776	4.5041	0.646158	19.8995	0	0
576	3496.4	959.761	82	22.9379	23.6414	0.778858	30	8	16.6585	12.9078	8.09577	0.852368	32.7279	0	0
577	3519.33	960.216	79	22.9379	33.6807	0.442834	23	4	16.6076	10.5774	9.48377	0.864957	30.1421	0	0
578	1242.35	960.695	43	23.3213	17.769	0.656554	25	17	21.6512	8.7135	6.57241	-0.367449	23.6924	0	0
579	1913.84	962.335	73	45.1899	38.9924	0.928518	19	4	13.3699	16.1592	5.99968	-0.715378	36.2132	0	0
580	1133.99	961.963	44	28.5346	17.1897	0.4401	17	6	12.9318	7.99511	7.1792	0.154648	22.4853	0	0
581	3652.8	962.175	47	43.051	15.2068	0.754988	15	9	13.766	9.92403	6.50757	0.0127747	24.935	0	0
582	3605.43	965.119	68	43.2969	32.6369	0.445821	21	8	12.6029	9.83849	8.80665	-1.09866	27.5563	0	0
583	1814.36	967.806	57	39.5891	16.3525	0.67094	15	4	10.8772	10.1515	7.52743	0.14402	27.8995	0	0
584	1059.66	977.539	568	57.0009	8.38962	0.813203	128	19	71.3486	36.4573	21.2174	1.31819	105.598	1	0.47005
585	1247.36	983.472	493	23.3213	8.53052	0.681303	57	15	39.4381	31.8291	23.299	-0.38766	108.497	1	0.47005
586	1366.55	978.454	102	48.9464	52.7708	0.845387	21	2	12.2941	16.9954	9.07816	-0.513816	45.3848	0	0
587	3472.46	993.818	863	41.6294	13.0566	0.765244	183	25	90.0394	45.0601	29.007	0.535768	181.439	0	0
588	737.416	983.239	155	14.6806	38.3294	0.66213	28	9	18.2258	17.3083	12.9707	0.782087	53.4558	0	0
589	1116.26	984.316	154	28.5346	39.0553	0.836094	32	6	22.4675	20.9794	11.509	1.34654	63.4558	0	0
590	1763.53	994.533	428	57.4315	1.73182	0.74497	106	17	63.7056	29.4177	19.6245	0.673598	87.3553	1	0.723224
591	1963.27	1009.04	912	59.6044	4.26871	0.869643	181	25	117.751	51.6498	25.4986	-0.355916	160.888	1	0.610934
592	3213.73	987.838	52	35.147	19.9818	0.820341	17	6	13.3269	10.9966	6.2887	0.408332	27.3137	0	0
593	1846.54	990.864	80	38.8399	26.7249	0.664864	19	6	12.875	11.792	8.80824	1.1553	31.5563	0	0
594	3545.29	994.064	118	42.6572	27.9656	0.584392	17	8	12.7542	13.9817	11.3458	0.756078	42.2132	0	0
595	1884.53	998.944	329	38.8399	52.6495	0.807058	38	8	24.462	29.0995	17.1825	1.05443	105.598	0	0
596	747.932	993.483	45	14.6806	33.9489	0.870577	21	8	14.6889	10.966	5.3956	1.40203	25.3137	0	0
597	3091.59	996.699	68	58.052	15.2705	0.811298	13	2	8.05882	13.4137	7.84208	-1.22523	36.3848	0	0
598	3356.25	1003.79	284	45.7921	2.38223	0.745909	28	9	20.2218	27.2404	18.1434	0.738937	92.7401	1	0.691241
599	3588.9	1005.13	377	43.2969	4.18125	0.633051	121	15	74.7772	25.5819	19.8032	0.0394726	79.3553	1	0.610934
600	3311	1010.82	352	45.7921	19.9896	0.791973	74	15	42.6733	28.7998	17.5839	-0.553056	96.7046	0	0
601	1181.86	1005.85	93	64.9377	8.1153	0.853455	21	6	14	15.5844	8.12206	-0.58385	37.799	1	0.47005
602	1002.36	1013.49	232	67.6482	9.64054	0.368151	57	8	27.7414	20.9649	19.4924	0.0934791	82.8406	0	0
603	3669.01	1007.57	59	48.2018	47.5468	0.720892	34	8	21.8814	10.439	7.23473	0.495989	26.7279	0	0
604	3148.64	1007.45	37	58.052	17.5768	0.784709	19	6	13.3514	9.1574	5.67635	1.21189	23.4853	0	0
605	3233.72	1016.75	386	22.1536	2.75492	0.61753	64	15	42.9896	25.3141	19.9108	0.779206	77.598	1	0.691241
606	3733	1020.93	284	53.167	64.2982	0.728511	119	17	66.2465	23.858	16.3436	-0.148603	78.4264	0	0
607	735.82	1017.12	93	26.5617	21.4391	0.817655	17	6	11.7097	15.0585	8.66931	0.785252	39.5919	0	0
608	1112.4	1018.35	59	21.3591	4.80173	0.396068	15	6	13.4068	9.11171	8.36657	-1.30137	26.4853	1	0.610934
609	3201.28	1040.37	501	27.6528	6.59927	0.553416	130	15	79.0379	28.7762	23.9679	1.3241	98.9117	1	0.610635
610	1065.65	1040.1	334	42.3371	30.5508	0.554531	72	15	44.509	24.3488	20.2622	-1.10622	90.9117	0	0
611	3242.18	1037.22	185	22.1536	19.7932	0.797969	49	15	32.8703	20.608	12.4204	0.729991	56.8701	0	0
612	3453.48	1043.46	340	53.1466	35.8239	0.568714	195	43	117.2	23.4003	19.2476	-1.09461	70.5269	0	0
613	1866.3	1054.32	786	58.303	1.68832	0.836243	210	36	124.712	43.938	24.0938	-0.109318	135.776	1	0.723224
614	1107.98	1039.25	52	11.5333	16.5773	0.702847	19	9	15.1923	9.72643	6.91881	-0.925487	25.3137	0	0
615	3690.53	1052.92	584	45.59	50.7788	0.476705	142	28	90.4829	30.0068	26.3779	1.17432	105.255	0	0
616	1114.32	1048.88	54	11.5333	18.125	0.777409	17	4	13.2593	10.5634	6.6443	1.37627	26.4853	0	0
617	951.676	1064.36	716	33.9429	3.77025	0.870062	77	13	46.9246	49.3104	24.3072	-1.01685	210.652	1	0.674491
618	917.735	1064	296	33.9429	32.9227	0.695643	60	11	38.7568	24.5736	17.6533	1.181	87.4619	0	0
619	3521.56	1079.21	762	32.94	32.97	0.857723	176	30	100.56	44.3956	22.8243	-0.571658	134.125	0	0
620	3188.58	1064.93	39	27.6528	15.1984	0.719481	28	17	23.0256	8.50536	5.90708	1.26978	21.0711	0	0
621	3296.32	1073.99	83	64.8544	37.7252	0.902613	25	8	14.1446	18.2921	7.87388	0.655513	44.6274	0	0
622	3586.88	1077.29	163	24.1271	35.0051	0.899534	19	6	13.7362	25.4139	11.1021	0.684466	72.3553	0	0
623	3565.24	1087.96	128	24.1271	22.6808	0.821497	23	8	14.8906	18.1181	10.3312	0.419967	49.2132	0	0
624	779.351	1083.96	47	39.017	34.8903	0.633151	15	11	13.2128	8.79972	6.81123	-1.22701	23.0711	0	0
625	3496.46	1100.55	161	32.94	3.74572	0.811022	40	17	29.7391	20.9208	12.239	-0.0660156	61.0061	1	0.674491
626	3694.88	1098.3	34	10.3941	26.3197	0.884212	15	11	13.9412	9.61523	4.49113	0.641632	21.3137	0	0
627	1925.19	1112.24	164	82.5966	34.6458	0.775212	19	4	11.5549	20.4755	12.9344	-0.00524185	61.2132	0	0
628	3690.18	1107.57	54	10.3941	29.4609	0.502799	19	8	16.2222	8.96425	7.74873	-0.159338	24.7279	0	0
629	754.995	1128.33	753	50.6192	8.04905	0.900662	130	28	82.429	50.368	21.886	-0.58052	170.545	1	0.47005
630	805.973	1112.48	65	39.017	10.3048	0.526098	13	4	11.2	9.98265	8.48948	0.114264	28.7279	0	0
631	3229.08	1124.61	215	37.4501	3.48021	0.694294	36	8	22.9116	20.9943	15.1094	0.816503	63.6985	1	0.674491
632	915.008	1125.37	64	61.4276	60.0548	0.855715	17	4	10.375	12.6579	6.54978	1.36747	29.3137	0	0
633	3641.06	1146.42	174	31.618	1.57723	0.842628	25	6	14.9253	22.7416	12.2463	0.818197	62.8701	1	0.723224
634	3217.33	1160.17	195	37.4501	18.4906	0.801399	21	4	13.4718	27.7205	16.5805	-0.150408	85.598	0	0
635	703.747	1168.17	92	50.6352	17.4092	0.901953	23	4	14.0652	17.3389	7.48752	-0.589079	42.3848	0	0
636	3713.08	1169.87	127	10.6316	8.45752	0.838664	32	6	18.5906	17.6768	9.62764	-1.35989	46.6274	1	0.47005
637	874.438	1174.74	413	55.157	4.34821	0.737364	71	18	47.9952	30.1379	20.358	-1.17033	94.669	1	0.610934
638	3627	1174.74	35	10.3305	12.6339	0.633291	18	6	12.7429	7.65306	5.92281	-1.13519	20.1421	1	0.305305
639	3719.31	1178.48	83	10.6316	6.77052	0.808958	24	6	17.4819	15.1907	8.93012	-1.32552	36.5208	1	0.610635
640	3604.03	1178.81	62	23.3286	32.5659	0.78022	15	8	12.0161	11.5656	7.23432	0.475232	30.1421	0	0
641	3257.46	1180.51	74	44.9838	6.61604	0.912725	11	5	9.10811	15.5124	6.33797	-1.04604	34.9706	1	0.610635
642	635.64	1181.74	42	9.38591	8.50319	0.917225	17	2	13.2143	11.8214	4.7093	-0.793885	25.935	1	0.47005
643	3632.9	1183.21	47	10.3305	11.4358	0.774035	15	6	12.5319	10.0483	6.362	-0.487412	26.1421	0	0
644	641.361	1189.18	52	9.38591	13.0918	0.859036	23	6	13.9038	11.6892	5.98388	-0.101995	27.8995	0	0
645	802.224	1195.64	90	11.2729	8.93884	0.847861	21	6	15.5111	15.2237	8.0719	0.159364	37.5563	1	0.47005
646	3558.29	1199.95	45	10.7446	12.5671	0.603678	12	6	9.84444	8.66718	6.90972	1.07596	23.8995	1	0.305305
647	795.398	1204.61	50	11.2729	5.73455	0.673695	15	11	13.96	9.36993	6.92447	0.896161	25.0711	1	0.521507
648	3564.86	1208.45	53	10.7446	11.8184	0.491873	14	8	11.0189	8.80702	7.66799	0.93197	24.7279	0	0
649	726.447	1213.43	83	41.9009	35.7972	0.683966	12	8	10.988	12.751	9.30203	-1.09322	34.9706	0	0
650	3548.5	1222.34	49	21.4549	11.8768	0.639885	12	5	10.2857	9.12547	7.01265	0.163965	25.3137	0	0
651	3521.66	1229.11	171	27.6857	3.78719	0.406723	17	2	12.4386	19.1826	17.5243	0.950273	74.4264	1	0.674491
652	3634.77	1225.57	71	42.4015	31.7916	0.778855	17	8	12.6197	12.256	7.68698	0.849844	33.3492	0	0
653	855.464	1226.53	77	39.1804	32.795	0.935077	12	8	10.2468	19.0225	6.74241	1.35438	43.799	0	0
654	3684.24	1226.2	30	12.4887	46.9591	0.804107	15	9	12.2667	7.98827	4.7489	-0.654653	18.4853	0	0
655	766.864	1229.37	72	33.351	7.28794	0.861588	18	6	14.4722	14.7189	7.47145	-0.936296	37.3492	1	0.47005
656	3694.43	1233.42	31	12.4887	48.223	0.600119	17	11	13.871	7.01868	5.61432	-0.374778	17.8995	0	0
657	311.3	1250.91	397	40.0431	4.89384	0.71638	49	9	28.6851	29.7682	20.7696	1.37914	103.74	1	0.610934
658	540.908	1249.26	106	69.6256	29.6404	0.814816	12	5	9.95283	15.9993	9.2751	-0.177268	41.799	0	0
659	610.288	1255.1	354	59.282	41.7113	0.627548	79	12	49.5706	24.29	18.9117	-0.935222	72.1838	0	0
660	742.493	1252.14	74	33.351	26.7871	0.743608	17	8	11.4595	11.9221	7.97128	1.00404	30.7279	0	0
661	831.462	1257.5	75	27.9116	7.06441	0.892183	17	6	12.88	16.5778	7.48775	-0.479105	40.4203	1	0.483751
662	272.544	1260.98	200	40.0431	6.61819	0.850105	35	11	22.38	22.5732	11.8874	0.563789	60.5269	1	0.610635
663	385.875	1260.73	95	66.3338	34.0044	0.858157	12	6	9.93684	20.7696	10.6628	-0.283585	52.5919	0	0
664	3677.06	1291.34	993	45.9316	5.79518	0.94831	105	23	68.6999	72.1182	22.8863	-0.594038	249.557	1	0.521507
665	3591.77	1264.52	119	56.2859	23.5988	0.895494	15	8	13.0084	18.7479	8.34423	-0.891683	44.6274	0	0
666	805.067	1266.58	121	27.9116	34.8863	0.808828	23	5	17.0909	16.6278	9.77793	0.823317	42.6274	0	0
667	222.98	1269.62	43	25.6818	22.3285	0.451848	14	8	11.6279	7.91401	7.06005	1.23131	21.8995	0	0
668	662.675	1282.85	514	59.282	0.315014	0.76088	65	15	43.3346	33.9304	22.0172	0.362744	121.361	1	0.724898
669	135.139	1292.64	335	28.579	7.55431	0.696657	67	18	41.0269	25.9623	18.6255	0.605923	83.3553	1	0.483751
670	831.396	1287.7	72	30.1958	5.15827	0.347249	14	8	11.4583	10.1063	9.47744	-1.52412	30.7279	1	0.521507
671	487.495	1299.94	629	51.8967	3.00676	0.736226	93	24	60.1797	35.929	24.3144	1.13703	116.811	1	0.674491
672	860.66	1296.17	119	30.4664	23.9688	0.877929	14	6	12.1429	18.5288	8.8714	0.483988	43.799	0	0
673	225.603	1295.17	82	14.3232	3.52613	0.740686	24	12	18.8537	13.7216	9.21884	-1.46411	37.799	1	0.674491
674	435.792	1304.42	450	51.8967	3.38684	0.785879	90	17	48.5711	32.8689	20.3255	1.36267	114.947	1	0.674491
675	215.293	1305.11	197	14.3232	11.6584	0.678175	29	11	20.401	24.7493	18.1883	-0.800222	87.3259	0	0
676	3627.74	1307.81	71	13.9274	16.4226	0.758133	42	15	31.9718	11.8749	7.7436	-1.51775	30.1421	0	0
677	111.382	1308.52	30	28.579	25.6627	0.628923	15	6	13.3667	7.23179	5.62248	-0.998001	19.4853	0	0
678	3635.91	1319.1	58	13.9274	14.7907	0.797228	41	27	34.1897	11.7956	7.12074	0.949012	30.1421	0	0
679	3519.19	1323.89	83	10.6503	14.3876	0.725318	20	5	16	12.4787	8.59049	0.497326	32.9706	0	0
680	3677.87	1337.26	768	40.4623	20.6544	0.905873	117	15	66.7604	54.8755	23.2424	-1.39992	157.953	0	0
681	3513.26	1332.74	35	10.6503	7.75822	0.691611	20	8	15.4571	7.92551	5.72436	0.244851	20.4853	1	0.483751
682	3623.73	1343.23	399	27.0292	41.7478	0.733233	62	14	38.218	28.1448	19.1378	0.94095	83.6985	0	0
683	302.269	1340.16	31	54.0657	26.075	0.331176	18	9	13.9355	6.42575	6.06314	-1.03038	17.6569	0	0
684	355.305	1350.65	460	54.0657	80.1335	0.647996	102	17	62.9196	28.4319	21.6549	-1.39627	94.669	0	0
685	3466.16	1347.76	78	11.0941	21.5317	0.870499	24	6	16.9615	14.5203	7.14648	-1.54939	34.9706	0	0
686	3468.09	1358.69	102	11.0941	23.72	0.902051	24	6	17.3137	19.0904	8.23997	1.55536	49.0061	0	0
687	154.683	1365.72	55	71.737	31.1785	0.904181	14	6	12	14.1501	6.04422	-1.34442	32.1421	0	0
688	3675.27	1377.64	129	40.4623	25.5049	0.87432	21	5	13.8992	20.0747	9.74326	1.0024	53.2132	0	0
689	848.875	1381.58	94	20.4968	41.5039	0.811403	21	5	13.5532	14.3484	8.38646	0.600309	35.5563	0	0
690	3595.34	1385.48	57	40.6736	40.1779	0.566368	12	8	10.1228	9.41127	7.75632	0.162849	25.8995	0	0
691	3449.53	1388.33	36	9.13773	12.7582	0.710037	20	9	16.5278	8.0885	5.69564	-0.233749	19.8995	1	0.305305
692	831.006	1391.62	45	20.4968	48.1856	0.756284	15	5	11.4222	9.46809	6.19444	-1.31367	23.6924	0	0
693	3351.91	1396.76	114	21.1986	23.3343	0.871783	21	8	14.0088	19.8383	9.71862	1.30801	52.799	0	0
694	3398.84	1396.17	48	14.1605	48.5769	0.924721	17	9	14.1458	13.8227	5.26154	-1.0065	30.7279	0	0
695	3453.3	1396.66	55	9.13773	5.14009	0.917959	21	9	16.7818	14.1075	5.59608	-1.02111	32.1421	1	0.521507
696	3300.2	1404.28	96	43.4462	9.03747	0.769382	21	3	14.2292	14.4402	9.22427	-0.746088	40.0061	0	0
697	3409.14	1405.89	75	14.1605	41.5557	0.838637	23	6	15.9067	13.7781	7.50481	-0.123585	34.7279	0	0
698	3629.67	1407.29	93	21.306	8.05123	0.604307	18	5	12.6452	12.595	10.0351	0.716202	38.0416	1	0.47005
699	3342.15	1415.58	73	21.1986	27.6702	0.811156	18	9	13.8356	13.5012	7.8959	1.25849	36.5563	0	0
700	3511.09	1415.57	66	15.7572	42.5944	0.753647	17	6	12.7273	11.4595	7.53207	-1.26378	29.5563	0	0
701	3232.25	1423.61	207	33.9207	13.1657	0.48468	35	8	20.3575	20.1317	17.6091	0.697733	74.7696	0	0
702	3455.86	1417.21	63	20.7072	19.8264	0.32748	17	8	14.0317	9.2277	8.71887	-0.358335	27.3137	0	0
703	3665.08	1424.7	459	39.4579	18.1027	0.490645	112	23	66.5316	26.9829	23.5118	-0.894153	93.0122	0	0
704	3615.01	1422.75	63	21.306	28.9934	0.619627	21	5	15.1746	10.1012	7.9284	1.42294	26.7279	0	0
705	3498.71	1425.32	95	15.7572	36.3229	0.575712	18	6	12.8105	12.3298	10.0815	-0.885497	34.7279	0	0
706	3081.15	1424.72	46	34.0509	22.1161	0.540315	18	3	12.0435	8.37946	7.051	0.50649	22.4853	0	0
707	942.057	1434.93	140	94.3609	18.0569	0.722127	15	3	11.2429	16.9584	11.7312	0.632827	49.4558	0	0
708	3584.66	1449.94	854	40.7423	4.66003	0.408074	100	17	66.034	37.232	33.9909	-0.926592	181.752	1	0.610934
709	3400.61	1435.78	38	31.0842	11.1018	0.480859	14	8	10.8947	7.4336	6.51776	0.0783686	20.2426	0	0
710	3178.85	1438.05	41	29.0283	19.8927	0.640288	15	5	12.6098	8.371	6.43006	0.817558	22.1421	0	0
711	3116.05	1440.77	73	27.725	18.1521	0.810424	14	6	11.3288	14.3668	8.41669	-0.621462	40.3848	0	0
712	3154.78	1454.28	85	29.0283	35.2162	0.867751	15	2	11.9529	15.1783	7.54361	0.439263	36.3848	0	0
713	3093.25	1456.55	57	27.725	18.1009	0.508061	17	3	11.8596	9.28718	7.99924	0.335643	26.5563	0	0
714	3235.43	1457.38	96	28.4252	35.2207	0.676551	20	6	14.5312	13.0078	9.57886	1.49301	36.1421	0	0
715	3263.15	1463.65	258	28.4252	42.614	0.72467	42	11	26.0891	23.7313	16.3531	-0.986731	72.7696	0	0
716	3671.84	1464.58	187	40.4503	8.05925	0.84125	23	8	15.8717	21.7045	11.7344	0.610701	59.6985	1	0.47005
717	3388.41	1473.92	89	40.0378	24.0368	0.598675	23	5	12.1124	11.9441	9.56715	0.709975	32.9706	0	0
718	3046.41	1483.43	173	44.8914	19.3912	0.91869	21	6	15.2081	25.7674	10.1776	0.336312	65.1127	0	0
719	3001.69	1487.29	267	35.5748	22.0565	0.359405	68	18	39.8989	19.8174	18.4933	0.73477	70.8701	0	0
720	3344.56	1489.8	430	46.635	33.6417	0.74593	117	30	69.4302	30.8742	20.563	-0.876027	101.598	0	0
721	3720.15	1480.59	37	40.7341	17.2108	0.889073	11	6	9.86486	10.2702	4.70133	1.5398	22.4853	0	0
722	3293.24	1506.33	1358	51.2296	20.3434	0.952637	99	27	63.8549	93.0322	28.2919	-1.0241	350.013	0	0
723	3221.96	1498.35	125	40.2431	62.9641	0.667309	21	8	16.728	17.6341	13.1335	1.08736	58.0416	0	0
724	3139.61	1500.37	75	42.832	13.3496	0.859545	15	5	12.24	14.8077	7.56762	0.917857	37.3137	0	0
725	3430.55	1519.15	832	58.4027	6.55057	0.763148	94	18	58.6803	43.1936	27.9127	-1.34751	190.888	1	0.610635
726	3560.55	1509.92	47	40.7208	24.0162	0.771784	12	6	9.89362	14.244	9.05752	0.959656	34.3137	0	0
727	2948.77	1513.45	35	59.0342	38.6519	0.747293	12	6	10.5143	8.23462	5.47186	0.935256	20.4853	0	0
728	3731.84	1519.62	77	25.1169	19.181	0.64192	20	6	12.0909	12.178	9.33772	0.211022	35.3492	0	0
729	3008.15	1522.27	59	35.5748	31.2118	0.88939	20	9	14.4407	13.4341	6.14136	0.366209	31.935	0	0
730	3089.73	1519.84	49	28.5919	19.8486	0.635346	26	5	15.3265	8.96851	6.92573	-1.30664	23.3137	0	0
731	960.505	1527.47	79	41.5952	27.0151	0.846464	17	5	11.2785	13.7788	7.33647	0.713821	33.799	0	0
732	3247.51	1529.43	85	40.2431	52.0105	0.688914	39	15	28.7176	13.049	9.45846	0.080529	36.5919	0	0
733	3708.38	1528.59	49	25.1169	26.0361	0.716853	17	6	12.3878	10.3605	7.22359	1.45648	26.5563	0	0
734	3130.77	1542.28	113	36.4188	39.4774	0.78709	18	6	12.0265	18.2567	11.2614	-1.54382	62.8701	0	0
735	999.945	1540.69	49	11.9475	10.4831	0.553807	12	6	11.1837	8.62667	7.18295	0.34307	23.0711	0	0
736	3031.65	1549.25	102	30.5582	30.7855	0.643491	21	8	16.9902	16.2054	12.4045	1.44823	53.0772	0	0
737	3094.8	1547.97	137	21.7801	39.6586	0.869052	24	9	17.365	19.9089	9.84933	0.921078	50.6274	0	0
738	3572.6	1548.81	152	39.3036	10.428	0.928971	21	8	15.7171	23.2101	8.59128	0.966055	54.2843	0	0
739	3062.19	1550.13	94	30.5582	23.9172	0.706436	20	8	15.1915	14.1536	10.0176	0.432727	41.935	0	0
740	1007.46	1549.97	61	11.9475	10.4189	0.622199	15	6	12.4426	9.98863	7.81969	0.801654	26.7279	1	0.305305
741	3478.11	1553.05	75	26.1543	29.3775	0.466675	21	5	13.6533	11.0715	9.79192	0.107266	34.3848	0	0
742	3171.41	1567.69	619	47.9226	7.7589	0.737132	103	20	66.8756	37.084	25.0595	-1.51705	119.397	1	0.483751
743	3608.49	1564.83	137	39.3036	19.9768	0.867698	24	3	15.635	22.6527	11.2605	-1.21145	62.734	0	0
744	3355.98	1569.81	301	71.6745	21.4717	0.479923	102	17	55.5947	22.2296	19.5022	0.148745	80.4264	0	0
745	3501.73	1564.27	53	21.1735	15.0626	0.874547	18	9	13.5849	12.2148	5.92344	-0.138896	28.7279	0	0
746	3273.75	1570.84	203	37.5992	14.1843	0.797004	23	6	16.3054	24.26	14.6524	1.06741	76.3198	0	0
747	3656.1	1570.41	59	10.2627	15.7708	0.853001	20	6	13.6271	14.6255	7.63318	-0.720451	34.4853	0	0
748	3729.69	1569.83	49	26.8632	30.8622	0.354875	21	8	15.3265	8.25194	7.71485	-0.308228	24.1421	0	0
749	3098.72	1569.4	62	21.7801	49.275	0.776319	20	2	13.6613	12.5166	7.88973	1.23367	34.3848	0	0
750	2913.93	1575.76	124	15.8449	26.7178	0.865596	30	9	20.3226	18.2758	9.15145	-0.0659724	45.2132	0	0
751	2941.89	1572.97	68	28.106	29.044	0.711054	23	5	16.0588	11.1562	7.84431	0.355649	29.5563	0	0
752	2973.56	1571.84	63	23.9705	26.2203	0.500636	21	6	14.0159	10.4153	9.01605	-1.44921	32.3492	0	0
753	1021.13	1577.39	96	30.6354	14.7966	0.742075	15	2	11.5521	14.0229	9.39976	-1.16423	37.8995	0	0
754	3569.39	1591.54	511	42.1981	28.9015	0.776495	156	33	83.9687	33.9674	21.4037	0.339336	104.083	0	0
755	2898.52	1579.47	64	15.8449	29.4467	0.649772	27	9	19.9375	10.3417	7.86102	-0.0169588	27.3137	0	0
756	3653.73	1580.4	45	10.2627	25.496	0.652303	17	5	12.1556	8.7446	6.62804	1.34082	23.8995	0	0
757	3419.35	1603.29	1340	63.9782	17.5346	0.939469	103	20	58.4806	91.9741	31.5135	1.20478	297.084	0	0
758	3527.23	1593.22	426	35.4355	24.7843	0.235636	93	14	55.4671	24.3394	23.654	-1.03942	89.598	0	0
759	3238.34	1583.5	54	21.2221	11.9109	0.339546	18	3	12.7593	8.55122	8.04319	-0.82351	24.4853	0	0
760	3493.12	1583.61	52	21.1735	6.29757	0.595288	21	5	14.3269	9.20618	7.39728	0.0473544	25.1421	1	0.610635
761	3722.69	1595.77	279	26.8632	4.21578	0.618491	90	15	42.7814	22.5484	17.7183	1.38208	74.7696	1	0.610934
762	2968.24	1595.22	104	23.9705	7.25597	0.882845	24	9	18.2212	19.3053	9.067	0.0143935	48.9411	1	0.483751
763	2835.92	1596.87	61	11.6043	26.764	0.86422	20	8	14.8361	13.5473	6.81585	-1.42772	34.3848	0	0
764	3621.79	1602.41	368	38.7845	6.39856	0.680847	59	15	35.8587	26.5631	19.4555	1.55113	87.598	1	0.610635
765	2825.34	1601.65	60	11.6043	17.3235	0.854679	24	9	16.6667	12.4874	6.48294	0.036749	29.3137	0	0
766	3236.14	1604.61	129	21.2221	9.79046	0.617022	20	5	13.9922	14.7513	11.6084	0.933948	43.2132	0	0
767	1005.91	1616.87	76	42.3152	12.0295	0.648791	14	8	11.1711	11.8816	9.04153	-0.0852528	34.935	1	0.305305
768	2786.53	1617.62	42	28.3255	4.89299	0.5586	14	11	12.381	8.14765	6.75797	-0.608319	22.4853	1	0.610934
769	2929.2	1618.87	109	27.5379	17.2434	0.721169	27	11	18.3211	14.1676	9.81473	-1.5092	36.9706	0	0
770	2902.25	1624.56	259	27.5379	15.6091	0.759385	32	8	21.9344	24.7632	16.112	-1.4498	77.8406	0	0
771	2828.87	1622.05	39	12.4686	33.1497	0.739485	18	9	14.4872	8.60971	5.79582	0.308254	21.3137	0	0
772	2861.68	1625.78	97	32.3798	30.1145	0.623552	18	8	15.4536	12.9307	10.109	-0.90915	37.2132	0	0
773	3479.7	1624.56	31	43.0933	33.52	0.813391	18	11	13.6452	8.42209	4.89927	0.615772	20.4853	0	0
774	3298.33	1633.91	455	30.5497	13.8986	0.665237	167	29	99.6659	28.3244	21.1479	0.745612	87.8406	0	0
775	3532.16	1635.33	204	42.3982	12.6525	0.487786	21	6	14.9412	18.9965	16.5832	0.930928	77.9411	1	0.305305
776	964.564	1633.34	45	44.5015	12.2108	0.668149	12	3	9.17778	8.92892	6.64336	-0.876477	23.5563	1	0.305305
777	2830.47	1634.41	51	12.4686	44.4651	0.319382	18	5	12.3333	8.28563	7.85168	-0.969616	23.8995	0	0
778	3272.74	1650.59	469	30.5497	18.376	0.876779	114	20	67.4307	36.0907	17.3558	0.596669	96.9117	0	0
779	2774.28	1643.16	151	28.3255	27.9162	0.60711	33	8	18.3576	16.7632	13.3203	0.854631	51.4558	0	0
780	2647.68	1647.74	129	38.5115	43.3294	0.875817	32	5	15.5116	18.999	9.16973	0.483641	47.2132	0	0
781	2533.32	1655.55	127	39.5423	2.20011	0.706008	12	5	9.98425	16.0085	11.3373	-1.03682	45.4558	1	0.691241
782	3733.96	1664.42	135	69.5706	12.0251	0.782228	26	5	15.4148	17.8772	11.1374	-0.255369	49.5563	1	0.305305
783	3354.05	1668.92	236	41.464	8.00086	0.760081	30	6	20.8305	21.7089	14.1071	0.104277	60.2843	1	0.47005
784	2579.47	1665.54	46	40.3352	20.5233	0.634105	14	5	8.32609	9.16252	7.08489	0.336111	26.3137	0	0
785	3312.63	1667.13	40	26.8786	9.56141	0.540045	21	6	15.25	7.8726	6.62587	0.622074	21.3137	0	0
786	1411.28	1672.78	139	199.757	21.5957	0.835284	14	5	10.8273	20.789	11.4302	-1.25538	63.2843	0	0
787	3089.38	1672.04	41	55.123	51.6988	0.428169	15	6	10.0732	7.61023	6.87735	-0.0260088	21.3137	0	0
788	3143.47	1682.63	228	23.4814	4.34303	0.731709	27	6	19.7456	24.0662	16.4039	0.164438	82.1838	1	0.610934
789	3186.22	1683.26	440	42.7552	12.7852	0.811875	64	9	42.1864	33.1235	19.3385	0.863409	103.397	1	0.305305
790	2674.07	1689.16	844	27.4299	7.4481	0.681229	158	38	96.2192	39.606	28.9944	1.28668	157.782	1	0.483751
791	1057.76	1680.88	95	42.7333	25.8336	0.749904	15	5	12.4421	15.544	10.2831	0.530658	44.8701	0	0
792	2968.51	1681.61	84	47.57	72.3327	0.847476	14	5	10.2619	14.5261	7.71092	-0.466323	36.3848	0	0
793	3239.27	1698.24	709	43.4179	15.3431	0.818317	102	21	65.4316	42.1251	24.2122	-0.970035	128.125	0	0
794	3296.81	1688.86	141	26.8786	18.8315	0.728152	21	3	14.2411	20.3289	13.9337	-0.251134	64.5269	0	0
795	1100.15	1686.3	33	41.2314	21.3097	0.626656	14	9	11.9091	7.37861	5.75012	0.847405	19.3137	0	0
796	2646.79	1686.24	43	13.2987	6.25496	0.65772	50	23	43.3023	8.6644	6.52657	1.4304	23.0711	1	0.610635
797	2548.92	1691.88	103	39.5423	25.8821	0.822989	21	5	13.3689	15.4577	8.78088	-0.514731	38.9706	0	0
798	2636.63	1694.82	194	13.2987	7.10801	0.82957	50	11	32.9278	22.4979	12.5629	-0.523276	59.9411	1	0.483751
799	2817.12	1689.29	41	49.615	15.3234	0.900981	15	5	10.5122	11.6962	5.07449	-0.05902	26.4853	0	0
800	2763.69	1692.16	90	38.5482	21.7688	0.917664	20	5	14.1444	18.1739	7.22151	-0.493418	41.799	0	0
801	977.646	1693.32	55	43.8489	0.836063	0.362986	11	5	8.21818	8.65386	8.06362	-1.07464	24.7279	1	0.724898
802	2924.01	1704.13	429	49.8701	55.809	0.547521	114	21	67.5548	26.1508	21.8828	-1.45922	87.2548	0	0
803	3140.74	1705.95	194	19.508	16.2062	0.770536	26	11	18.732	28.4313	18.122	1.196	111.705	0	0
804	2868.45	1710.03	504	28.3551	49.1871	0.650337	138	20	89.0992	30.695	23.3173	1.34332	110.083	0	0
805	3009.33	1716.65	134	10.3835	67.04	0.923911	26	8	19.0672	22.4364	8.58434	0.295054	52.8701	0	0
806	2731.22	1715.33	110	39.893	29.6127	0.786226	24	5	16.6727	15.6306	9.65877	1.13969	41.799	0	0
807	2999.05	1718.09	105	10.3835	57.7103	0.904758	32	12	21.5238	18.2214	7.76096	0.522812	42.6274	0	0
808	3156.81	1717.02	37	14.6962	3.0829	0.780391	18	14	16.5676	8.95773	5.6012	0.669812	21.8995	1	0.674491
809	2497.57	1722.85	64	27.7622	35.6588	0.602857	18	8	13.7344	10.247	8.17554	1.56752	28.7279	0	0
810	2783.14	1725.45	73	38.5482	34.6394	0.836273	12	6	10.2192	13.9856	7.66848	0.581554	36.3848	0	0
811	1113.75	1725.23	60	33.4398	30.5568	0.623378	14	5	10.35	9.99041	7.81171	1.40215	27.3137	0	0
812	2581.64	1735.46	373	39.1204	21.1046	0.332247	59	14	38.6381	23.1379	21.8235	0.308688	79.0122	0	0
813	2371.23	1731.92	93	58.2595	17.6242	0.862451	21	5	12.871	16.6514	8.42795	-0.436984	43.2132	0	0
814	3166.95	1727.66	32	14.6962	14.7592	0.731653	17	6	14.25	7.71534	5.25937	1.17324	19.0711	0	0
815	2663.79	1731.74	129	34.217	41.5109	0.826513	26	9	17.9147	17.9659	10.1133	0.8997	48.0416	0	0
816	2855.07	1735.03	265	27.1548	24.04	0.534006	76	21	48.166	20.872	17.6469	0.635413	72.6985	0	0
817	3058.11	1737.79	374	53.156	43.2072	0.6247	58	18	38.2299	26.5153	20.7048	-1.33649	96.9117	0	0
818	2473.55	1736.77	136	27.7622	20.9965	0.784887	18	12	16.2941	20.3899	12.6344	0.40177	61.4914	0	0
819	3000.45	1736.18	108	18.1464	50.5777	0.902902	27	9	16.963	21.6166	9.29182	0.158595	52.6985	0	0
820	3244.17	1741.38	209	43.4179	5.06808	0.572779	29	8	20.6555	18.2241	14.9385	0.671482	56.5269	1	0.521507
821	976.27	1737.14	38	43.8489	18.5727	0.907695	14	6	8.97368	11.0311	4.62899	-1.08105	23.8995	0	0
822	2940.78	1751.39	933	50.1442	11.7084	0.876779	152	17	75.3966	60.2443	28.9711	-1.46215	205.717	0	0
823	2510.48	1750.67	334	30.6726	49.745	0.202609	56	17	37.4072	21.6544	21.2052	-0.723486	75.6985	0	0
824	2631.84	1743.99	84	34.217	34.6735	0.762651	21	5	16.4762	13.6026	8.79828	-1.41613	37.799	0	0
825	2428.92	1749.88	120	31.3233	33.3192	0.857278	29	12	24.1083	18.4516	9.49988	-1.04844	50.0061	0	0
826	3696.15	1763.8	511	42.7222	5.64823	0.746858	100	14	61.8552	32.8017	21.8126	1.22977	109.255	1	0.521507
827	1115.66	1758.61	69	33.4398	24.5693	0.890463	17	5	12.5072	14.6968	6.68789	-1.15035	34.5563	0	0
828	2858.25	1762	126	27.1548	3.98369	0.579258	29	11	19.3492	14.2211	11.5922	-1.42701	41.799	1	0.674491
829	3172.91	1761.08	97	33.9439	14.098	0.678188	15	6	11.2268	13.9967	10.286	1.35991	43.4558	0	0
830	2458.11	1761.24	45	28.9377	29.12	0.666213	23	8	17.3333	8.76591	6.53728	-0.0347789	23.3137	0	0
831	2552.07	1761.08	73	32.1952	43.5502	0.785471	20	8	16.4384	12.5823	7.78719	1.30101	32.1421	0	0
832	1170.38	1766.36	43	55.2714	36.7993	0.890943	14	6	11.2558	12.3591	5.61246	-1.15967	28.935	0	0
833	2324.16	1766.25	120	38.9066	38.9926	0.791773	21	8	17.9333	15.908	9.71686	-1.476	40.7279	0	0
834	3736.04	1779.11	145	42.7222	5.75747	0.930293	36	11	24.5724	22.6258	8.29952	-0.0223507	50.9706	1	0.521507
835	2202.74	1781.86	238	33.4874	4.22221	0.8562	23	8	16.2815	31.6047	16.3284	-0.779381	96.0833	1	0.610934
836	2422.96	1786.97	421	37.5683	19.8292	0.548526	96	26	61.3587	25.8108	21.5813	-0.828045	84.3909	0	0
837	2803.35	1780.35	64	57.8946	38.3692	0.936529	20	6	14.2188	16.3467	5.731	-0.638621	36.4203	0	0
838	2240.88	1784.82	74	38.2517	33.462	0.754873	17	8	12.6486	12.0018	7.8716	0.127536	30.1421	0	0
839	2355.14	1789.8	56	38.9066	52.5118	0.516935	18	6	13.5179	9.14626	7.82943	1.19432	25.8995	0	0
840	2556.91	1792.91	50	32.1952	54.414	0.623262	14	8	11.28	10.1997	7.97628	-0.462127	34.7635	0	0
841	3231.98	1807.02	782	42.9154	1.50033	0.737769	158	32	95.2008	41.5824	28.0704	-1.10547	151.196	1	0.723224
842	3119.87	1795.95	36	61.5215	46.7798	0.460373	15	5	12.6389	7.19563	6.38774	0.269342	19.8995	0	0
843	2164.31	1800.39	87	36.6299	6.69484	0.795039	21	8	16.7586	16.086	9.75712	-1.01281	46.6274	1	0.610635
844	3640.08	1799.42	62	66.4291	13.4744	0.821467	14	2	9.58065	11.8721	6.77012	-1.18289	29.3137	0	0
845	2060.71	1806.21	203	25.2724	24.3786	0.82409	24	8	17.3793	26.2593	14.8748	-1.47729	80.0122	0	0
846	2115.44	1806.18	140	29.6693	11.2206	0.777219	30	5	17.9714	19.7839	12.4486	0.674984	60.0416	0	0
847	2522.29	1807.49	169	37.564	18.3879	0.833947	29	8	18.1598	22.196	12.2487	-0.00867578	63.3553	0	0
848	3064.88	1823.52	1660	61.5215	22.118	0.848584	255	39	129.539	85.4111	45.1877	1.02638	338.291	0	0
849	2085.87	1803.78	39	25.2724	19.8219	0.714678	15	8	13.7179	8.67501	6.06777	1.36677	22.4853	0	0
850	2020.75	1807.51	70	11.8155	22.9601	0.930917	18	8	14.2	16.6168	6.06896	1.53364	36.5563	0	0
851	2980.78	1809	57	39.2801	56.0325	0.622244	18	5	12.9649	9.67153	7.5711	-1.35862	25.5563	0	0
852	2715.25	1818.59	919	55.024	1.93947	0.928743	141	12	79.6148	60.306	22.3569	1.47982	178.61	1	0.723224
853	3725.07	1828.38	829	50.468	0.457521	0.70338	131	26	82.4536	43.6181	31.0044	0.209588	199.752	1	0.724898
854	2900.86	1828.23	588	78.7501	1.87123	0.673707	103	21	59.5748	33.0226	24.4036	0.00802552	124.782	1	0.723224
855	2197.9	1814.99	123	33.4874	37.6924	0.921403	21	12	16.2683	22.7659	8.84705	-1.24028	52.9706	0	0
856	2024.45	1818.73	65	11.8155	18.6406	0.696082	24	6	16.5538	10.9154	7.83687	1.37479	28.7279	0	0
857	927.248	1833.07	486	60.8978	47.393	0.655373	76	17	48.9671	31.1289	23.5119	-0.642429	120.983	0	0
858	1207.8	1822.14	116	67.1637	6.58381	0.831523	17	5	13.3103	17.4696	9.70417	1.36512	48.8701	1	0.610635
859	3272.52	1821.1	65	42.9154	42.9224	0.709714	20	9	13.3692	10.8809	7.66551	-0.448405	28.7279	0	0
860	1972.61	1825.21	191	33.2331	7.54872	0.820706	32	14	21.5131	21.8239	12.4691	1.30313	62.5624	1	0.483751
861	2087.91	1830.97	84	26.701	18.1523	0.832472	17	8	13.4881	14.6925	8.14062	-0.350306	37.5563	0	0
862	988.128	1831.56	53	53.6462	14.3238	0.851595	14	6	10.0566	13.6536	7.15724	1.21277	31.9706	0	0
863	2426.01	1832.99	47	46.1149	49.8911	0.605636	15	5	10.0213	9.42172	7.49726	-1.44421	28.935	0	0
864	2057.5	1836.01	57	29.9687	14.3334	0.814856	17	8	12.4211	11.2018	6.49328	-0.0117632	27.3137	0	0
865	1941.72	1837.48	140	24.1574	27.9206	0.917575	27	8	19.8	24.218	9.6282	-1.09658	62.8701	0	0
866	2002	1841.71	160	32.1284	26.9956	0.287963	33	11	21.7188	15.5549	14.896	0.100992	55.4558	0	0
867	2983.45	1848.19	536	39.2801	17.8944	0.752348	222	41	127.071	33.8312	22.2868	-1.2422	114.326	0	0
868	1919.08	1845.9	172	24.1574	8.24778	0.731832	30	5	21.8256	20.0243	13.6463	-0.895324	61.4914	1	0.47005
869	2597.91	1842.22	34	64.1297	48.6538	0.964214	15	5	10.7059	14.5812	3.86584	0.100668	26.0711	0	0
870	1316.3	1854.83	174	38.4442	9.07384	0.48526	26	8	16.5057	16.2794	14.2343	-1.24523	50.6274	0	0
871	3185.44	1859.1	219	69.8459	11.5871	0.737392	47	8	27.1096	20.8473	14.0816	0.404016	59.2132	0	0
872	1882.71	1859.34	154	25.005	20.2264	0.32329	26	9	19.7727	14.8475	14.0502	0.941148	48.0416	0	0
873	2026.62	1862.99	193	32.548	23.4553	0.459974	24	6	15.6269	18.6016	16.5169	0.93997	78.6335	0	0
874	2081.06	1856.78	36	16.1227	18.6464	0.833146	20	3	14.4722	9.24622	5.11365	-0.580289	21.3137	0	0
875	2097.13	1858.05	80	16.1227	8.9665	0.792123	18	5	12.1125	13.1875	8.04916	-1.56777	34.3848	1	0.47005
876	2727.97	1872.12	436	47.966	0.798846	0.733985	74	14	46.5367	30.0868	20.4339	-0.520076	107.255	1	0.724898
877	3031.51	1881.27	1042	58.3471	10.8574	0.851735	241	46	135.215	60.7336	31.8228	-1.46817	208.409	0	0
878	1130.39	1867.42	63	89.6811	30.5356	0.934886	15	6	12.0952	16.3133	5.79034	0.53233	36.3848	0	0
879	1858.04	1863.41	32	25.005	36.7715	0.613065	23	6	18.4688	7.16749	5.66255	0.874891	18.4853	0	0
880	1383.48	1870.59	145	19.9566	12.8781	0.881468	23	3	16.2828	21.913	10.3483	1.44015	59.663	1	0.305305
881	1765.87	1866.95	33	8.78195	25.4961	0.396464	17	11	15.0909	6.82357	6.26438	1.04597	19.3137	0	0
882	1781.19	1868.51	41	15.4011	23.0669	0.8539	15	12	13.6829	10.3677	5.39576	-0.941166	23.2782	0	0
883	1502.33	1875.67	149	29.2796	23.0309	0.884341	18	8	13.2215	21.1486	9.87307	0.480337	52.8701	0	0
884	1819.72	1873.6	119	14.2801	16.8731	0.819456	32	12	23.8151	16.8273	9.64442	0.311501	44.6274	0	0
885	2654.04	1876.35	300	37.3772	9.57752	0.351598	47	12	32.3933	20.8762	19.5433	-0.6475	72.7696	0	0
886	1473.11	1877.54	172	29.2796	6.68122	0.679287	17	5	12.0233	18.6784	13.7075	0.0781481	57.6985	1	0.610635
887	1973.65	1875.54	116	18.3752	33.0611	0.278171	26	5	18.3448	13.6423	13.1039	-0.633936	45.799	0	0
888	1917.19	1875.75	90	12.521	21.714	0.835784	21	12	18.7444	15.179	8.33417	0.0215093	38.6274	0	0
889	1363.91	1874.46	35	19.9566	10.8765	0.524288	15	9	13.8286	7.21313	6.14227	-1.13218	19.0711	1	0.305305
890	1701.09	1876.22	50	34.4626	1.776	0.917905	17	6	12.24	13.5347	5.37057	0.755692	29.799	1	0.723224
891	1743.14	1876.96	64	21.5092	3.27489	0.816446	15	5	12.5938	12.2085	7.04945	-1.22579	30.5563	1	0.674491
892	1807.23	1880.52	79	14.2801	13.8827	0.756601	23	9	18.557	15.9634	10.4381	0.524737	46.5919	0	0
893	1955.31	1876.8	70	18.3752	15.2983	0.704734	18	8	15.5571	11.3834	8.07623	-1.04946	30.4853	0	0
894	1764.6	1875.64	43	8.78195	17.5229	0.906375	20	8	16.2558	11.4831	4.85132	-1.44023	25.0711	0	0
895	992.105	1885.06	144	53.6462	19.9592	0.59473	18	5	12.4931	18.3708	14.7687	1.50299	67.9411	0	0
896	1926.17	1884.47	68	12.521	15.4129	0.921409	23	12	16.9265	15.9266	6.18897	0.288511	37.3492	0	0
897	2318.89	1883.96	59	64.4331	19.2877	0.61375	17	8	13.7627	9.87676	7.7977	-0.402252	26.8995	0	0
898	2492.98	1894.06	970	77.7236	2.25881	0.905476	123	20	73.9948	59.4636	25.2362	-1.48253	174.853	1	0.691241
899	2254.58	1893.32	338	39.1981	2.82943	0.416865	52	17	36.6065	22.8417	20.7624	0.0522091	84.0833	1	0.691241
900	3735.35	1887.16	82	59.678	9.23576	0.82798	21	5	14.4756	13.6877	7.6755	-0.158854	33.5563	0	0
901	1645.77	1885.89	46	11.2569	32.0622	0.61663	23	11	17.3913	8.62675	6.79143	0.555606	22.4853	0	0
902	1547.1	1886.61	102	46.0943	37.5619	0.832581	21	5	11.7843	16.4471	9.11012	1.26404	43.799	0	0
903	1628	1888.71	40	11.0929	15.8383	0.756551	17	11	14.05	8.94973	5.85254	-0.0484995	22.4853	0	0
904	1305.97	1891.86	43	38.4442	38.3478	0.745441	17	6	12.6744	9.16765	6.11089	0.67329	22.8995	0	0
905	1599.66	1890.88	55	20.2069	15.8383	0.943245	14	6	12.2182	15.3328	5.09202	-1.4637	32.7279	0	0
906	2960.16	1891.31	64	49.0054	9.15109	0.772054	21	5	15.0469	11.6744	7.41974	-1.48791	29.8995	0	0
907	1637.82	1893.86	55	11.0929	23.8976	0.780917	20	9	16.9091	11.1634	6.97303	0.417956	29.1421	0	0
908	2400.47	1894.64	86	38.0261	38.7948	0.834404	20	8	14.2326	14.7606	8.13534	-1.03351	38.5208	0	0
909	1846.17	1900.53	106	14.306	18.9379	0.516382	23	12	19.6321	12.8608	11.0135	-1.04003	38.7279	0	0
910	1722.98	1902.85	53	18.6257	29.7822	0.861298	12	6	11.2264	12.1668	6.18195	-0.664242	29.5563	0	0
911	1859.64	1905.33	89	14.306	4.65833	0.787904	20	9	16.5056	16.534	10.1816	0.326081	46.9706	1	0.610934
912	1613.45	1905.65	82	20.2069	8.43232	0.823103	21	6	13.7805	13.7712	7.82054	0.768366	34.9706	1	0.47005
913	1741.27	1906.33	47	18.6257	21.0402	0.672932	17	5	12.7021	9.03892	6.68613	0.472497	23.6569	0	0
914	1641.78	1916.88	108	23.3588	33.8774	0.848708	27	5	16.8889	17.7701	9.39791	-0.196589	46.2843	0	0
915	2657.38	1913.58	84	37.3772	20.4554	0.862977	12	5	9.95238	16.3666	8.26909	-1.41267	44.5919	0	0
916	2741.81	1918.05	80	47.966	17.9589	0.646222	17	3	10.7375	13.2681	10.1255	-1.35891	40.799	0	0
917	2272.18	1928.35	582	39.1981	4.75345	0.499056	168	38	95.8247	30.1601	26.1358	-0.247489	102.669	1	0.610934
918	2421.13	1926.56	503	38.0261	1.38119	0.662747	93	11	56.4871	30.3805	22.7502	1.1032	104.912	1	0.723224
919	3686.9	1923.7	105	60.6869	10.9778	0.65204	20	5	12.8952	13.66	10.3568	-0.255042	38.3848	0	0
920	1496.92	1923.45	35	48.0887	25.5485	0.751653	18	5	13.4286	8.28636	5.46535	-0.473277	20.4853	0	0
921	2137.88	1933.75	41	48.8762	27.0465	0.938699	17	3	12.0244	14.0505	4.84375	1.5234	29.8995	0	0
922	2222.09	1942.68	52	52.0964	14.3637	0.698386	20	9	14.8077	9.71759	6.95509	-0.687129	25.8995	0	0
923	2546.41	1950.5	52	77.7236	12.1457	0.598962	11	2	7.51923	9.19086	7.35984	-0.0893155	25.1421	1	0.305305
924	2295.96	1969.03	890	47.1189	3.25369	0.872027	111	26	77.4191	50.6934	24.8123	-1.1273	174.024	1	0.674491
925	1009.7	1962.22	64	64.7124	43.8328	0.87961	15	9	13.2812	13.9015	6.61286	-0.614067	34.5208	0	0
926	1912.52	1968.52	362	48.2912	7.34505	0.643594	76	14	43.7762	24.8291	19.0034	0.866466	74.1838	1	0.483751
927	2126.8	1981.35	115	32.4021	9.55278	0.869743	26	8	16.0783	17.7819	8.77545	0.164967	43.8995	0	0
928	3730.41	1979.65	46	40.6185	59.3034	0.847241	11	3	8.82609	11.2626	5.98277	1.15245	27.3492	0	0
929	2172.17	1987.56	161	45.7949	19.6157	0.906889	27	9	17.882	23.7304	9.99923	0.271712	56.2843	0	0
930	917.753	1985.17	52	66.8178	8.10085	0.506875	12	8	10.5192	8.94116	7.70745	1.12565	24.7279	1	0.47005
931	2333.57	1999.56	517	48.4422	3.90355	0.723046	118	20	73.6248	32.128	22.1941	-0.890519	100.912	1	0.674491
932	1481.59	1995.27	132	73.4376	52.251	0.714982	26	2	15.197	16.7656	11.7215	0.528325	51.4558	0	0
933	2040.99	2001.16	109	34.3931	31.347	0.706989	17	8	13.0642	15.8233	11.1906	0.343335	47.2132	0	0
934	1913.86	2016.79	740	46.7976	6.56683	0.673385	106	23	67.0973	37.6179	27.8106	0.201391	146.782	1	0.610635
935	2108.38	2008.01	235	23.2723	21.2511	0.921255	36	15	27.8723	36.459	14.181	-1.20691	103.983	0	0
936	854.26	2005.99	42	66.8178	68.7911	0.886976	11	6	9.2381	11.2794	5.20899	0.778511	24.9706	0	0
937	3717.07	2018.01	97	35.9153	25.1422	0.778311	15	2	10.8763	18.759	11.7784	1.25659	57.6274	0	0
938	3681.16	2018.68	44	35.9153	15.7884	0.819912	17	5	13.0455	10.145	5.80791	0.0131407	24.4853	0	0
939	2078.6	2020.76	97	17.6653	12.0612	0.637679	36	18	26.8144	13.8385	10.6599	-1.15762	44.7635	1	0.305305
940	1987.35	2029.2	363	33.536	31.0144	0.51208	74	11	48.7521	24.672	21.1918	1.13588	80.7696	0	0
941	1014.18	2026.78	137	64.7124	73.0126	0.822118	27	11	18.7445	18.7326	10.6648	-0.41231	49.799	0	0
942	2282.79	2029.31	194	39.7878	28.7744	0.526713	30	3	18.2165	18.3945	15.6361	0.399088	65.6985	0	0
943	3633.06	2029.09	169	11.5458	31.6357	0.898704	32	5	18.787	24.9048	10.9222	0.905894	63.9411	0	0
944	2020.89	2029.07	122	33.536	7.91178	0.701484	26	11	16.8115	16.2529	11.5832	1.34374	51.4558	1	0.483751
945	2095.08	2027.11	63	17.6653	16.7364	0.798907	32	20	28.2222	11.8399	7.12119	-1.07396	29.5563	0	0
946	2246.69	2046.04	681	39.7878	4.2841	0.743599	117	23	66.511	37.6669	25.1851	0.792098	133.296	1	0.610934
947	2133.46	2033.62	49	35.8545	32.6329	0.875078	20	9	16.0816	13.0479	6.31494	-1.3451	31.799	0	0
948	3633.79	2040.61	44	11.5458	26.6622	0.92542	15	9	14.2727	12.3669	4.68634	0.985172	27.1421	0	0
949	3682.17	2065.67	494	46.9939	16.7055	0.687207	99	18	58.8036	30.9239	22.465	1.22776	109.497	0	0
950	2323.46	2061.77	140	45.1494	22.3814	0.66469	23	5	15.5429	16.0127	11.9634	-0.0508615	46.8701	0	0
951	1919.3	2063.27	62	40.0809	45.4052	0.753607	15	6	11.0484	11.5464	7.58971	-0.821134	30.7279	0	0
952	951.446	2071.19	34	76.8559	8.32221	0.879983	11	5	8.17647	10.7834	5.12218	-0.598385	24.4853	1	0.47005
953	2367.25	2072.76	49	45.1494	7.91067	0.800963	11	6	8.5102	10.7582	6.44112	0.771306	26.7279	1	0.483751
954	2146.54	2081.27	145	49.4077	24.4036	0.781265	32	5	19.1379	17.567	10.9653	-0.415756	45.2132	0	0
955	1487.13	2080.94	81	23.2439	9.07954	0.747552	17	5	11.9877	13.3594	8.87335	-0.222594	37.5563	0	0
956	2021.57	2092.2	138	15.5883	2.62416	0.938809	30	14	23.2609	29.9885	10.3292	0.274903	72.663	1	0.691241
957	2002	2086.33	35	16.8875	19.4785	0.789411	27	11	18.4286	8.53557	5.23969	0.665142	20.1421	0	0
958	2238.59	2095.23	663	41.6945	2.99047	0.912356	88	12	45.3997	52.9165	21.6639	1.514	160.752	1	0.691241
959	1941.6	2098.71	477	40.3913	41.2901	0.780856	121	20	64.8847	32.6256	20.3816	-0.868503	95.3553	0	0
960	1895.34	2095.4	53	40.0809	10.7771	0.798924	14	5	10.6792	10.6959	6.43288	1.36665	25.8995	0	0
961	2196.9	2095.83	31	41.6945	39.1544	0.822691	15	6	12.3871	8.35521	4.74984	-0.598548	19.3137	0	0
962	2102.78	2110.05	938	52.3757	1.64545	0.889018	170	30	102.47	52.8535	24.2002	-1.19337	152.332	1	0.723224
963	2316.43	2106.97	237	45.7491	20.0858	0.634102	36	8	23.7975	21.0671	16.2901	-0.326576	63.6985	0	0
964	2009.15	2101.63	109	15.5883	13.1953	0.715444	32	14	25.7798	14.4688	10.1089	-1.059	40.6274	0	0
965	1482.39	2103.69	39	23.2439	14.1723	0.794425	12	6	9.74359	10.4748	6.36199	-1.16112	26.6924	0	0
966	3560.01	2125.69	696	74.453	5.17528	0.798059	115	27	75.5445	41.2527	24.858	-0.907449	154.711	1	0.521507
967	1984.12	2125.65	31	10.9125	47.7175	0.547029	21	9	15.6452	7.00738	5.86597	-0.399109	19.0711	0	0
968	1973.91	2129.49	42	10.9125	57.1054	0.762008	17	11	14.4524	9.18064	5.94509	-1.24269	23.0711	0	0
969	1840.89	2144.88	445	64.5852	6.70005	0.487175	103	17	49.8045	26.4474	23.0966	-0.244367	91.5269	1	0.610635
970	1958.52	2135.39	164	16.4793	43.4599	0.747839	24	6	16.7988	18.3239	12.1648	1.0125	50.6274	0	0
971	3464.89	2134.83	49	10.712	45.6074	0.582059	15	6	11.3673	8.92254	7.25533	-0.925329	24.4853	0	0
972	3459.62	2144.16	62	10.712	35.8406	0.837413	20	6	13.3387	14.0417	7.67477	1.39661	35.5919	0	0
973	3490.93	2153.45	108	32.014	25.401	0.88205	17	3	12.1667	18.473	8.70367	0.921466	45.6274	0	0
974	1911.27	2158.12	149	46.5223	19.111	0.530711	18	5	12.3691	15.8759	13.4557	-0.201927	59.1127	0	0
975	2016.89	2166.75	88	39.7286	25.9054	0.842553	17	3	12.75	15.2802	8.23014	0.234636	38.9706	0	0
976	975.714	2181.26	392	112.718	15.8825	0.957824	35	11	22.926	46.3703	13.3248	0.00411541	123.882	0	0
977	2053.7	2181.7	141	23.6915	15.4028	0.848824	30	12	21.7589	20.9629	11.0825	-1.2385	56.663	0	0
978	3508.36	2183.72	122	34.9217	18.9445	0.771256	23	5	16.1639	18.5738	11.8227	-1.43653	53.6985	0	0
979	1518.56	2191.03	68	12.7245	19.6874	0.898742	15	2	10.9706	14.3659	6.29914	0.853369	32.6274	0	0
980	2065.55	2202.21	407	23.6915	4.87812	0.667756	67	15	43.3931	27.1339	20.1979	0.564608	86.1838	1	0.610934
981	3444.8	2198.7	126	10.485	23.163	0.823678	29	9	16.1429	17.4301	9.88389	-0.122763	45.2132	0	0
982	1895.64	2201.94	118	38.5115	30.1804	0.757861	18	6	14.4492	17.2519	11.2554	-0.338855	50.8701	0	0
983	3454.74	2202.02	53	10.485	22.3439	0.572429	21	11	16.717	9.0691	7.43625	-1.47898	24.7279	0	0
984	1518.73	2203.75	54	11.0811	8.01902	0.66638	26	6	15.6296	9.62114	7.17364	1.19089	25.3137	1	0.47005
985	1753.79	2213.81	369	66.945	5.1596	0.677938	67	20	42.355	26.0911	19.1801	1.01792	82.669	1	0.521507
986	1850.61	2208.73	117	22.0118	6.04802	0.871489	39	23	31.1624	18.5313	9.08803	-1.46832	48.2843	1	0.610635
987	2006.01	2218.84	363	29.2107	5.91854	0.645388	74	14	44.3251	25.2384	19.2785	0.601643	76.1838	1	0.521507
988	1519.53	2214.8	110	11.0811	7.29586	0.870286	20	5	13.4182	18.6431	9.18259	1.40164	47.799	1	0.483751
989	1843.93	2229.7	388	22.0118	16.114	0.86706	53	17	35.8196	43.2533	21.549	0.616979	147.261	0	0
990	1921.04	2230.88	296	38.5115	5.65678	0.25688	36	6	25.1554	20.0641	19.3908	-0.335928	68.5269	1	0.521507
991	1819.77	2225.14	32	24.5909	3.97694	0.793341	29	23	26.2812	8.15663	4.96557	1.34531	19.0711	1	0.674491
992	2077.59	2238.71	154	38.4308	37.5306	0.915219	33	5	20.8506	24.1882	9.74679	0.543719	61.2843	0	0
993	3442.98	2241.82	81	23.9813	16.3593	0.759348	15	5	11.321	13.0284	8.47742	-0.623861	35.2132	0	0
994	1993.43	2245.2	69	29.2107	32.4202	0.840295	18	5	13.3188	12.8987	6.99278	1.47967	31.5563	0	0
995	3456.62	2261.54	111	21.6527	11.0934	0.4835	17	5	12.2252	13.6425	11.9418	1.2753	45.8345	0	0
996	1871.31	2271.88	36	50.2885	58.8435	0.870324	14	11	12.3611	9.66731	4.76095	0.0906599	21.6569	0	0
997	1768.59	2295.01	425	22.3018	6.89162	0.798568	47	11	33.9035	39.8318	23.975	0.78451	170.368	1	0.483751
998	1787.33	2279.55	85	12.2588	6.71977	0.963238	38	17	29.2941	21.9496	5.89673	-1.52725	51.2487	1	0.47005
999	3458.11	2283.14	48	21.6527	25.7206	0.646014	18	3	10.2708	9.08511	6.93489	0.707364	23.7279	0	0
1000	1947.44	2299.65	771	71.2714	1.06304	0.402728	126	20	74.6446	34.7309	31.7899	-1.33498	141.089	1	0.723224
1001	3391.33	2292.39	278	16.6045	12.4354	0.764335	47	9	28.7842	23.7496	15.3142	-1.39147	66.5269	1	0.305305
1002	1792.73	2290.56	124	12.2588	5.67139	0.827607	39	23	31.1532	19.3709	10.873	1.0163	52.9706	1	0.521507
1003	1730.2	2293.47	30	38.4188	22.1288	0.701051	14	8	12.0333	7.57188	5.39959	-0.202322	19.4853	0	0
1004	3357.02	2294.74	45	34.3875	22.0238	0.806548	15	5	10.1333	10.0481	5.94012	-0.571009	25.1066	0	0
1005	3393.44	2308.86	30	16.6045	17.1257	0.554598	23	11	17.8333	6.85386	5.70322	1.38968	18.4853	0	0
1006	1775.87	2316.09	60	22.3018	18.8031	0.946736	30	11	25.05	16.395	5.27936	0.0889615	35.3137	0	0

## Sheet: CONF2019091748hTTX-prox_1
	X2	Y2	Area	Distance to Neighbor Same Ch	Distance to Other Ch	Eccentricity	Max intensity	Min intensity	Mean intensity	Major axis length	Minor axis length	Orientation	Perimeter	Coupled	Coupling probability
0	2951.15	12.3179	649	65.6756	2.3024	0.89743	244	41	147.635	44.6278	19.6879	1.12787	116.225	1	0.691241
1	3066.93	4.77294	76	43.6243	3.25345	0.78955	14	3	11.4737	13.1028	8.041	-0.786628	33.9706	1	0.674491
2	3186.5	2.75315	194	38.2329	4.10419	0.96777	42	10	29.9021	33.5202	8.44153	1.47719	70.3848	1	0.610934
3	3223.66	11.7196	106	38.2329	37.3348	0.67007	18	6	12.9528	14.3853	10.6782	-0.0470131	43.4558	0	0
4	23.0481	24.0518	288	37.1054	1.2176	0.673935	49	13	34.1875	23.1101	17.0735	-0.380507	75.3553	1	0.723224
5	3150.05	20.598	68	40.5838	10.1675	0.480712	11	4	8.63235	9.94963	8.72462	-0.153031	28.1421	0	0
6	3009.31	42.8379	266	30.9466	32.0212	0.82245	31	9	21.703	25.632	14.5805	0.0237998	70.5269	0	0
7	3107.16	39.0373	124	46.6863	18.1229	0.746812	19	4	12.9677	15.7167	10.4521	0.206115	41.2132	0	0
8	51.2482	48.1675	780	37.1054	4.60347	0.565248	164	27	98.1718	35.2505	29.0789	-0.343047	126.125	1	0.610934
9	3040.03	39.1156	90	30.9466	6.25754	0.5965	12	5	9.9	12.0209	9.64816	0.795541	33.5563	1	0.610635
10	3215.07	57.9051	733	46.9784	10.6105	0.768944	76	22	50.5839	40.3208	25.7777	0.316403	142.332	0	0
11	3280.44	53.3508	519	65.5276	6.32158	0.599622	143	23	87.9653	28.9575	23.1742	-0.86751	87.598	1	0.610635
12	3352.59	62.602	939	51.6854	4.73839	0.86827	166	27	106.661	50.1176	24.863	1.43435	148.847	1	0.610934
13	3422.08	58.061	54	30.6899	23.2223	0.782202	9	5	7.88889	10.5041	6.5443	0.82217	25.5563	0	0
14	1366.6	88.9391	354	42.5449	6.78843	0.779515	44	7	28.6045	28.1109	17.6082	-0.17319	97.598	1	0.610635
15	3401.09	80.4514	32	30.6899	6.39871	0.89715	18	7	14.4688	9.82805	4.34131	-0.440808	22.0711	1	0.610635
16	3101.18	98.2222	355	54.9764	5.31912	0.871398	36	7	22.8423	34.8692	17.106	0.497546	110.326	1	0.521507
17	64.0596	101.823	302	32.0059	7.90842	0.415183	33	10	22.6589	21.4135	19.4807	-0.935172	72.6985	1	0.483751
18	3442.03	101.474	89	16.3348	6.59757	0.516012	19	5	13.618	11.7936	10.1021	1.02103	34.9706	1	0.610635
19	3526.09	99.8127	59	43.1436	56.6506	0.647263	13	2	8.77966	9.91537	7.55816	-0.581736	25.8995	0	0
20	2978.79	102.96	45	38.7029	17.9044	0.619927	12	5	7.24444	8.63072	6.77217	-0.57197	23.3137	0	0
21	3039.24	118.337	886	62.3729	13.5055	0.733507	249	53	160.198	42.5074	28.8915	-0.878027	128.811	0	0
22	3456.57	108.913	130	16.3348	10.258	0.620792	33	11	23.3	15.5327	12.1773	-0.05231	48.6274	0	0
23	3473.05	110.281	263	16.5324	25.7026	0.751032	42	12	26.0418	24.0447	15.8759	0.00761005	76.4264	0	0
24	1393.85	121.619	293	42.5449	37.5056	0.896778	21	6	14.0614	36.3244	16.0729	-0.0400728	100.74	0	0
25	2941.71	114.045	92	38.7029	32.2962	0.724559	17	3	8.67391	13.228	9.11691	-0.293733	35.5563	0	0
26	89.5788	121.14	42	32.0059	10.6637	0.341232	18	5	11.9286	7.55915	7.10544	-0.30648	22.1421	0	0
27	123.283	136.21	138	36.9201	15.5377	0.883394	19	6	13.6087	21.9107	10.2681	0.712508	56.8701	0	0
28	21.0909	132.16	55	33.4824	24.4165	0.668439	14	5	10	9.77458	7.27001	0.79308	26.1421	0	0
29	3238.21	147.947	469	54.8722	37.4089	0.871976	40	14	28.8273	37.504	18.36	-0.215594	126.811	0	0
30	3522.26	142.786	280	41.2509	21.0637	0.655469	50	6	27.9214	22.0987	16.6894	-0.333377	65.0122	0	0
31	3569.68	150.628	282	25.6437	6.83603	0.809762	29	5	17.4645	25.6148	15.0297	0.21311	80.8406	1	0.610635
32	2986.44	154.904	407	52.5044	5.03503	0.896296	48	5	25.2604	38.8396	17.2237	0.901736	121.154	1	0.521507
33	3333.53	151.369	316	51.14	17.2908	0.795371	28	7	18.943	32.4514	19.6695	1.0909	125.811	0	0
34	3469.64	146.662	116	36.5401	48.9171	0.537171	15	3	10.8534	13.6875	11.545	-0.972376	41.2132	0	0
35	3146.88	154.337	185	41.4809	21.8103	0.810387	23	6	15.6486	22.7339	13.3197	-0.503948	70.5269	0	0
36	3094.63	152.807	115	36.7601	16.7433	0.642967	16	6	11.6087	15.0864	11.5546	-1.39755	46.9706	0	0
37	191.462	161.05	260	50.7669	17.1666	0.816325	24	9	17.0577	29.7469	17.1816	-0.722195	106.119	0	0
38	66.1303	173.228	440	37.1257	30.2194	0.904683	28	8	21.2045	44.1125	18.7956	0.391954	175.231	0	0
39	30.0653	164.417	127	33.4824	9.72789	0.842872	23	8	16.0394	17.8167	9.58739	0.277262	44.6274	1	0.305305
40	3553.09	170.188	175	25.6437	14.938	0.740143	26	11	18.8229	19.8586	13.3539	1.34009	57.4558	0	0
41	3194.68	181.364	99	18.6699	19.7042	0.929262	14	7	11.8586	25.8161	9.53704	-1.49608	64.4558	0	0
42	3176.16	183.715	39	18.6699	16.3853	0.902662	15	9	11.9487	10.9859	4.72779	0.821479	24.7279	0	0
43	126.576	190.285	131	40.9226	5.79482	0.882543	14	7	10.8168	22.574	10.615	-0.942862	60.1127	1	0.521507
44	1358.24	205.079	664	32.0853	11.3011	0.905238	79	8	46.512	46.1414	19.6057	-0.0894501	129.154	0	0
45	3525.78	195.404	290	36.4963	14.6015	0.877106	28	10	17.7069	30.5979	14.6961	-0.826841	85.9411	0	0
46	240.782	191.03	85	35.0908	21.0253	0.366278	20	10	14.6941	10.9651	10.2031	1.36065	34.3848	0	0
47	3092.12	189.481	30	32.7628	17.6816	0.733174	15	6	9.76667	7.5442	5.13036	0.867113	18.4853	0	0
48	3489.5	199.405	181	36.4963	15.5892	0.847159	20	6	13.7182	21.9746	11.676	-0.573727	56.0416	0	0
49	274.585	200.451	185	35.0908	21.4944	0.727675	27	5	17.5622	19.2422	13.1986	-1.09894	57.1127	0	0
50	3062.21	202.84	166	32.7628	15.0813	0.767731	22	6	12.8434	20.8534	13.3623	0.161059	63.3553	0	0
51	164.997	204.373	259	40.9226	8.68141	0.853286	33	6	17.529	28.1221	14.6641	1.07544	81.598	1	0.47005
52	3336.83	202.402	90	24.3638	25.4253	0.884262	13	7	11.7556	19.8216	9.25653	-0.855971	49.2132	0	0
53	3358.53	213.478	78	24.3638	30.1917	0.523628	18	4	11.7308	11.2794	9.60945	0.472197	34.935	0	0
54	356.097	218.103	183	47.6751	15.452	0.732807	20	9	14.5792	19.1792	13.0502	-0.0184467	56.799	0	0
55	3.28582	216.716	90	58.7566	10.9443	0.721157	16	8	14.8111	13.1049	9.0787	-0.315839	35.3137	0	0
56	229.647	227.611	717	38.2376	10.5564	0.775939	152	30	94.1269	39.298	24.7895	1.09034	132.953	0	0
57	3270.17	228.113	546	62.9694	7.94781	0.41818	68	18	49.3736	30.0475	27.2941	-0.976561	130.983	1	0.483751
58	1431.31	222.232	31	69.2851	43.2938	0.638495	9	2	7.51613	7.2276	5.56254	-0.708479	18.4853	0	0
59	3079.31	232.028	273	33.8304	9.22352	0.699853	38	9	23.4139	23.6672	16.9052	-0.553399	79.2193	0	0
60	3430.8	231.309	85	9.6963	22.5639	0.677334	15	6	10.8588	12.7621	9.3888	0.00536435	36.6274	0	0
61	1363.56	236.721	75	32.0853	18.8768	0.802828	23	12	18.76	12.7221	7.58507	-0.149855	31.5563	0	0
62	3439.28	236.006	34	9.6963	32.0047	0.87504	13	9	10.3529	9.72666	4.7082	-0.184115	21.6569	0	0
63	3340.55	243.593	229	27.6991	18.5453	0.488501	28	5	19.4891	18.6682	16.2892	-0.451617	58.2843	0	0
64	3120.36	238.856	45	41.6157	24.3811	0.749232	13	7	9.88889	11.1494	7.38431	1.33831	30.6924	0	0
65	3511.3	248.11	483	28.9688	10.9937	0.877896	62	12	37.0166	39.9032	19.1077	-1.35848	120.497	0	0
66	391.701	249.809	185	15.8784	19.2244	0.745723	22	8	15.8324	21.149	14.0906	-0.94117	68.5269	0	0
67	3169.92	254.204	558	51.8793	8.77738	0.744282	140	24	82.1935	33.134	22.1291	0.863815	96.7696	1	0.47005
68	3724.4	254.962	110	42.1739	16.787	0.715208	13	1	9.25455	14.9667	10.4604	0.385077	45.0772	0	0
69	61.9804	254.289	35	46.0576	33.2654	0.539799	16	4	10.2	7.2847	6.13222	1.37035	19.0711	0	0
70	385.211	264.301	40	15.8784	9.2343	0.898602	18	9	14.475	11.3159	4.965	0.05378	23.8995	0	0
71	3487.57	264.725	100	28.9688	20.0726	0.767924	21	11	17.12	14.445	9.25261	1.05132	38.6274	0	0
72	1371.16	272.725	356	32.2927	33.122	0.10694	74	18	39.7472	21.6491	21.525	-1.01066	73.6985	0	0
73	3314.98	272.35	177	24.8443	18.7172	0.587346	19	5	14.3559	17.0903	13.8318	1.25436	53.3553	0	0
74	3354.66	267.431	64	27.6991	10.1284	0.721847	16	7	13.0938	10.8582	7.51445	-1.23872	27.5563	0	0
75	334.613	270.168	44	24.949	22.764	0.790122	19	8	12.3409	9.60531	5.88758	1.12187	23.3137	0	0
76	358.11	278.556	279	24.949	24.403	0.629111	36	6	23.8961	22.1104	17.1868	0.541391	71.6985	0	0
77	3539.64	290.907	848	50.6681	2.53529	0.834321	244	44	150.962	45.8163	25.2575	1.04678	133.64	1	0.691241
78	3434.79	283.212	211	41.5896	23.0415	0.867087	31	10	21.7773	24.2739	12.0922	-0.727614	62.5269	0	0
79	3258.74	299.254	664	56.6389	2.61658	0.768586	163	37	100.14	37.5413	24.0169	0.483589	120.811	1	0.691241
80	429.201	288.077	96	36.44	27.8877	0.572281	17	8	12.3125	12.3473	10.1255	-0.0165887	35.5563	0	0
81	3733.12	296.223	292	42.1739	25.5119	0.793608	83	12	52.6404	24.9721	15.1937	0.0169985	65.6985	0	0
82	1340.29	296.137	150	14.8392	10.9732	0.841353	24	9	16.74	19.9019	10.7567	0.385004	58.0416	0	0
83	3315.34	297.192	143	24.8443	16.8319	0.859976	21	6	14.4266	19.1711	9.78368	-0.781095	46.5269	0	0
84	73.5048	298.881	38	46.0576	37.4129	0.583323	9	5	8.18421	7.83063	6.36035	0.394389	21.8995	0	0
85	480.097	301.889	147	30.5894	21.4364	0.326371	19	6	12.6327	14.6918	13.8873	0.572993	50.0416	0	0
86	1381.14	303.435	243	30.3562	32.5771	0.581604	28	7	19.5679	21.4366	17.4381	1.08409	86.9056	0	0
87	7.52355	306.169	323	53.2469	3.19514	0.465327	103	18	67.8978	22.2888	19.7287	1.43914	72.6274	1	0.674491
88	3373.65	303.347	101	40.6262	42.2213	0.882096	11	7	8.88119	17.733	8.35346	0.00657081	43.2132	0	0
89	3597.27	303.866	140	30.9931	11.8959	0.559097	14	9	10.9143	14.7245	12.2081	-0.218574	42.9706	0	0
90	397.957	306.83	66	36.44	21.7983	0.815258	16	6	12.3788	12.3468	7.15001	0.515975	31.5563	0	0
91	1349.36	307.879	67	11.0467	4.6057	0.74081	21	14	17.5224	11.9325	8.01522	1.41895	33.1777	1	0.610934
92	3140.73	318.22	549	30.9024	33.6551	0.783941	97	11	52.9727	38.2415	23.7417	-0.686481	123.018	0	0
93	3625.72	316.168	66	30.9931	16.2365	0.743005	18	7	13.8636	12.1846	8.15497	0.131288	34.7635	0	0
94	3674.25	326.38	559	41.9256	5.9534	0.685133	255	59	179.127	31.4193	22.8864	-0.0984475	89.598	1	0.521507
95	3462.14	314.541	39	26.1019	16.7604	0.799767	14	8	9.4359	9.10127	5.46358	0.609452	21.8995	0	0
96	1326.88	326.454	283	28.8364	11.8896	0.420429	63	21	37.9364	20.551	18.6465	-0.0839866	64.7696	0	0
97	1354.36	317.73	32	11.0467	9.97487	0.758564	22	11	17.3438	8.13926	5.30353	0.884417	20.3137	0	0
98	3485.42	326.353	136	26.1019	9.52573	0.866932	18	4	14.0074	19.8711	9.90429	0.405892	50.2843	0	0
99	3168.27	332.236	255	30.9024	2.88845	0.737097	53	22	38.9608	22.4692	15.1844	0.951472	63.1127	1	0.691241
100	477.261	332.347	62	30.5894	28.3794	0.802004	19	7	13.3548	12.4814	7.45537	-0.680725	32.5563	0	0
101	511.805	334.311	193	34.5995	11.7963	0.544913	27	10	17.3679	17.7174	14.8559	0.706507	53.2132	0	0
102	3212.54	349.41	1137	38.5794	7.52525	0.702349	255	50	191.527	46.7302	33.2641	0.326021	160.024	1	0.483751
103	49.3371	339.137	333	46.9532	6.99291	0.392014	42	12	28.5225	22.8133	20.9873	1.55382	82.669	1	0.610635
104	3419.99	357.198	1341	51.4159	23.0384	0.642214	132	31	82.2252	55.9311	42.8726	1.07905	286.942	0	0
105	3518.19	336.809	69	13.7331	16.3572	0.745611	14	7	11.8261	11.8223	7.87818	-0.728575	31.5563	0	0
106	3302.1	348.935	505	43.6208	39.8551	0.755743	119	19	67.303	31.8832	20.8793	0.932591	90.0833	0	0
107	3506.22	343.55	118	13.7331	12.2635	0.866893	19	10	13.7203	19.1129	9.52768	0.228388	49.2132	1	0.305305
108	3578.99	340.817	58	37.7393	28.1504	0.750403	15	4	10.0862	10.5994	7.006	-1.15643	26.7279	0	0
109	218.295	343.25	64	56.8755	30.2186	0.562344	16	7	11.75	9.97706	8.25007	1.26127	27.5563	0	0
110	3348.4	356.777	347	46.962	20.7656	0.643589	61	12	35.8963	25.2547	19.3292	-0.78434	94.1838	0	0
111	488.384	361.44	235	31.1477	21.369	0.6204	24	8	16.2255	21.7388	17.0494	0.654538	75.9411	0	0
112	3649.27	360.055	134	36.9941	15.8666	0.617308	25	7	18.791	15.4165	12.1285	1.17316	47.4203	0	0
113	556.012	365.936	77	26.3242	23.75	0.826695	20	7	13.3247	15.8459	8.91573	0.405077	43.0061	0	0
114	582.043	369.853	259	26.3242	3.50873	0.700105	27	7	16.2355	21.8121	15.5747	0.50071	62.8701	1	0.674491
115	3267.74	375.814	210	43.6208	2.23097	0.615462	31	10	20.6095	19.1713	15.1101	-0.103333	58.5269	1	0.691241
116	3588.8	377.259	98	37.7393	15.2207	0.882507	14	6	11.051	17.696	8.3224	0.916079	43.5919	0	0
117	3545.05	386.806	267	27.1701	23.4765	0.814441	21	6	15.7528	28.8706	16.7521	-0.389537	93.2548	0	0
118	3213.74	387.971	319	37.7443	41.7451	0.410593	123	32	84.674	21.4296	19.5399	1.20804	68.8701	0	0
119	215.62	400.063	591	47.2334	2.72083	0.831925	94	22	59.3384	38.1823	21.1869	0.489942	112.468	1	0.691241
120	3660.01	395.457	632	36.9941	10.6777	0.69375	95	20	48.6329	35.3119	25.4322	-1.20044	132.811	0	0
121	3365.47	402.193	798	36.4191	18.6087	0.931054	197	21	117.133	53.6027	19.5587	1.26645	140.261	0	0
122	336.029	400.587	222	42.8151	20.6454	0.705915	29	7	15.6486	21.0921	14.9395	1.45208	72.7696	0	0
123	3419.34	408.609	145	36.6511	6.48321	0.544187	22	6	16.1931	14.9406	12.5346	-0.107485	43.4558	1	0.610635
124	3465.12	417.312	877	46.5904	32.1185	0.825719	106	24	69.1152	46.8015	26.3999	1.34662	142.018	0	0
125	3556.64	411.384	98	27.1701	9.86051	0.620208	15	8	12.4592	12.7247	9.98176	-0.675982	36.3848	0	0
126	3188.15	415.718	131	37.7443	52.3437	0.823189	21	6	14.9847	17.4035	9.88113	0.0609402	45.4558	0	0
127	260.11	415.926	58	47.2334	25.2202	0.668042	21	9	13.6897	9.94013	7.39669	0.924215	25.8995	0	0
128	3730.51	422.151	98	32.9192	19.0269	0.650849	10	5	9.12245	12.8514	9.75684	-0.0497076	34.9706	0	0
129	3067.21	430.049	72	52.4308	38.1545	0.658591	9	6	7.33333	11.13	8.37537	0.0985175	30.7279	0	0
130	564.781	432.567	61	8.68325	30.6072	0.831741	16	9	13.0328	12.3642	6.86414	0.40814	31.5563	0	0
131	573.461	432.797	60	8.68325	30.8299	0.909771	16	5	12.5	14.6996	6.10193	0.130503	33.5563	0	0
132	3144.3	438.384	166	37.9251	5.84442	0.845176	16	5	12.3434	21.9121	11.7117	0.14252	61.3553	1	0.521507
133	3700.34	435.33	61	32.9192	23.9001	0.786402	15	8	11.7377	11.3866	7.03365	-1.34624	28.7279	0	0
134	3326.32	435.713	36	43.6424	36.918	0.692918	10	4	8.33333	8.01168	5.77655	1.23174	20.4853	0	0
135	539.681	444.689	202	27.8741	31.0772	0.592779	24	6	15.9802	19.1683	15.4375	0.212314	65.1127	0	0
136	637.179	438.657	33	63.9868	6.49356	0.800549	12	3	9.63636	8.31387	4.98223	-0.27385	19.0711	1	0.610635
137	349.024	441.382	102	34.5864	7.35801	0.810812	14	2	9.64706	15.9478	9.33438	-0.845155	46.3848	1	0.483751
138	3369.89	438.343	34	36.4191	6.73731	0.46786	18	6	13.2059	6.96407	6.15486	1.5708	18.4853	1	0.610635
139	314.454	440.335	34	34.5864	22.7509	0.744068	8	6	7.64706	8.0768	5.39614	0.45123	20.4853	0	0
140	3420.01	445.254	42	16.5533	22.8554	0.692679	20	6	14.5952	8.61566	6.21401	0.948327	21.8995	0	0
141	275.354	461.835	514	44.621	2.54847	0.520147	105	23	62.2062	28.4406	24.2904	0.623679	100.811	1	0.691241
142	3620.1	458.008	287	27.9793	22.3433	0.599884	27	9	19.0383	22.5187	18.0169	-0.039643	76.1838	0	0
143	3418.62	461.749	257	16.5533	7.62338	0.616924	35	7	23.7899	21.2129	16.695	0.39637	67.3553	1	0.483751
144	3117.19	464.901	336	25.7234	18.2317	0.570389	47	10	30.8988	23.4926	19.2962	-0.0517354	78.7696	0	0
145	398.893	460.926	56	47.3236	49.3799	0.731651	12	4	8.64286	10.6026	7.22757	0.0108531	27.935	0	0
146	3576.11	473.421	219	32.4805	14.7853	0.630449	24	7	15.5388	19.5614	15.1842	-0.0193182	59.4558	0	0
147	3093.67	475.318	53	25.7234	7.96898	0.801355	18	8	13.1321	11.2092	6.70521	0.289283	29.3137	1	0.483751
148	3639.96	477.71	137	27.9793	4.7741	0.747614	18	4	12.8394	16.2847	10.8152	0.711333	42.6274	1	0.610934
149	3415.61	482.928	67	21.3916	8.90813	0.871326	17	7	13.6119	13.8928	6.81723	-0.437288	33.3137	1	0.47005
150	3146.95	498.653	487	45.0031	7.90815	0.803076	78	19	47.0903	33.0419	19.6889	-0.940417	93.2548	1	0.483751
151	393.389	507.928	538	46.5141	3.2527	0.794114	56	12	33.7584	36.6581	22.2796	0.902229	149.504	1	0.674491
152	3578.61	505.805	117	32.4805	22.6474	0.676875	13	3	9.66667	14.5432	10.7052	0.978626	41.6274	0	0
153	641.02	505.87	66	54.9208	20.549	0.354277	16	4	10.7576	9.54689	8.92768	-0.503376	28.1421	0	0
154	695.918	507.447	48	36.3829	22.8105	0.621257	13	8	10.9167	8.95323	7.01581	-0.922806	24.7279	0	0
155	732.074	511.505	70	27.2903	12.5085	0.796545	13	7	9.87143	12.2993	7.43592	-0.477652	30.7279	1	0.305305
156	3451.36	523.487	438	31.9381	6.63822	0.825703	71	9	38.8562	33.3201	18.7961	0.70046	98.0833	1	0.610635
157	3698.64	522.685	456	28.9106	18.7363	0.67347	50	10	36.6623	30.0988	22.2494	-0.551322	106.669	0	0
158	3207.16	524.168	415	65.3904	41.1115	0.756533	71	12	39.1373	29.648	19.3885	0.883248	89.0122	0	0
159	3731.96	537.032	274	36.2833	12.1909	0.822968	47	11	30.0803	29.3781	16.6893	-0.066398	94.598	1	0.305305
160	749.385	532.602	114	27.2903	18.7713	0.775754	27	5	14.8596	16.1906	10.2168	0.897821	44.6274	0	0
161	278.176	532.906	205	71.1275	33.6273	0.880847	20	6	13.0049	24.3127	11.5097	-1.18444	59.9411	0	0
162	589.359	536.669	119	23.9939	15.3963	0.521786	25	6	13.958	14.1142	12.0405	1.52275	42.3848	0	0
163	467.425	547.557	451	38.1172	4.9344	0.838016	48	13	31.1552	33.9691	18.5351	0.750848	112.604	1	0.610934
164	3104.33	545.14	260	60.0478	17.2597	0.555882	34	7	22.1346	20.3331	16.9021	1.0066	63.598	0	0
165	3694.61	551.314	413	28.9106	6.69241	0.619607	57	18	40.4431	26.8172	21.0491	0.234226	95.7401	1	0.610635
166	3475.48	544.416	49	31.9381	28.4031	0.800756	16	8	11.4694	10.9463	6.55673	0.689048	26.935	0	0
167	421.715	544.822	42	45.7919	31.3592	0.577113	14	3	9.52381	8.10879	6.62216	-0.807771	21.6569	0	0
168	505.519	546.228	34	38.1172	14.6376	0.874066	15	6	11.5	9.42814	4.58025	-0.610664	21.3137	0	0
169	2931.14	552.371	198	38.1036	3.0891	0.777788	35	7	20.8636	20.126	12.6497	-1.0762	53.2132	1	0.674491
170	606.086	553.871	62	23.9939	18.3288	0.491611	18	9	13.2742	9.50587	8.27786	-0.857694	26.1421	0	0
171	670.768	560.468	206	19.8189	32.1262	0.838804	25	9	16.699	23.4009	12.7402	-0.952501	65.3553	0	0
172	2988.13	569.998	315	59.6508	7.95472	0.816693	29	4	19.2571	28.9128	16.6848	-0.346237	85.7401	1	0.483751
173	3159.14	569.683	313	39.974	38.8548	0.642694	58	11	32.7827	23.8832	18.2974	0.703335	75.2843	0	0
174	3587.64	569.499	147	60.1238	18.1406	0.688691	18	3	12.1224	17.5971	12.7589	0.103986	54.4914	0	0
175	2899.45	573.536	221	38.1036	22.1123	0.721962	25	4	16.9548	20.8534	14.4291	1.42673	62.8701	0	0
176	669.3	580.233	54	10.9963	15.9201	0.445086	21	6	16.1481	8.79966	7.87999	-0.0393873	25.3137	0	0
177	2785.61	582.053	116	34.9489	42.1044	0.467437	11	4	8.73276	13.3517	11.8032	-0.292706	41.2132	0	0
178	598.048	588.997	227	22.8057	23.1159	0.764897	28	10	22.0749	22.504	14.496	0.354777	79.1482	0	0
179	734.413	584.035	98	28.1811	22.2311	0.529211	16	5	11.5	12.3217	10.4548	-0.428733	36.7635	0	0
180	546.662	593.076	362	33.1046	16.7829	0.701805	40	12	27.7707	28.4336	20.2552	1.38743	96.2548	0	0
181	804.974	589.067	232	33.8388	33.267	0.366217	24	9	15.681	18.899	17.5861	-0.399266	68.7696	0	0
182	677.878	587.114	70	10.9963	21.9424	0.835445	17	9	13.5571	12.8733	7.07482	0.172799	31.8995	0	0
183	442.97	597.94	314	44.4533	6.51338	0.619917	56	14	35.4459	23.6902	18.5889	0.400194	76.6274	1	0.610635
184	3501.32	595.546	141	57.2852	7.83022	0.716765	15	4	10.3475	16.6147	11.5857	-0.336428	48.8701	1	0.483751
185	3181.31	602.941	479	39.974	2.4779	0.838794	38	12	24.501	36.4552	19.848	0.345429	125.64	1	0.691241
186	578.762	601.169	83	22.8057	37.3272	0.591942	30	13	21.0723	11.4525	9.23053	1.27614	31.3137	0	0
187	836.194	602.119	41	33.8388	1.13859	0.551178	14	7	11.9268	7.85229	6.55186	0.785398	20.4853	1	0.723224
188	716.053	605.414	95	28.1811	11.4446	0.712479	14	7	11.5579	13.5852	9.53267	0.89032	37.799	0	0
189	3604.9	627.093	1005	54.3366	13.3759	0.847777	87	17	56.3234	55.4809	29.4245	0.409762	230.415	0	0
190	2832.03	608.587	91	27.6079	12.9396	0.653788	14	4	10.1429	12.7535	9.65029	-0.669959	36.9706	1	0.305305
191	955.007	610.87	231	30.4496	14.0759	0.713741	25	7	17.2814	21.238	14.8753	1.02054	59.799	0	0
192	2804.57	611.412	106	27.6079	15.0777	0.465874	14	5	10.8585	13.5742	12.0112	1.46511	43.0416	0	0
193	377.783	620.503	355	31.4228	13.754	0.600999	65	10	38.8845	24.1668	19.3154	0.525492	73.1127	0	0
194	607.174	622.33	170	34.5592	11.8135	0.815645	25	10	18.7059	20.4796	11.8485	-0.720132	54.8701	0	0
195	3384.01	626.945	330	43.4536	4.74379	0.649718	55	7	28.6424	24.7258	18.796	0.754043	78.598	1	0.610934
196	3117.85	624.147	155	41.6866	26.6931	0.619004	22	5	15.4968	16.6121	13.0469	-0.606871	50.0416	0	0
197	408.68	626.229	221	31.4228	21.8738	0.606051	25	8	17.1222	19.1936	15.2671	0.506777	56.8701	0	0
198	925.889	619.775	31	30.4496	27.1677	0.693375	17	7	13.3548	7.32649	5.2793	0	17.6569	0	0
199	2859.8	625.817	205	32.6744	41.6382	0.673887	24	6	13.8683	20.4091	15.079	-0.113061	65.1127	0	0
200	3726.25	622.27	71	77.6879	38.5592	0.862698	12	4	9.87324	14.4179	7.29142	-0.883307	35.5563	0	0
201	2611.88	624.346	178	35.7686	30.0915	0.680942	33	7	19.6966	18.0223	13.1984	1.3495	51.6985	0	0
202	3427.38	629.658	98	43.4536	12.1154	0.820637	18	2	9.9898	15.5236	8.87095	-1.10614	40.0416	1	0.305305
203	3552.85	642.675	310	31.2907	43.9249	0.669925	51	12	34.4871	23.8107	17.6777	0.535908	74.7696	0	0
204	899.995	639.346	103	22.6797	22.177	0.957639	20	12	16.8641	23.1969	6.68004	1.07118	49.4558	0	0
205	567.377	641.344	189	15.1659	40.6794	0.482756	27	13	21.5238	16.8006	14.7132	-0.401477	50.0416	0	0
206	871.404	643.883	93	28.9482	11.9814	0.62963	19	10	15.7957	13.1406	10.2089	-1.35082	39.5563	0	0
207	1135.25	662.372	475	36.3171	3.00684	0.863079	69	19	47.1368	36.6611	18.5164	-0.120209	113.569	1	0.483751
208	2593.39	654.97	264	35.7686	6.16891	0.903966	34	13	26.5795	30.9271	13.2245	0.437228	95.4264	1	0.610635
209	3522.79	651.363	217	31.2907	45.0405	0.433461	57	13	39.3134	18.4282	16.607	-1.17215	63.2843	0	0
210	1027.08	645.938	48	11.1336	18.4411	0.482504	18	11	15.7083	8.54361	7.4833	1.4317	24.4853	0	0
211	1098.27	647.065	51	38.4845	39.85	0.667257	14	6	11.7255	9.57831	7.13418	-0.807091	26.7279	0	0
212	2760.81	646.32	42	34.0355	40.4895	0.787933	10	1	7.66667	9.55737	5.88506	0.888409	23.5563	0	0
213	3137.44	660.94	662	41.6866	16.9734	0.92241	92	15	60.4154	51.6242	19.9379	0.931413	136.368	0	0
214	510.079	650.418	92	52.0175	6.14483	0.482493	17	5	10.1957	12.0692	10.5714	0.358201	37.5919	1	0.610635
215	922.18	651.838	49	25.4606	8.75602	0.7792	23	10	18.9184	10.1285	6.34829	0.250058	25.3137	1	0.47005
216	985.886	661.858	754	44.1676	8.96103	0.904754	140	22	81.3859	48.9709	20.8584	1.28553	132.468	1	0.47005
217	1032.38	655.73	111	11.1336	9.36046	0.823828	27	7	17.8829	16.333	9.25819	1.52753	41.5563	0	0
218	561.851	655.467	32	15.1659	42.4014	0.57652	17	12	16.125	7.03027	5.74431	0.922654	18.4853	0	0
219	2545.49	668.893	1164	49.8879	7.28129	0.886921	231	44	146.319	58.1066	26.8407	1.45272	162.024	1	0.483751
220	598.181	668.578	524	30.9092	4.17211	0.565018	108	23	67.7977	28.9184	23.86	0.636803	94.3259	1	0.610934
221	1225.31	659.042	94	31.663	31.5732	0.89917	20	7	16.7021	17.3463	7.59074	-1.20873	41.3848	0	0
222	896.148	661.697	42	22.6797	11.0105	0.571349	15	13	13.8333	8.24862	6.7697	-0.912543	23.4853	0	0
223	2785.4	669.857	138	34.0355	14.6699	0.653924	15	4	11.4203	15.3151	11.5868	0.710953	43.2132	0	0
224	1199.27	677.05	185	31.663	45.7504	0.764528	22	8	15.9946	20.6243	13.2942	0.417024	64.9056	0	0
225	666.306	675.115	76	35.1413	32.8683	0.932735	17	5	12.2632	17.7924	6.41529	0.61139	40.1777	0	0
226	938.576	671.371	32	25.5016	28.4875	0.830377	15	10	12.8125	8.53525	4.75586	0.620687	19.8995	0	0
227	3534.94	685.605	671	36.3335	9.03527	0.639551	192	44	121.715	33.8025	25.9856	-0.111795	103.012	0	0
228	1106.56	684.644	529	36.3171	6.53071	0.879689	131	20	77.8809	38.5302	18.323	0.895035	103.841	1	0.610635
229	3409.69	675.077	40	26.0874	19.8434	0.892152	10	5	8.45	11.0418	4.98796	-0.783749	25.5563	0	0
230	1250.48	687.208	331	27.5496	10.0049	0.660077	58	11	38.1088	26.088	19.5972	0.132876	86.598	0	0
231	3060.63	678.863	61	41.2994	40.1061	0.457609	13	4	9.54098	9.36938	8.33082	0.093881	26.4853	0	0
232	3246.64	686.613	176	51.347	63.3705	0.84043	23	3	13.017	20.6863	11.2103	0.929257	52.6274	0	0
233	3433.93	684.707	79	26.0874	7.33002	0.746193	17	2	10.3797	13.1635	8.76332	0.0958733	38.799	1	0.483751
234	3495	700.494	640	42.6236	8.52954	0.841451	168	34	109.983	40.1773	21.7091	0.202875	114.669	1	0.47005
235	579.744	693.386	212	30.9092	27.4336	0.804657	36	8	22.6934	23.1277	13.7318	-1.28334	77.9767	0	0
236	2878.21	694.584	127	17.5114	12.7712	0.69694	23	8	17.315	15.8594	11.3732	1.16328	46.6274	1	0.305305
237	2746.6	703.6	794	49.1042	6.99616	0.70531	219	47	143.518	38.5025	27.2944	-1.13951	118.326	1	0.610635
238	1437	704.559	570	36.9105	21.6378	0.632543	70	19	45.2982	32.0274	24.806	-1.54425	112.569	0	0
239	2862.65	702.625	284	17.5114	18.2479	0.717102	49	9	27.5915	23.8499	16.6227	0.230578	79.9411	0	0
240	1225.77	699.39	146	27.5496	12.0352	0.847803	28	9	21.7808	19.3524	10.2628	0.348969	48.6274	1	0.305305
241	2795.7	703.414	281	35.1028	34.0049	0.656607	47	11	27.1388	22.7748	17.1775	-0.314721	75.3553	0	0
242	738.91	711.41	651	29.9709	2.21525	0.853702	98	20	62.725	41.818	21.7772	0.693739	139.575	1	0.691241
243	2137.94	730.083	1604	34.3865	10.3219	0.93022	231	33	132.127	92.1047	33.8027	-0.492962	284.735	0	0
244	2507.47	709.873	610	39.0629	11.5846	0.655117	143	33	94.1262	32.4152	24.4906	-0.670563	101.497	0	0
245	1391.54	707.589	367	45.5604	47.9581	0.60823	67	18	42.1117	24.9976	19.8421	-0.0894059	81.598	0	0
246	1313.67	700.422	43	35.4614	44.3651	0.74799	13	9	11.5116	9.10485	6.04298	-0.256866	22.4853	0	0
247	2676.14	711.752	1136	70.9219	18.8958	0.960959	122	15	66.1444	81.3009	22.4952	-1.32106	229.995	0	0
248	364.65	725.004	1499	47.9114	2.27346	0.909337	159	22	100.903	82.3259	34.2526	1.32132	260.7	1	0.691241
249	2567.22	718.263	1446	53.943	40.6786	0.896199	162	39	104.82	71.5156	31.728	-1.15371	246.137	0	0
250	788.478	706.002	58	49.8622	48.1033	0.480517	17	5	10.5345	9.27448	8.13359	-0.771027	26.7279	0	0
251	697.611	717.068	400	34.036	9.88736	0.721471	42	15	28.8225	28.7072	19.8781	0.375441	100.497	0	0
252	664.276	710.197	41	34.036	9.38586	0.91715	19	5	13.3415	11.7636	4.68828	-0.833882	25.7279	0	0
253	3378.49	715.161	202	45.8832	28.2937	0.544145	22	7	16.1584	18.6982	15.6876	1.2245	60.2843	0	0
254	1030.23	715.245	124	59.5546	23.5416	0.827279	11	8	9.85484	17.1867	9.65532	-0.366763	45.2132	0	0
255	2106.45	716.263	95	13.6263	25.3248	0.710197	88	27	62.7263	13.3932	9.42887	0.839783	37.0061	0	0
256	3048.6	718.369	195	23.6879	16.9141	0.745505	22	5	13.6308	20.465	13.6399	0.773667	63.1127	0	0
257	1481.94	720.763	218	37.8754	43.3647	0.609238	24	8	17.5046	20.1431	15.9733	-0.177274	75.598	0	0
258	2961.61	718.9	137	66.008	24.417	0.507668	16	6	11.4818	14.9841	12.9096	0.394532	47.799	0	0
259	853.507	720.7	166	50.1367	24.2873	0.571236	20	3	11.5361	16.271	13.355	1.16563	54.2843	0	0
260	3208.31	720.78	146	51.347	35.2461	0.47141	21	6	13.5959	15.118	13.3327	0.293768	50.0416	0	0
261	1536.95	727.243	199	14.6275	24.621	0.846272	27	8	18.8141	24.5067	13.056	0.683958	69.6985	0	0
262	1295.56	730.91	423	35.4614	8.90412	0.451191	88	17	55.4374	25.4086	22.6754	1.07337	94.2548	1	0.47005
263	3126.75	728.45	271	33.6135	10.4421	0.523249	26	7	18.0406	20.7564	17.6882	-1.16244	65.9411	0	0
264	3661.76	722.494	31	62.0249	35.7713	0.872235	12	8	10.1935	9.77375	4.78022	-0.382979	21.8995	0	0
265	2101.23	728.847	138	13.6263	11.9623	0.339624	86	34	64.8768	14.3661	13.5122	-1.44485	47.0772	0	0
266	2473.62	729.375	292	39.0629	11.1164	0.567489	42	17	30.4349	21.659	17.8336	0.905607	66.8701	1	0.305305
267	549.218	736.152	261	52.5428	7.02201	0.548109	28	4	16.8238	22.1209	18.502	1.43542	84.3553	1	0.483751
268	318.524	737.959	137	21.1581	50.1227	0.797371	30	14	23.9635	17.9357	10.824	0.0153779	51.8701	0	0
269	1524.24	734.47	80	14.6275	32.444	0.659908	26	13	19.525	11.8256	8.88512	0.0394501	31.8995	0	0
270	3093.46	733.077	63	33.6135	12.375	0.84869	16	5	11.2857	12.7037	6.71889	1.55075	31.1066	1	0.305305
271	1425.81	739.732	409	36.9105	8.45518	0.913487	49	13	33.4621	37.8148	15.3856	-1.34863	98.3259	1	0.47005
272	738.891	741.381	216	29.9709	28.9133	0.516539	42	11	27.0972	18.3026	15.6718	0.278134	55.1127	0	0
273	2849.33	738.353	110	26.9161	23.6782	0.674046	19	4	13.9	14.1723	10.4689	0.711314	41.4558	0	0
274	2882.9	748.312	423	35.0164	14.2824	0.719126	77	9	41.5035	29.6239	20.585	-0.195142	99.8406	0	0
275	298.249	744.008	123	21.1581	35.0095	0.897592	21	12	16.6179	20.3404	8.96662	-0.599892	51.8701	0	0
276	2090.22	746.982	256	21.2158	9.50394	0.720038	61	23	44.8086	23.9405	16.6132	0.495801	85.3553	0	0
277	3043.52	741.506	63	9.97215	9.93716	0.755117	17	2	13.0794	11.225	7.35902	-1.2035	29.5563	0	0
278	2343.75	755.319	669	64.4569	5.96418	0.791689	157	30	94.9342	38.248	23.3666	-1.34419	118.811	1	0.521507
279	2212.81	756.897	1003	41.8719	8.56258	0.872337	171	38	112.115	52.5045	25.6697	1.55247	151.782	1	0.47005
280	1498.42	754.865	392	32.8992	5.86339	0.309741	70	21	50.0051	23.0801	21.945	-1.13284	77.0122	1	0.521507
281	3403.07	753.901	254	45.8832	28.8842	0.556467	39	11	27.8189	20.016	16.6307	-0.168325	59.6985	0	0
282	3040.5	751.012	39	9.97215	18.0924	0.590576	12	5	11.0256	7.89175	6.3685	-1.52424	21.3137	0	0
283	1627.81	757.38	143	27.0609	42.0637	0.740255	27	13	21.6224	17.07	11.4766	-0.964554	48.2843	0	0
284	956.53	768.67	705	74.5533	6.63324	0.813443	118	21	62.9319	41.7699	24.2953	1.14186	155.439	1	0.610635
285	2834.47	760.797	145	23.0642	11.8859	0.65886	19	7	14.0759	16.464	12.3853	1.03589	50.3848	0	0
286	1729.72	765.105	448	40.4783	8.42491	0.723645	95	13	52.4732	29.6774	20.4825	-1.41675	87.9411	1	0.47005
287	2047.52	758.665	31	10.8086	25.8544	0.515787	16	11	13.5806	6.86904	5.88482	0.155003	19.0711	0	0
288	2038.06	763.902	69	10.8086	15.3352	0.832166	22	9	14.8696	13.0484	7.23567	0.294254	33.3137	0	0
289	2437.29	764.569	151	43.0916	24.6581	0.646044	18	8	14.106	16.2501	12.4037	-1.42495	49.2132	0	0
290	3112.51	764.731	142	36.9477	28.668	0.697797	19	7	13.9648	17.0327	12.2005	-0.943535	59.4914	0	0
291	3153.45	765.132	40	40.9409	38.5847	0.864205	12	4	8.9	10.4505	5.25806	0.114401	25.5563	0	0
292	1459.23	772.513	389	42.5202	6.5763	0.693766	82	13	55.3111	26.8254	19.3196	0.898314	79.0122	1	0.610635
293	1650.83	771.607	273	25.2457	19.5852	0.774269	69	24	47.8059	24.1188	15.2637	0.596681	68.2843	0	0
294	3267.36	774.045	427	29.7613	9.804	0.73974	154	31	83.3115	29.0734	19.5633	0.758305	87.2548	0	0
295	1676.03	773.086	198	25.2457	5.76372	0.701368	33	11	23.9899	19.3982	13.8271	0.418651	55.1127	1	0.521507
296	1355.28	771.192	154	33.8078	17.3194	0.805697	20	8	13.6299	18.753	11.1079	-1.488	52.2843	0	0
297	1996.2	773.822	341	34.5943	30.9694	0.904387	24	8	18.0733	37.9747	16.2043	-1.50284	108.74	0	0
298	3523.05	774.469	193	35.1502	23.0066	0.69987	17	8	12.7513	21.2977	15.2123	0.262596	71.1127	0	0
299	229.03	777.965	209	33.8276	13.5622	0.754264	34	8	19.7943	21.2578	13.9573	-0.364376	62.2843	0	0
300	844.609	770.04	46	50.1367	50.2158	0.620619	13	3	8.6087	8.69691	6.81935	0.531862	23.0711	0	0
301	1883.49	775.954	171	30.2141	32.6757	0.55535	34	7	22.2632	18.1278	15.0754	0.643232	59.6985	0	0
302	3558.04	771.134	70	31.0475	40.6467	0.558208	14	4	9.82857	10.3772	8.60999	-0.132025	28.7279	0	0
303	262.551	773.417	105	33.8276	11.8825	0.644507	14	3	10.2	14.8052	11.32	-1.30086	48.6274	0	0
304	1921.23	778.07	256	24.6526	15.02	0.759982	34	10	22.8477	23.8017	15.4698	-0.957676	79.5624	0	0
305	3589.09	771.381	48	31.0475	37.7405	0.626143	11	5	7.77083	9.41853	7.34371	-0.318156	27.8995	0	0
306	1960.27	779.756	151	30.8447	24.0554	0.517358	17	9	12.1523	15.1841	12.9941	0.42254	45.4558	0	0
307	3659.47	784.476	215	54.0358	12.34	0.818806	16	7	13.1581	24.354	13.9809	-0.565625	79.0122	1	0.305305
308	3024.11	779.129	124	32.5485	14.6753	0.787147	18	7	11.9435	16.6423	10.2644	-1.13583	47.6985	0	0
309	1845.7	778.805	92	19.2981	29.5377	0.391225	23	4	16.2609	11.3979	10.4894	1.33642	33.5563	0	0
310	2820.85	779.412	108	23.0642	11.4364	0.435139	14	6	11.3611	12.3642	11.1322	0.176321	36.1421	0	0
311	2763.9	778.287	51	38.1025	12.2035	0.72848	12	6	10.1961	9.76797	6.69171	-1.04652	24.7279	1	0.305305
312	2948.3	783.551	126	35.6506	22.5072	0.596466	17	7	11.9444	14.3163	11.4908	-0.0357443	41.2132	0	0
313	706.015	783.735	52	39.3971	21.8742	0.627545	12	7	10	9.21677	7.17599	-1.39529	24.7279	0	0
314	1497.78	790.464	428	35.6046	7.43129	0.609624	173	45	103.888	26.5245	21.0257	-0.845119	80.5269	1	0.483751
315	3295.12	784.761	106	29.7613	23.7049	0.803803	33	12	25.2264	15.3033	9.10388	-1.2897	39.9706	0	0
316	1638.75	794.848	455	26.1922	8.38392	0.781052	92	26	59.6088	31.213	19.4915	0.664336	95.2193	1	0.47005
317	1154.86	784.978	39	11.2649	12.9377	0.904484	12	5	9.53846	12.0868	5.1551	-1.11607	27.3492	1	0.305305
318	2400.18	786.474	82	43.0916	20.9698	0.658678	13	6	10.4024	11.9406	8.98441	1.12631	32.1421	0	0
319	1699.81	792.381	240	30.6175	29.3811	0.75085	40	12	29.85	22.6265	14.9442	-1.2396	70.3198	0	0
320	1382.6	791.111	195	33.8078	20.8276	0.700429	21	6	15.2308	20.9955	14.9849	-1.06161	70.9056	0	0
321	2799.21	792.616	212	25.3554	34.2772	0.391733	25	5	18.4198	17.4367	16.0431	-0.168471	57.1127	0	0
322	3366.9	797.636	808	56.7599	10.5395	0.929732	95	22	60.7389	57.0829	21.02	1.48639	170.267	0	0
323	1420.66	790.831	96	38.0673	11.0105	0.445242	13	8	10.1042	11.9022	10.6574	-1.18081	35.5563	0	0
324	1834.37	794.427	155	19.2981	10.4537	0.721457	20	9	16.2968	18.5006	12.8109	1.07083	58.0772	0	0
325	2980.78	798.242	128	35.6506	42.0808	0.865556	18	5	13.3203	19.1543	9.5927	0.523394	48.6274	0	0
326	1036.68	796.954	58	20.43	15.1888	0.755772	14	8	11.2931	11.182	7.32236	-0.0800562	29.3137	0	0
327	1152.5	795.994	34	11.2649	18.2066	0.770986	13	4	9.32353	8.18652	5.2136	-1.46331	19.0711	0	0
328	1893.83	804.346	129	30.2141	26.0847	0.823353	19	6	13.8915	18.2485	10.3566	-0.00438264	49.6274	0	0
329	2208.88	798.584	56	39.5755	31.4365	0.855631	14	9	11.5179	11.7774	6.09585	1.32571	27.3137	0	0
330	1929.81	801.182	43	24.6526	5.24381	0.722216	19	6	13.0465	8.93319	6.1788	-0.676222	22.4853	1	0.521507
331	2862.49	805.226	82	43.2214	35.1912	0.798363	13	7	9.80488	14.3897	8.66511	0.0708414	39.3848	0	0
332	1756	809.451	356	51.5515	43.1405	0.650561	54	13	32.8315	26.0856	19.8108	-1.24032	98.8762	0	0
333	1019.68	808.291	159	20.43	20.3646	0.823031	20	6	13.1572	22.4863	12.7721	-0.782067	71.1127	0	0
334	1979.32	804.019	57	30.8447	3.71534	0.674633	15	6	10.386	10.1011	7.45616	-0.850483	27.5563	1	0.674491
335	2453.99	807.181	77	38.5978	17.9926	0.660141	15	7	11.987	13.2745	9.97105	-0.113966	42.2132	0	0
336	2534.01	804.081	39	68.1709	11.0138	0.413935	11	7	9.12821	7.39327	6.73014	-0.258459	20.7279	0	0
337	2630.43	808.827	106	28.4595	14.8683	0.358342	15	10	12.566	12.1618	11.3542	-0.237926	37.3137	0	0
338	2601.98	809.361	88	28.4595	12.2383	0.676197	19	7	13.2159	12.4097	9.14246	-1.06747	33.3848	1	0.305305
339	3446.95	815.801	119	55.8144	8.13971	0.938352	18	4	13.1849	21.9407	7.58448	0.514027	50.2843	1	0.47005
340	1212.17	811.269	72	39.6036	5.95449	0.736924	12	5	10.4167	11.8515	8.01132	-0.669092	30.7279	1	0.521507
341	2819.77	811.803	90	28.1242	26.4061	0.750278	17	8	13.2222	13.8938	9.18553	-1.5652	38.6274	0	0
342	655.972	817.591	94	34.0178	21.0317	0.871803	19	4	10.1596	17.3005	8.47479	0.421761	44.6274	0	0
343	1091.62	829.74	503	61.0632	11.8859	0.928342	46	9	29.4056	47.5589	17.6789	0.883913	145.711	0	0
344	3538.44	820.357	86	33.9893	18.4365	0.640075	14	6	10.7558	12.572	9.65925	-0.715617	36.1421	0	0
345	689.924	819.696	79	34.0178	12.4889	0.827371	12	6	8.53165	13.5734	7.62358	1.06003	34.3848	1	0.305305
346	1250	822.999	154	39.6036	5.33302	0.587245	21	5	14.7987	16.0684	13.0059	0.23423	48.6274	1	0.483751
347	2120.79	820.729	100	70.4715	18.8568	0.778033	16	10	13.97	14.4466	9.07569	1.2297	37.2132	0	0
348	2046.01	821.377	48	58.0218	26.4259	0.63491	13	5	9.39583	9.02072	6.96929	-0.389705	24.9706	0	0
349	3721.99	826.795	181	32.6858	28.3115	0.356951	24	9	17.1934	17.2182	16.0839	-0.272041	64.1838	0	0
350	2950.92	827.67	112	36.2857	5.06853	0.709654	14	6	11.2946	14.7572	10.3972	-1.56968	41.5563	1	0.521507
351	3689.41	829.458	220	20.1075	25.1515	0.723413	40	12	26.7	20.5603	14.1952	1.50522	60.4558	0	0
352	2734.71	829.018	72	17.1843	20.6276	0.716502	22	11	16.625	11.4995	8.02189	0.400431	30.3848	0	0
353	2717.64	831.008	148	17.1843	25.004	0.909673	27	6	15.5135	22.1815	9.21253	1.36818	52.9706	0	0
354	1325.85	834.887	233	46.7143	27.6302	0.619713	25	9	18.3948	20.039	15.7272	1.43287	61.4558	0	0
355	3089.9	832.396	54	44.696	30.2526	0.594793	14	1	10.1852	9.29784	7.47434	0.733547	25.5563	0	0
356	2788.77	847.891	1020	47.5778	5.86559	0.882645	116	23	75.8039	55.3942	26.0375	1.1613	188.853	1	0.47005
357	3134.29	837.608	88	44.696	9.63065	0.830408	13	6	9.97727	16.0822	8.96028	0.197793	43.4558	0	0
358	3493.35	846.813	567	52.2723	10.263	0.727759	67	19	43.8078	34.2693	23.503	0.573574	123.296	0	0
359	2188.74	839.444	104	10.6676	10.1259	0.846908	25	12	19.5673	17.4936	9.30207	0.258914	46.3848	0	0
360	2472.3	841.159	124	38.5978	20.1775	0.836003	13	8	11.1935	18.0166	9.88618	0.956428	48.0416	0	0
361	2199.1	836.932	35	10.6676	12.8926	0.876353	25	12	22.4	9.74738	4.69502	-1.45999	22.0711	1	0.305305
362	2221.12	839.696	52	9.68011	9.31595	0.666764	30	10	23.1154	9.44262	7.03729	0.269109	25.0711	0	0
363	2309.17	845.053	221	31.8325	21.551	0.65096	19	5	14.9186	21.3429	16.2016	0.191762	71.9411	0	0
364	2636.03	849.216	389	40.7762	11.8367	0.684077	52	13	34.8226	26.9216	19.6369	0.610082	83.0122	0	0
365	2896.5	851.448	318	57.388	31.355	0.803381	32	9	20.0314	31.2596	18.614	-1.29498	112.433	0	0
366	3557.08	848.778	149	33.9893	5.08135	0.839721	17	7	13.604	22.3255	12.1232	0.776668	65.9411	1	0.521507
367	1679	845.68	34	57.2161	6.47798	0.777298	16	13	15.0882	8.28185	5.21038	-0.223086	19.6569	1	0.610635
368	2215.02	847.211	57	9.68011	8.8544	0.703275	34	16	27.1404	10.1997	7.25113	0.442183	26.7279	1	0.47005
369	1883.4	851.826	73	15.342	14.209	0.890398	18	7	12.8219	14.4946	6.59767	-0.654855	33.2132	0	0
370	1898.53	849.313	60	15.342	6.39412	0.680698	18	7	13.0833	10.2067	7.47709	1.43469	26.7279	1	0.610635
371	3690.56	849.533	53	15.9464	14.6755	0.894372	25	14	18.9811	13.1277	5.87234	0.907807	28.6924	0	0
372	2686.87	856.844	190	40.1757	12.0529	0.838417	22	4	13.9	21.7804	11.8709	-0.273769	59.3553	1	0.305305
373	3674.88	852.407	106	15.9464	28.3097	0.850465	21	11	15.8396	18.0874	9.51455	-0.871893	48.6274	0	0
374	1570.92	853.592	82	36.1287	14.572	0.845528	13	6	10.2927	14.292	7.63096	0.161573	35.7279	0	0
375	741.757	854.22	142	26.7221	21.1066	0.808012	15	6	11	17.7972	10.4855	1.45127	45.799	0	0
376	1535.1	858.329	263	36.1287	27.5804	0.704205	30	7	20.5779	22.1809	15.7484	0.786501	65.3553	0	0
377	1495.14	858.042	139	32.4373	51.6342	0.705113	21	3	12.4676	16.0099	11.3525	0.370737	44.3848	0	0
378	2974.05	855.627	36	36.2857	31.3544	0.883737	11	6	10.1944	12.0385	5.63385	-0.904316	24.6924	0	0
379	1361.31	865.306	626	46.7143	21.5361	0.943214	64	15	38.5032	53.9099	17.9081	1.26798	164.918	0	0
380	2206.45	864.05	171	18.8971	21.3424	0.882663	33	13	25.3158	24.7558	11.6354	-0.00712035	64.1127	0	0
381	2281.84	861.37	88	22.8533	17.6874	0.876453	22	9	17.0568	16.1063	7.75496	-0.581879	40.1421	0	0
382	1143.11	862.56	105	61.0632	49.1784	0.6954	13	5	9.10476	14.4453	10.3807	0.626779	43.2132	0	0
383	1840.77	864.086	132	44.3556	14.7989	0.638731	13	5	9.79545	15.4207	11.8651	-1.08047	46.8701	0	0
384	1952.26	864.842	96	51.0952	18.1335	0.837275	14	8	11.6667	15.2347	8.33006	-1.02205	38.2132	0	0
385	2514.21	872.491	339	23.4106	4.90287	0.571333	81	20	51.9764	23.7195	19.467	-0.0306384	80.1838	1	0.610934
386	3318.71	864.952	56	37.5129	28.2831	0.652535	11	3	9	9.84002	7.45637	1.06939	25.8995	0	0
387	2020.77	873.898	244	40.8827	34.5883	0.841083	20	7	14.5328	26.4602	14.3125	-0.847559	77.598	0	0
388	1249.58	878.955	396	28.7565	8.15355	0.532604	63	14	43.9596	25.1075	21.2501	1.4203	87.4975	1	0.47005
389	2262.16	872.982	101	22.8533	11.0624	0.947146	25	10	20.7426	22.6592	7.26913	1.38384	51.6274	0	0
390	2375.85	882.473	471	76.4597	2.26929	0.415686	110	24	67.1253	26.0755	23.7159	-0.99255	87.598	1	0.691241
391	748.434	880.095	92	26.7221	6.07247	0.829852	15	4	10.3043	14.8006	8.25847	-1.41617	36.1421	1	0.610635
392	3652.75	882.06	72	37.0011	31.9168	0.879252	13	6	11.3472	14.5347	6.9237	-0.595382	35.5563	0	0
393	2617.4	889.299	536	24.2727	9.92681	0.711922	188	36	108.39	32.3923	22.7478	1.16712	101.74	0	0
394	3552.99	888.875	131	40.3046	36.045	0.88586	17	8	14.2672	21.5172	9.98296	0.0838113	60.0772	0	0
395	2659.59	887.086	201	40.7271	13.0968	0.661726	26	9	19.3134	19.7643	14.8182	1.05119	63.1127	0	0
396	3124.8	882.588	78	45.9692	21.6199	0.790065	14	6	10.2051	12.8165	7.85679	1.4156	31.3137	0	0
397	674.483	884.194	57	37.6041	10.5343	0.883498	12	5	8.42105	13.2142	6.18996	-1.39807	31.5563	0	0
398	1477.24	885.09	42	12.1601	19.2288	0.825266	18	11	16.1905	9.79283	5.53045	-0.02612	22.8284	0	0
399	1488.25	890.255	188	12.1601	23.493	0.601791	29	7	17.5532	18.8166	15.0279	-0.786267	65.598	0	0
400	3009.52	891.449	180	33.3192	29.8504	0.743065	36	10	18.9056	20.3782	13.6375	0.883666	59.4558	0	0
401	2088.32	892.037	121	24.7694	16.9083	0.794238	18	6	12.1901	16.1921	9.83839	-0.435789	44.8345	0	0
402	1739.61	889.837	67	48.2266	18.1137	0.819106	15	4	11.4627	12.4422	7.13738	0.866985	30.7279	0	0
403	2524.79	893.376	147	23.4106	26.8803	0.865358	30	11	19.8231	21.0964	10.5726	1.06031	57.3553	0	0
404	3457.57	895.313	77	46.4403	7.74416	0.870082	12	8	10.4416	14.5625	7.17794	0.403362	35.1421	1	0.483751
405	1989.32	900.018	258	40.8827	15.9744	0.496566	36	6	21.0969	20.2059	17.5387	-1.12976	66.7696	0	0
406	1230.69	900.644	331	28.7565	20.7521	0.744545	49	16	33.426	25.8485	17.2558	0.848991	79.3553	0	0
407	2960.2	897.695	122	23.1684	10.541	0.756015	17	4	11.5082	16.0442	10.5018	0.611437	45.2132	0	0
408	1333.62	915.938	727	34.826	11.0528	0.842126	83	26	58.89	51.6837	27.872	0.121168	194.894	0	0
409	3412.73	907.391	506	46.4403	13.6886	0.760278	75	17	39.5119	35.578	23.1114	0.733163	133.054	0	0
410	2300.82	899.113	134	28.787	25.4691	0.58381	24	9	16.7612	14.6171	11.8675	0.738613	42.3848	0	0
411	2111.84	899.81	85	24.7694	40.6016	0.71839	13	5	10.7765	12.8219	8.91943	0.362246	34.9706	0	0
412	2194.86	901.133	89	14.7567	28.6942	0.908735	23	10	16.8315	16.7517	6.99171	-0.97245	38.8701	0	0
413	2846.98	904.268	265	44.292	43.5079	0.521432	34	5	21.4491	20.4827	17.4777	0.254325	67.3553	0	0
414	3331.53	900.207	93	37.5129	3.91338	0.585306	12	6	10.8602	12.415	10.0662	-0.618939	36.3848	1	0.674491
415	1439.79	900.273	136	39.0284	12.2148	0.847024	25	9	15.9338	19.0266	10.1137	1.54089	51.2132	1	0.305305
416	2180.11	900.744	36	14.7567	28.2155	0.906771	26	11	19.2778	10.4104	4.38926	1.11064	22.4853	0	0
417	2243.89	917.918	1052	47.6306	13.372	0.852731	181	21	101.706	58.0991	30.348	-0.842672	175.095	0	0
418	3246.43	905.466	94	54.1359	9.07989	0.75743	22	6	13.9362	13.8725	9.05759	1.24232	36.3848	0	0
419	1699.82	917.084	901	48.2266	22.1143	0.939872	141	25	79.3185	59.3778	20.2792	1.23985	155.882	0	0
420	1403.12	913.632	350	38.0243	22.6052	0.474095	88	22	50.6343	24.261	21.3611	0.632273	92.8406	0	0
421	2980.79	908.321	89	23.1684	33.4102	0.631158	14	5	11.5281	12.57	9.74998	-1.56213	36.9706	0	0
422	683.762	920.635	248	37.6041	12.4919	0.897956	23	6	15.7298	30.0003	13.2027	-0.335346	80.1838	1	0.305305
423	2466.26	921.575	283	24.0482	13.1282	0.774683	36	8	23.2085	24.7231	15.6337	-0.326854	71.1127	0	0
424	2609.83	912.362	46	12.0081	30.3166	0.391625	46	17	36.4783	8.09138	7.44509	-0.356192	23.8995	0	0
425	1367.05	925.685	687	34.826	7.36915	0.792184	164	39	102.606	39.1866	23.9149	-0.289673	115.397	1	0.483751
426	1584.22	913.839	41	18.1813	20.4109	0.692004	17	6	14.0488	8.57018	6.18676	-1.48266	22.4853	0	0
427	3037.5	918.128	105	23.9515	19.8587	0.80602	23	7	15.7524	16.487	9.75848	0.881013	44.3848	0	0
428	2489.89	917.074	40	24.0482	4.48464	0.453469	17	5	12.825	7.61529	6.7873	-1.36824	21.8995	1	0.610934
429	3513	917.397	44	9.06284	13.0054	0.7004	12	6	9.68182	9.03066	6.44564	0.909691	23.3137	0	0
430	2176.61	922.954	168	22.485	27.8543	0.548159	22	6	17.9226	16.9567	14.1821	0.456197	58.5269	0	0
431	1296.77	926.123	378	23.0526	41.8875	0.90533	55	22	41.4418	37.22	15.8076	1.21136	103.841	0	0
432	2290.81	926.103	390	28.787	3.71212	0.522201	67	20	42.9205	24.8991	21.2345	-1.10667	79.3553	1	0.674491
433	1571.08	926.408	180	18.1813	36.1175	0.697076	24	5	15.9611	18.7166	13.4198	0.077995	60.2843	0	0
434	2606.53	923.907	56	12.0081	18.4925	0.79422	22	10	17.125	10.8552	6.59594	-0.534752	26.7279	0	0
435	3507.62	924.685	45	9.06284	13.6017	0.708987	16	5	12.2667	9.2178	6.5006	0.576831	24.1421	0	0
436	3653	930.525	112	23.0375	11.5632	0.914405	21	10	14.7054	20.7665	8.40629	0.994955	55.9056	0	0
437	3056.6	932.588	202	23.9515	8.82265	0.769753	28	8	16.698	21.5704	13.7693	-0.156503	66.2843	1	0.47005
438	1213.12	928.828	80	28.42	4.78767	0.705169	14	4	11.4375	12.2552	8.68945	1.24494	32.9706	1	0.47005
439	1185.34	934.846	141	28.42	8.4835	0.523985	21	8	13.773	15.3586	13.0813	-0.500034	51.0416	1	0.47005
440	3292.88	933.282	53	12.7991	12.3676	0.749406	23	11	17.6038	10.8966	7.21475	1.00358	29.7279	1	0.305305
441	3305.61	934.585	37	12.7991	19.3334	0.924786	26	15	22.2703	11.2042	4.26305	0.323275	23.8995	0	0
442	1277.69	939.06	176	23.0526	41.4317	0.726648	42	21	32.8182	18.4564	12.6797	-0.936035	51.799	0	0
443	2876.15	937.599	88	44.292	13.122	0.832047	12	4	9.02273	14.7432	8.17813	-0.735502	36.9706	0	0
444	3699.6	936.872	43	9.58086	13.5798	0.834205	21	12	19.6047	10.2048	5.62746	0.941855	24.1421	0	0
445	749.21	941.592	39	37.8935	3.63551	0.705774	13	5	9.05128	8.39414	5.94672	1.33227	21.3137	1	0.305305
446	3323.71	952.513	519	25.4756	35.0662	0.826564	40	12	28.6069	40.5145	22.8033	-1.55959	162.439	0	0
447	3692.88	943.705	42	9.58086	15.3479	0.694199	22	13	20.1667	8.63584	6.21593	-0.132528	22.7279	0	0
448	2983.72	943.711	44	35.5107	30.8058	0.668456	11	8	9.5	8.67131	6.4493	1.17297	22.4853	0	0
449	3390.05	959.785	928	50.6694	9.31397	0.82193	121	15	75.3211	51.1939	29.1595	0.827525	193.888	0	0
450	1813.35	951.485	262	42.4157	16.3525	0.507402	33	8	21.3817	20.5056	17.6699	0.169879	66.2843	0	0
451	2175.32	953.923	272	30.9953	3.31315	0.641123	48	11	29.375	21.9651	16.8569	0.94197	65.9411	1	0.674491
452	3666.96	948.851	130	23.0375	19.4435	0.846977	21	10	16.9154	18.4993	9.83475	1.15486	48.0416	0	0
453	1142.68	947.127	72	44.398	17.1897	0.831275	16	7	11.0417	14.0985	7.8368	1.01781	36.9706	0	0
454	3706.78	947.593	66	12.9074	26.0589	0.773202	23	18	20.7273	11.7132	7.42804	-1.4571	30.1421	0	0
455	713.236	953.499	142	37.8935	26.5604	0.494573	14	6	10.2254	14.5248	12.624	0.532519	42.2843	0	0
456	1251.43	975.972	838	45.2999	8.53052	0.928454	86	19	55.6718	56.5165	20.9929	-0.145996	183.167	1	0.47005
457	2073.5	963.785	501	73.2623	4.97257	0.506061	78	20	52.6048	28.5223	24.6005	-0.402534	103.74	1	0.610934
458	3044.07	957.623	114	27.9917	12.865	0.611586	12	5	9.95614	13.9161	11.0101	1.44748	41.2132	1	0.305305
459	3638.06	965.916	181	33.5624	15.2068	0.8028	21	8	15.9779	20.225	12.0592	0.0727578	53.2132	0	0
460	3712.47	960.003	32	13.6495	39.174	0.682241	21	13	18.2188	7.69542	5.62633	1.07311	20.4853	0	0
461	2949.91	975.263	355	46.2422	17.521	0.84522	30	10	18.4732	37.1635	19.8609	-0.279479	141.296	0	0
462	2209.51	970.532	116	38.0071	38.6098	0.649588	13	3	10.8707	14.4042	10.9513	-1.0519	42.799	0	0
463	3104.94	971.386	104	22.3331	28.6173	0.74139	16	5	11.0481	15.0565	10.104	-1.24981	43.3848	0	0
464	1063.84	970.266	30	45.2123	8.38962	0.939755	11	6	9.63333	13.3144	4.55154	-0.481775	24.2426	1	0.47005
465	3226.42	972.405	80	47.0142	19.9818	0.721154	13	4	8.825	12.3646	8.56588	-0.616583	32.9706	0	0
466	3494.86	983.352	144	18.6164	23.6414	0.921921	57	25	44.375	23.0137	8.91501	0.477619	55.1127	0	0
467	3517.33	994.147	161	24.9304	27.9656	0.987118	32	18	26.323	43.5792	6.97239	-0.0659787	77.8701	0	0
468	1819.94	993.387	452	42.4157	26.1809	0.814708	87	19	55.1261	32.544	18.8714	-0.502213	98.3259	0	0
469	1765.11	995.238	585	54.8587	1.73182	0.795742	73	13	35.5282	39.3044	23.8042	-0.95676	143.711	1	0.723224
470	1936.93	993.756	180	30.7421	30.4586	0.916179	47	10	29.6833	26.7678	10.7278	0.109291	68.4264	0	0
471	1965.4	1005.34	902	30.7421	4.26871	0.892449	132	21	83.9523	56.4658	25.4744	-0.229056	163.853	1	0.610934
472	3106.56	993.66	203	22.3331	15.2705	0.800922	22	4	15.1281	21.5488	12.9028	-0.139489	61.1127	0	0
473	3484.51	998.832	527	18.6164	13.0566	0.662207	78	29	55.2941	32.3348	24.2291	0.490964	140.368	0	0
474	3354.44	1005.35	263	38.2649	2.38223	0.942357	32	8	21.1635	36.3472	12.1621	-0.284364	99.9828	1	0.691241
475	3587.09	1001.36	176	34.7045	4.18125	0.860067	22	4	14.5114	24.5005	12.4997	1.5323	69.1127	1	0.610934
476	1008.43	1006.01	394	42.8474	9.64054	0.776645	32	10	22.2132	31.4903	19.8369	-1.31826	129.397	0	0
477	3621.79	1001.98	85	34.7045	33.0419	0.776379	16	6	11.3765	13.5625	8.54799	-1.1457	36.799	0	0
478	1188.65	1010.3	256	69.2514	8.1153	0.455424	30	4	19.7266	20.7034	18.4317	1.09233	78.4264	1	0.47005
479	1111.78	1023.11	636	34.3726	4.80173	0.916368	122	16	61.1698	47.3513	18.9565	-0.354445	147.539	1	0.610934
480	3235.88	1018.46	526	43.0065	2.75492	0.618057	100	22	63.4639	30.4596	23.9453	0.613133	106.983	1	0.691241
481	3392.37	1010.4	75	36.1938	36.7267	0.719718	22	5	12.7467	12.059	8.37215	0.0920917	32.3492	0	0
482	3291.83	1016.49	265	22.5445	19.9896	0.313261	30	9	20.6302	19.2726	18.3025	0.977319	65.9411	0	0
483	708.48	1014.21	92	48.17	27.494	0.83816	18	4	10.1196	14.8644	8.1074	0.129047	36.4853	0	0
484	1050.62	1013.5	43	42.8474	30.5508	0.622368	9	7	8.25581	8.34046	6.52828	-0.201645	21.8995	0	0
485	3144.46	1024.52	181	48.8705	17.5768	0.319194	20	4	12.3591	16.6516	15.7806	1.11368	58.8701	0	0
486	755.008	1026.69	52	48.17	21.4391	0.824524	14	4	9.98077	11.1578	6.31338	0.862042	27.5563	0	0
487	3203.38	1046.63	776	36.6596	6.59927	0.898056	255	20	133.147	52.6648	23.1663	0.443744	145.675	1	0.610635
488	3321.12	1038.98	225	36.0936	29.9275	0.592462	33	7	21.4267	20.4761	16.4955	-1.43769	74.5269	0	0
489	3418.59	1035.36	95	36.1938	35.8239	0.796207	15	4	9.46316	14.2753	8.63691	0.902818	36.3848	0	0
490	1866.3	1052.64	858	64.2477	1.68832	0.317019	205	45	135.269	34.4107	32.6358	-0.449397	115.64	1	0.723224
491	3285.04	1037.99	70	22.5445	37.576	0.785931	16	7	12.3857	12.4742	7.71297	1.2356	32.3137	0	0
492	3621.23	1048.06	94	46.0889	45.1087	0.852063	15	4	9.30851	15.7638	8.2514	0.2824	40.3848	0	0
493	950.499	1060.78	859	79.7246	3.77025	0.795152	94	20	58.7742	45.4523	27.5627	-0.882232	173.924	1	0.674491
494	1132.36	1050.65	154	34.3726	18.125	0.632897	24	6	18.6494	16.5018	12.7763	-0.927022	49.0416	0	0
495	3552.89	1068.93	380	65.1722	22.6808	0.657499	89	14	47.6526	26.6022	20.0435	-0.216536	83.598	0	0
496	3188.5	1080.13	278	31.8725	15.1984	0.666493	63	14	40.2878	22.1623	16.5223	0.320456	67.3553	0	0
497	3346.11	1083.97	130	51.4671	50.7832	0.56178	12	3	8.62308	15.4236	12.7597	0.0354776	59.734	0	0
498	1162.31	1080.63	60	13.6216	57.5385	0.87884	22	14	17.5667	12.6515	6.03625	1.54548	29.4853	0	0
499	1165.79	1093.8	251	13.6216	68.3058	0.896323	28	5	21.1076	32.8095	14.5477	1.4717	97.8406	0	0
500	1950.7	1088.79	62	64.5934	34.6458	0.788572	15	5	9.62903	12.8374	7.89426	-0.769413	34.935	0	0
501	3149.26	1088.46	55	40.1099	45.8155	0.758344	13	1	8.85455	10.4021	6.78067	-0.642267	26.9706	0	0
502	3720.79	1093.69	124	33.5207	26.3197	0.470095	17	4	12.1694	15.7229	13.8773	1.02996	61.4558	0	0
503	1145.61	1096.32	75	20.3329	56.8269	0.915928	25	7	16.9733	16.8514	6.76318	1.12733	38.3848	0	0
504	808.851	1102.59	339	42.8695	10.3048	0.593372	53	12	32.3274	24.4105	19.6487	0.895256	77.3553	0	0
505	3497.94	1103.99	43	65.1722	3.74572	0.715154	11	4	8.44186	9.44264	6.6001	0.421967	24.7635	1	0.674491
506	750.463	1121.68	745	59.2896	8.04905	0.877566	121	21	75.9785	45.647	21.8857	-0.491721	128.947	1	0.47005
507	1872.8	1116.55	216	59.216	52.5659	0.614905	19	5	13.9491	21.1188	16.6543	-0.525833	69.6274	0	0
508	3194.41	1111.45	70	12.3103	37.0835	0.718446	19	10	15.3286	11.4753	7.98204	0.239558	30.3137	0	0
509	3183.93	1117.92	84	12.3103	45.6415	0.792463	19	7	13.6667	13.3825	8.16222	1.18178	33.5563	0	0
510	3231.18	1121.84	83	17.681	3.48021	0.713425	13	3	10.4819	13.109	9.18591	0.684149	37.5563	1	0.674491
511	3712.94	1126.28	132	33.5207	29.4609	0.32466	17	3	12.5985	15.0213	14.2076	-1.07386	54.6274	0	0
512	3217.29	1132.77	64	17.681	14.3402	0.587496	17	9	14.3594	10.3095	8.34272	-0.0151227	28.7279	0	0
513	3640.96	1144.85	108	11.9603	1.57723	0.723761	22	6	17.3333	14.8632	10.2563	0.533408	42.9706	1	0.723224
514	3201.03	1151.45	277	24.7682	18.4906	0.802714	30	6	21.9061	25.7083	15.3315	0.0203303	73.3553	0	0
515	804.858	1145.27	35	42.8695	32.8076	0.491375	15	4	10.6571	7.15151	6.2286	0.254063	19.0711	0	0
516	3630.32	1150.31	83	11.9603	11.425	0.920127	19	11	15.9639	18.4538	7.22686	-0.458262	44.0416	0	0
517	1969.89	1150.47	123	53.9467	58.8143	0.888848	18	7	11.6423	19.3947	8.88673	1.0006	46.8701	0	0
518	1916.31	1156.73	248	53.9467	45.3635	0.830665	23	5	14.7419	24.8092	13.8131	-0.0816484	77.3553	0	0
519	3632.77	1163.5	148	13.4144	12.6339	0.894011	24	5	17.8514	21.3749	9.5769	-1.31305	53.2132	1	0.305305
520	878.418	1172.99	429	78.6099	4.34821	0.811818	107	24	68.007	31.4467	18.362	-1.34751	88.4264	1	0.610934
521	3254.43	1174.62	225	55.9634	6.61604	0.723997	22	5	12.5556	23.1701	15.9828	-1.14933	92.7046	1	0.610635
522	687.322	1173.94	96	45.366	17.4092	0.62734	15	3	11.7812	12.6056	9.81651	0.468289	35.799	0	0
523	642.007	1176.1	286	45.366	8.50319	0.725204	32	9	21.5105	24.2824	16.7192	1.04983	72.9411	1	0.47005
524	3676.74	1175.2	84	35.9378	36.7327	0.887215	16	4	11.6905	15.7916	7.28554	-1.51778	38.6274	0	0
525	3712.54	1178.31	115	35.9378	6.77052	0.724859	15	5	10.0609	16.086	11.0816	1.36368	51.1127	1	0.610635
526	3637.07	1193.86	46	30.6677	11.4358	0.729354	14	9	10.6957	10.4575	7.15436	-0.426179	30.3492	0	0
527	801.132	1204.51	106	25.0511	5.73455	0.775162	20	8	14.2264	14.8807	9.40109	0.819291	38.9706	1	0.521507
528	3553.45	1211.54	44	35.743	11.8184	0.572732	23	8	15.4318	8.36463	6.85685	0.441026	23.8995	1	0.305305
529	3600.07	1214.08	82	42.1576	35.4886	0.696045	17	4	12.2439	12.3175	8.84391	0.29173	33.5563	0	0
530	3545.93	1246.72	520	33.0953	24.5124	0.969291	38	9	24.5115	62.4066	15.3468	-0.509536	157.953	0	0
531	784.643	1223.37	52	11.6239	18.7649	0.741684	25	5	16.0385	9.92208	6.65523	0.836787	24.7279	0	0
532	383.013	1226.85	71	50.0842	34.0044	0.861247	17	4	11.7887	13.4585	6.83944	0.669916	31.799	0	0
533	3520.54	1225.5	59	33.0953	3.78719	0.558325	12	6	9.01695	9.99203	8.28962	0.743999	30.5208	1	0.674491
534	773.317	1225.98	49	11.6239	7.28794	0.635346	19	11	16.6735	8.96851	6.92573	1.30664	23.3137	1	0.483751
535	758.608	1229.15	57	15.0458	8.25838	0.738006	17	10	14.4211	13.2304	8.9278	-1.46092	38.1777	1	0.47005
536	571.674	1239.33	188	57.5677	32.3287	0.916786	21	5	14.4574	28.5465	11.4008	-0.354596	72.2843	0	0
537	430.502	1242.76	586	50.0842	48.1091	0.929274	48	11	30.2782	50.5872	18.6865	-1.3844	164.51	0	0
538	307.919	1247.38	390	31.7123	4.89384	0.54682	77	18	49.0821	25.3238	21.2023	-1.01669	85.598	1	0.610934
539	256.469	1249.86	136	22.2419	19.5477	0.571258	31	8	23.0662	16.356	13.4245	-0.4947	58.3848	0	0
540	277.621	1256.74	288	22.2419	6.61819	0.643356	68	18	41.8542	22.984	17.5958	-1.47911	74.3553	1	0.610635
541	3681.8	1288.01	1121	32.6633	5.79518	0.949252	137	21	83.0919	77.6847	24.4331	-0.434899	277.078	1	0.521507
542	837.628	1254.05	90	38.9372	7.06441	0.727361	14	8	11.2667	13.4712	9.24468	-1.51526	39.5563	1	0.483751
543	719.781	1268.09	178	27.1376	27.7527	0.51538	17	7	12.9663	16.4337	14.083	-1.36252	49.6985	0	0
544	3658.29	1265.34	103	32.6633	32.0676	0.895995	49	24	39.7864	17.5875	7.80998	1.24916	44.9706	0	0
545	526.711	1275.28	532	49.1117	29.6404	0.317707	77	10	46.203	28.4941	27.0178	1.55296	117.433	0	0
546	3568.96	1270.55	51	33.1357	23.5988	0.719039	16	10	12.549	9.81754	6.82289	-1.53162	26.1421	0	0
547	662.862	1283.1	577	58.8662	0.315014	0.496287	107	25	68.4541	29.9437	25.9959	0.699391	110.705	1	0.724898
548	128.368	1289.28	525	36.2994	7.55431	0.686863	103	16	65.3695	31.0159	22.5419	0.290101	95.7401	1	0.483751
549	744.7	1278.83	51	27.1376	26.7871	0.727554	16	8	12.0784	9.82286	6.73897	-0.154819	25.3137	0	0
550	3485.24	1277.04	32	62.4716	57.8616	0.762013	13	6	9.28125	7.90058	5.11611	0.955953	18.4853	0	0
551	262.349	1284.23	142	31.4459	25.3805	0.837757	25	12	20.1338	19.0834	10.4203	1.50775	51.4558	0	0
552	224.247	1291.91	197	20.3438	3.52613	0.713151	29	6	19.9543	24.6924	17.3096	-1.45729	86.8406	1	0.674491
553	75.5238	1298.08	269	53.5713	37.347	0.517506	45	10	25.7435	20.5875	17.6163	-0.334209	67.1127	0	0
554	3615.16	1290.37	73	33.3193	21.5118	0.768604	25	12	19.1918	12.2123	7.81254	-1.36637	31.3137	0	0
555	485.766	1302.4	763	49.1117	3.00676	0.616902	112	33	71.1101	35.91	28.2626	1.29886	121.983	1	0.674491
556	205.249	1299.19	134	20.3438	11.6584	0.869648	24	14	19.2463	20.5306	10.1354	0.30287	53.1127	0	0
557	832.724	1292.68	32	38.9372	5.15827	0.563926	13	11	12.2188	7.01808	5.79571	-0.034943	18.4853	1	0.521507
558	432.48	1305.12	598	53.3554	3.38684	0.765576	83	19	50.9482	34.9464	22.4826	-1.11919	102.426	1	0.674491
559	3644.14	1306.81	291	33.3193	14.7907	0.718358	65	23	45.1134	27.5787	19.1858	0.516245	104.705	0	0
560	861.272	1320.13	382	37.0653	23.9688	0.923125	32	9	20.0942	48.9548	18.8231	-0.361225	166.746	0	0
561	140.275	1323.58	310	36.2994	31.364	0.723097	48	16	31.2161	24.5276	16.9423	-1.44539	73.734	0	0
562	276.555	1335.83	130	45.0544	26.075	0.848671	23	6	12	17.8436	9.43782	0.131765	44.3848	0	0
563	3146.96	1344.99	254	29.3011	98.3729	0.942779	29	5	16.1693	35.6253	11.8782	-0.00983011	103.705	0	0
564	3176.09	1341.87	343	29.3011	96.2242	0.803841	39	9	24.6035	29.3964	17.4863	0.0257162	103.255	0	0
565	3445.17	1352.57	1250	46.8648	21.5317	0.962383	119	19	65.4744	82.9591	22.5398	-1.03844	252.35	0	0
566	3518.7	1338.27	99	35.5849	7.75822	0.79535	17	5	11.6061	14.9979	9.09099	0.560491	39.5563	1	0.483751
567	894.784	1345.89	108	42.2689	58.1499	0.753494	16	5	12.3148	15.5111	10.1978	-1.16433	43.2132	0	0
568	832.468	1343.46	76	37.0653	41.5039	0.737007	19	12	16.2763	12.3246	8.33002	-1.53302	33.3137	0	0
569	3665.74	1353.98	137	51.8886	20.6544	0.563669	30	6	15.4745	14.7983	12.2234	-0.495876	45.4558	0	0
570	202.855	1357.07	125	37.1632	48.9409	0.757403	14	5	10.408	16.2996	10.6428	0.56922	45.2132	0	0
571	239.72	1361.77	225	37.1632	61.7017	0.884373	25	8	17.9378	26.2677	12.2613	1.49056	69.9411	0	0
572	3508.89	1372.48	192	32.2826	39.9783	0.684073	18	7	14.5677	18.9677	13.8353	-1.52292	56.2843	0	0
573	3180.35	1373.12	38	31.541	64.9501	0.479008	14	6	11.4474	7.39398	6.49052	0.627316	19.8995	0	0
574	127.382	1380.77	151	58.6323	31.1785	0.796394	19	3	12.7483	18.3099	11.0734	-0.147117	48.5563	0	0
575	3329.28	1391.09	796	34.9095	23.3343	0.891825	92	18	53.6935	55.8549	25.2677	-1.29235	185.403	0	0
576	3720.55	1381.05	66	16.3442	45.4092	0.665336	13	5	10.6515	10.9219	8.15368	0.689374	29.7279	0	0
577	3479.86	1386.6	77	24.1204	28.4027	0.784499	17	8	14.1948	12.9524	8.03215	-0.367665	34.3848	0	0
578	3458.36	1397.54	235	24.1204	5.14009	0.856074	25	6	17.8468	26.2687	13.5771	0.76653	74.4264	1	0.521507
579	3718.35	1397.25	113	16.3442	47.3308	0.868335	16	3	11.3363	17.6414	8.74977	0.171962	43.2132	0	0
580	3294.87	1396.98	33	34.9095	9.03747	0.882113	25	16	20.0303	9.91523	4.67045	-0.270342	22.4853	0	0
581	3632.84	1399.9	57	29.6601	8.05123	0.777691	19	3	10.0526	10.8422	6.81589	0.704418	27.5563	1	0.47005
582	3661.66	1406.93	163	29.6601	18.1027	0.644901	17	9	13.8405	17.2084	13.1518	0.056921	59.4558	0	0
583	3250.91	1422.83	298	31.7662	18.6827	0.921938	31	8	19.2617	36.9709	14.3202	-0.378046	101.669	0	0
584	258.952	1426.07	379	35.8309	96.2179	0.883137	51	10	32.9525	34.6849	16.2712	0.100311	103.326	0	0
585	3097.97	1439.08	907	60.595	18.1009	0.950482	53	9	32.8545	81.1714	25.2264	-1.34534	217.48	0	0
586	3219.31	1426.06	31	22.3701	13.1657	0.391468	12	7	9.6129	6.6193	6.09103	1.0739	18.4853	0	0
587	3197.58	1431.35	134	22.3701	19.8927	0.636988	15	8	11.7164	15.7278	12.1242	-0.88539	52.6274	0	0
588	3582.75	1445.69	835	46.7498	4.66003	0.809571	108	26	70.5389	43.6011	25.5948	-0.796634	136.711	1	0.610934
589	3434.18	1440.66	108	34.3654	31.935	0.903425	20	9	13.6111	20.2552	8.68434	0.661796	49.6274	0	0
590	227.094	1442.47	183	35.8309	105.52	0.761245	21	7	14.0219	21.3849	13.8673	-1.07311	66.2843	0	0
591	3675	1457.17	948	48.6415	8.05925	0.931143	70	7	41.4557	66.0873	24.0991	-1.16564	212.758	1	0.47005
592	3393.7	1444.47	111	15.0756	11.1018	0.722419	19	9	13.4414	14.6589	10.136	-0.860437	40.1421	0	0
593	3468.26	1445.12	78	34.3654	30.5482	0.645365	14	4	8.9359	11.4363	8.73592	0.24357	31.5563	0	0
594	928.314	1446.64	69	42.3305	18.0569	0.580951	15	6	10.2464	10.7066	8.71454	0.0297248	30.7279	0	0
595	3380.26	1451.3	55	15.0756	24.0368	0.637165	14	6	12	9.55075	7.36103	0.627233	24.7279	0	0
596	3723.2	1463.66	105	41.5227	17.2108	0.82693	20	2	12.5429	15.6307	8.78924	-0.634355	38.9706	0	0
597	3042.9	1464.36	148	55.1726	19.3912	0.770742	18	6	13.1284	17.6362	11.2368	1.41662	50.6274	0	0
598	962.818	1471.17	85	33.9048	41.7609	0.679155	15	8	11.0353	12.2682	9.00481	-0.341112	33.5563	0	0
599	885.126	1470.47	48	10.2406	67.1124	0.774591	19	12	16.7083	9.97887	6.31125	1.1078	25.1066	0	0
600	2979.86	1490.5	294	66.0304	22.0565	0.813938	23	7	15.8435	33.3151	19.3544	-0.20078	118.882	0	0
601	880.496	1479.6	45	10.2406	76.0613	0.821616	26	12	20.7778	10.4893	5.97934	1.51515	26.2782	0	0
602	3312.17	1498.89	1629	73.0184	20.3434	0.971724	99	11	52.4444	127.973	30.217	-1.21466	430.268	0	0
603	3144.6	1487.99	124	23.2718	13.3496	0.782438	17	5	12.2903	17.1866	10.7026	1.28452	51.4558	0	0
604	3576.58	1492.03	132	25.8739	24.0162	0.366505	20	5	13.8485	13.5152	12.5748	-1.10764	40.3848	0	0
605	889.663	1494.07	266	17.1299	78.3196	0.769964	30	12	24.3947	26.3128	16.7899	1.38378	93.8762	0	0
606	975.267	1502.7	165	19.9848	28.8343	0.916293	21	7	13.7576	26.3518	10.5541	0.71401	71.9056	0	0
607	3719.41	1505.01	151	41.5227	19.181	0.656937	15	8	12.3907	19.1944	14.4715	0.76862	67.8701	0	0
608	3429.78	1512.64	574	66.1382	6.55057	0.605211	139	33	93.6098	31.3856	24.985	-1.34699	103.841	1	0.610635
609	3597.97	1506.58	38	25.8739	37.5622	0.292959	14	4	11.8421	7.16309	6.84881	1.13534	20.4853	0	0
610	3107.12	1510.28	52	43.6033	19.8486	0.60776	14	7	12.4231	9.45717	7.51014	1.07833	26.4853	0	0
611	3153.03	1509.68	59	23.2718	16.332	0.402048	14	10	11.5932	9.02738	8.26564	-1.44382	25.3137	0	0
612	3039.23	1519.41	83	22.8337	30.7855	0.791724	22	5	15.7952	15.3975	9.406	-0.14968	45.3848	0	0
613	986.28	1519.38	31	19.9848	25.3123	0.735369	17	5	13.2581	7.76457	5.26179	0.29825	19.8995	0	0
614	3061.02	1526.24	93	22.8337	23.9172	0.847354	18	7	14.3441	15.1585	8.04958	-1.10208	38.1421	0	0
615	3517.97	1528.87	107	47.7532	38.9432	0.916374	17	4	11.2523	20.36	8.15056	-0.027032	48.0416	0	0
616	2918.16	1545.7	779	56.5984	30.3628	0.940157	65	14	39.1155	58.8526	20.0535	-0.992844	182.06	0	0
617	3173.12	1538.09	332	32.5239	29.6515	0.592312	43	12	28.0361	23.564	18.9857	0.328778	74.9056	0	0
618	1010.4	1539.98	82	13.8073	10.4189	0.745452	16	10	14.0244	12.8546	8.56837	-0.862093	34.7635	0	0
619	3562.58	1545.92	73	47.7532	10.428	0.854434	12	5	8.0411	13.5418	7.03575	0.712613	32.3848	0	0
620	3653.23	1554.91	323	37.3128	15.7708	0.66946	49	12	32.805	24.7882	18.4138	-0.354672	79.0122	0	0
621	3616.83	1546.68	123	37.3128	19.9768	0.763265	14	5	11.7724	17.1341	11.0701	-1.48267	54.2487	0	0
622	1020.01	1549.9	79	13.8073	12.5477	0.860358	17	7	14.0886	14.311	7.29418	0.9276	34.3848	1	0.305305
623	3163.8	1569.25	112	32.5239	7.7589	0.709589	22	9	15.8125	15.074	10.6214	0.823971	42.6274	1	0.483751
624	3287.56	1567.63	130	39.9408	14.1843	0.688463	15	3	9.39231	15.4627	11.2146	1.26737	43.4558	0	0
625	3450.17	1575.56	112	44.3299	35.8794	0.615621	15	6	11.9643	15.0173	11.8343	0.697183	47.6274	0	0
626	3376.8	1575.06	55	52.0801	21.4717	0.666731	15	5	9.25455	9.67471	7.21055	0.56432	24.7279	0	0
627	3494.46	1577.46	50	25.5433	6.29757	0.903112	12	7	10.28	12.571	5.39803	0.845051	28.3848	1	0.610635
628	3224.06	1579.47	71	16.7476	14.8329	0.89428	18	5	13.4366	15.0214	6.72218	0.614727	36.1421	0	0
629	3250.06	1581.38	134	23.2381	11.9109	0.809411	20	6	14.7761	17.937	10.5334	1.43199	49.2132	0	0
630	2809.2	1595.37	356	34.4548	17.3235	0.801981	52	15	33.3764	30.1684	18.0211	-0.846161	108.533	0	0
631	1031.21	1588.22	49	32.4596	14.7966	0.648669	12	7	9.89796	9.04732	6.88565	0.383395	23.3137	0	0
632	3137.94	1599.23	632	39.602	45.9922	0.7601	60	17	37.9415	37.9051	24.631	1.39202	163.782	0	0
633	3222.23	1596.12	91	9.62152	16.2949	0.908196	24	6	14.5604	21.1733	8.86196	0.218711	51.4558	0	0
634	3723.03	1599.97	590	53.4925	4.21578	0.763946	113	14	70.7966	38.6245	24.9236	1.5061	122.669	1	0.610934
635	3231.85	1595.81	69	9.62152	9.79046	0.754181	21	12	15.5362	11.6529	7.6521	0.715422	29.5563	0	0
636	2960.99	1594.86	30	35.3685	7.25597	0.450972	13	5	9.46667	6.49102	5.79348	0.785398	17.0711	1	0.483751
637	3618.89	1608.11	567	31.5178	6.39856	0.744985	127	22	74.1217	34.3285	22.8999	-0.228449	106.569	1	0.610635
638	2917.14	1602.29	116	9.18777	20.4985	0.791087	21	9	13.6293	15.7784	9.65174	0.213948	40.9706	0	0
639	2926.32	1601.86	44	9.18777	17.2434	0.743781	14	8	12.4091	9.36425	6.25928	0.519644	23.6924	0	0
640	3503.77	1601.24	45	25.5433	20.5982	0.521388	13	7	10.3333	8.23486	7.02696	1.37696	23.0711	0	0
641	2781.82	1616.29	441	34.4548	4.89299	0.655232	70	21	45.0612	28.6005	21.6056	-0.196927	97.0833	1	0.610934
642	1018.68	1618.17	310	24.7414	12.8409	0.667151	26	13	19.4548	32.2573	24.0292	1.54527	130.296	1	0.305305
643	2889.84	1615.1	187	30.1658	15.6091	0.720066	23	6	14.0321	19.2822	13.38	0.66538	58.8701	0	0
644	3578.42	1618.99	383	36.4318	28.9015	0.596694	122	24	70.6423	25.0469	20.0994	1.02511	76.1838	0	0
645	993.939	1618.1	146	24.7414	12.0295	0.877283	19	9	16.0479	20.1896	9.69047	0.331145	49.2132	1	0.305305
646	3408.07	1616.71	116	52.0801	17.5346	0.440786	17	8	12.3707	13.566	12.177	1.13966	42.1421	0	0
647	961.013	1621.66	122	33.1174	12.2108	0.84549	16	3	10.3361	18.1903	9.71349	-0.0172004	46.6274	1	0.305305
648	3644.59	1626.34	261	31.5178	33.0582	0.685155	50	9	35.0728	21.6284	15.754	-0.538665	60.7696	0	0
649	3544.3	1631.77	110	36.4318	12.6525	0.888698	20	8	14.0909	18.1533	8.32317	1.14452	43.799	1	0.305305
650	3284.7	1636.65	39	49.164	13.8986	0.780893	13	7	10.4103	8.99299	5.6176	-1.05312	22.3137	0	0
651	3733.65	1652.4	213	53.4925	12.0251	0.687583	44	5	30.5962	19.9617	14.4943	0.125849	58.2843	1	0.305305
652	1409.8	1651.23	117	36.337	21.5957	0.802509	15	2	10.2393	17.2335	10.2822	0.528178	48.2132	0	0
653	999.645	1658.85	274	40.9313	40.8894	0.416699	27	8	15.6788	22.5759	20.5225	-0.0425794	104.669	0	0
654	2535.34	1656.42	71	62.5696	2.20011	0.558902	10	4	8.15493	10.6021	8.79159	0.513793	31.1421	1	0.691241
655	3398.71	1669.59	467	40.5363	44.6627	0.908962	51	11	32.0321	40.7781	16.9995	0.447603	108.569	0	0
656	1082.69	1674.09	536	64.8617	21.3097	0.953347	44	12	26.416	49.9554	15.0804	1.06603	125.539	0	0
657	3358.61	1675.5	540	37.1797	8.00086	0.451173	93	23	57.0685	29.0044	25.8846	0.883341	109.154	1	0.47005
658	3322.08	1668.58	107	37.1797	9.56141	0.784203	18	7	11.5794	14.8065	9.18747	0.102686	37.5563	0	0
659	2675.59	1681.87	705	34.2943	7.4481	0.575925	218	55	148.516	33.661	27.5179	-0.849778	109.296	1	0.483751
660	2781.79	1680.06	916	34.8561	21.7688	0.968927	70	10	43.4716	77.3674	19.1366	-1.23795	229.309	0	0
661	1439.8	1671.73	41	36.337	28.5413	0.803004	8	7	7.46341	9.88062	5.88859	0.135619	24.6924	0	0
662	2592.9	1681.06	375	47.3502	20.5233	0.86423	40	16	28.9653	36.5035	18.3648	-0.881595	112.983	0	0
663	3140.55	1679.42	345	28.7977	4.34303	0.633409	46	15	29.3072	24.6671	19.0878	-0.347974	78.1838	1	0.610934
664	3238.73	1682.9	511	53.1594	15.3431	0.434126	102	23	65.4344	27.9536	25.1821	0.605405	105.805	0	0
665	3173.47	1684.16	144	25.3933	12.7852	0.624608	30	12	20.2014	16.4206	12.8235	0.648048	55.6985	1	0.305305
666	1387.87	1680.5	41	36.579	24.6541	0.563762	10	4	7.53659	8.19878	6.77168	1.45436	23.8995	0	0
667	2642.46	1690.76	391	34.2943	6.25496	0.574631	92	28	66.312	25.0326	20.487	-0.821047	77.0122	1	0.483751
668	978.332	1693.79	64	33.0565	0.836063	0.695989	13	4	9.78125	11.7714	8.45251	0.0786564	34.7635	1	0.724898
669	2808.77	1702.13	347	34.8561	15.3234	0.744417	52	15	35.6599	30.3504	20.2654	-0.0334787	121.675	0	0
670	1138.44	1707.23	330	41.4312	30.5568	0.598044	30	13	21.2485	24.511	19.6447	-1.12159	102.841	0	0
671	3156.72	1703.25	34	16.2029	13.776	0.974485	19	17	17.7353	14.1942	3.18594	0.420899	27.3137	0	0
672	3287.09	1704.99	113	50.4996	18.8315	0.782514	13	5	10.115	15.3873	9.58062	0.351835	40.3848	0	0
673	2462.1	1719.17	666	69.5678	20.9965	0.833581	92	12	54.1577	43.2365	23.8837	1.33602	149.196	0	0
674	2547.77	1717.74	169	54.3988	25.8821	0.747472	17	7	14.5325	19.2827	12.8094	0.93287	57.5269	0	0
675	3154.76	1719.33	192	16.2029	3.0829	0.67318	29	10	20.3646	21.1864	15.6669	1.03862	72.2843	1	0.674491
676	990.058	1724.7	132	33.0565	18.5727	0.683504	17	6	11.9773	16.4854	12.0334	0.965543	49.2132	0	0
677	2357.79	1720.52	40	37.1386	17.6242	0.689801	15	6	12.45	8.46862	6.13127	-0.656654	21.6569	0	0
678	2390.87	1737.4	587	37.1386	20.389	0.896681	47	12	29.0341	48.9794	21.6821	-1.0226	175.681	0	0
679	2601.25	1727.67	142	47.3502	21.1046	0.693685	22	6	15.0704	17.1205	12.3315	0.185935	51.2132	0	0
680	3135.4	1726.05	48	20.4984	20.793	0.81634	16	8	12.0208	11.0909	6.40578	1.4873	29.1066	0	0
681	2705.25	1729.56	67	55.2142	29.6127	0.607667	11	8	9.40299	10.3998	8.25944	0.993985	28.1421	0	0
682	1138.12	1748.66	237	41.4312	24.5693	0.950844	25	6	16.8228	35.3313	10.941	0.660488	86.9117	0	0
683	3248.89	1743.21	253	22.9707	5.06808	0.480522	34	10	23.3874	19.4411	17.0495	-1.14109	59.1127	1	0.521507
684	3337.87	1740.65	34	40.4993	66.0897	0.812757	11	7	9.52941	8.58114	4.99939	0.134499	19.8995	0	0
685	2952.46	1752.14	734	91.6879	11.7084	0.725779	144	31	91.7643	37.7743	25.986	-1.48369	126.983	0	0
686	3176.3	1747.39	110	35.3741	14.098	0.759286	17	5	13.3909	19.0166	12.3752	0.304356	54.6985	0	0
687	1340.5	1757.45	430	61.8075	100.335	0.701026	95	25	63.3302	28.4639	20.2986	0.323061	92.0833	0	0
688	3228.47	1753.72	88	22.9707	19.9704	0.38201	16	5	12	11.0126	10.1774	-0.0185662	32.1421	0	0
689	3690.51	1763.92	614	45.4628	5.64823	0.129969	232	40	139.007	28.7314	28.4877	-0.478746	103.533	1	0.521507
690	2860.19	1758.52	208	47.1453	3.98369	0.897411	20	5	15.8413	25.5418	11.269	0.983006	64.2843	1	0.674491
691	3097.89	1754.65	92	47.1701	43.2072	0.840776	19	6	12.7609	15.3737	8.32305	-1.33078	39.2132	0	0
692	3734.96	1773.46	227	45.4628	5.75747	0.877375	75	15	48.0573	25.62	12.2926	0.0137702	67.4914	1	0.521507
693	2202.95	1777.64	820	37.3447	4.22221	0.943511	45	14	31.9902	71.0892	23.5548	-1.35881	286.664	1	0.610934
694	1227.43	1776.53	169	54.8454	49.6472	0.978454	16	6	12.1716	35.0678	7.24027	0.662045	75.598	0	0
695	2404.87	1772.94	109	38.1895	22.9012	0.882629	20	10	16.4312	17.6816	8.31159	-0.42455	43.2132	0	0
696	2730.95	1778.43	91	44.9276	43.1247	0.676123	19	6	12.2527	12.6812	9.34339	0.8299	34.5563	0	0
697	3344.24	1780.65	137	17.6075	82.3393	0.41664	18	6	12.9124	14.1421	12.8562	-0.432571	45.2132	0	0
698	2165.78	1781.31	68	12.5419	19.1377	0.67205	28	13	23.6471	10.8089	8.00403	-1.00487	28.1421	0	0
699	3327.82	1787	93	17.6075	64.9641	0.73455	22	6	13.7312	13.3363	9.0494	1.12663	35.2132	0	0
700	2442.77	1785.99	33	40.0866	19.8292	0.760299	11	8	10.1212	8.02322	5.21167	0.687242	19.3137	0	0
701	950.868	1791.98	137	28.7278	47.393	0.778644	19	4	10.8321	18.0024	11.2959	-0.229691	50.2843	0	0
702	2165.75	1793.85	142	12.5419	6.69484	0.912588	33	14	23.662	22.7192	9.2894	-1.20658	55.799	1	0.610635
703	3653.11	1796	233	49.2696	13.4744	0.537813	27	5	16.3519	20.3144	17.1264	1.10644	71.0122	0	0
704	3056.08	1803.23	1108	46.7649	22.118	0.922749	255	50	155.094	64.2628	24.767	1.55072	182.953	0	0
705	3231.51	1808.44	1028	54.8033	1.50033	0.714115	232	46	155.035	43.7624	30.6349	-0.94473	135.882	1	0.723224
706	2298.29	1795.43	43	39.0694	38.9926	0.802278	17	6	13.2093	9.70264	5.792	-0.767686	23.8995	0	0
707	978.288	1800.55	70	18.7274	32.538	0.684496	13	5	10.6143	11.5613	8.4284	-1.32521	33.5563	0	0
708	2262.27	1810.55	506	39.0694	33.462	0.388182	66	18	39.2668	30.6398	28.2372	0.630017	145.225	0	0
709	2856.76	1805.54	237	47.1453	43.566	0.427402	29	6	17.7595	18.5079	16.7323	0.285554	59.6985	0	0
710	2126.09	1809.72	114	26.2107	11.2206	0.893943	28	12	18.7982	19.4438	8.71433	-1.11952	47.4558	0	0
711	2808.19	1818.41	247	50.2523	38.3692	0.696217	31	8	19.7085	22.3788	16.0642	-0.173627	68.7696	0	0
712	1999	1814.88	418	20.8067	22.9601	0.887763	49	14	32.5861	39.9348	18.382	1.56551	131.433	0	0
713	1150.41	1812.69	160	27.8867	50.4511	0.887836	17	7	12.6687	22.2144	10.2222	1.24306	57.6985	0	0
714	2713.91	1820	1003	44.9276	1.93947	0.901793	208	30	133.277	55.6758	24.0614	1.5551	138.953	1	0.723224
715	1358.56	1816.56	361	39.3362	57.0081	0.90482	44	12	27.6454	34.3007	14.6051	1.42303	91.8406	0	0
716	3725.07	1827.92	800	32.804	0.457521	0.728039	150	34	96.2938	40.1817	27.546	-0.564697	149.368	1	0.724898
717	1285.84	1820.99	468	38.9911	45.5281	0.446129	168	35	99.9722	26.237	23.4813	1.08508	86.4264	0	0
718	2100.84	1816.77	127	26.2107	18.0306	0.792948	18	11	14.5827	22.0344	13.4253	1.31147	73.8345	0	0
719	2899.47	1826.97	691	47.7881	1.87123	0.125485	119	28	76.6599	30.6968	30.4542	-0.495464	123.983	1	0.723224
720	981.145	1819.05	81	18.7274	14.3238	0.820041	12	8	9.48148	13.9489	7.98305	-0.525696	35.799	0	0
721	2041.86	1825.4	360	17.133	18.6406	0.817963	41	18	31.6694	30.877	17.7627	0.957472	96.9117	0	0
722	3074.43	1846.24	1233	46.7649	24.6476	0.953818	192	45	116.433	83.2772	25.0153	-1.00548	234.894	0	0
723	2510.85	1821.89	51	37.8395	18.3879	0.322878	16	6	13.6275	8.2733	7.83019	0.498331	23.8995	0	0
724	1979.52	1822.17	31	20.8067	7.54872	0.826834	25	21	23.129	8.42804	4.74032	0.690197	19.4853	1	0.483751
725	1209.71	1828.44	124	47.644	6.58381	0.705153	16	5	11.7177	15.4158	10.9307	0.228043	43.5919	1	0.610635
726	2069.89	1828.79	65	28.2334	14.3334	0.806584	23	11	17.3231	12.0005	7.09372	0.120607	29.0711	0	0
727	2540.75	1845.08	802	37.8395	41.8834	0.855756	83	16	47.7818	50.4256	26.0891	-0.888946	171.303	0	0
728	1142.83	1839.53	80	27.8867	30.5356	0.819299	14	6	10.8625	14.2676	8.18058	0.480336	38.799	0	0
729	3191.68	1849.34	306	57.0818	11.5871	0.78256	41	9	27.232	28.3658	17.6599	-0.680867	104.119	0	0
730	1511.1	1844.66	128	13.6954	32.2291	0.743599	23	9	18.5469	19.8859	13.2962	0.0649326	62.0416	0	0
731	2992.03	1863.89	1330	32.9295	17.8944	0.875347	216	53	140.212	75.3068	36.4105	0.508152	248.936	0	0
732	1894.68	1843.03	125	27.0248	20.2264	0.64124	18	6	12.32	15.1561	11.6299	0.522505	45.2132	0	0
733	2034.86	1841.03	32	17.133	23.1964	0.805296	29	18	24.5312	8.26112	4.89779	0.284894	19.6569	0	0
734	1497.43	1845.55	84	13.6954	30.5087	0.586758	19	7	15.1071	11.7824	9.54095	0.862754	32.9706	0	0
735	3653.17	1847.12	113	38.5038	49.4625	0.787347	12	3	9.21239	16.5754	10.2189	0.637692	48.6274	0	0
736	2098.06	1849.14	174	32.4888	8.9665	0.834503	23	7	14.2414	22.1648	12.2129	1.42062	58.5269	1	0.47005
737	1252.71	1848.96	59	43.3495	52.3069	0.322449	13	5	8.66102	9.39808	8.8961	1.26597	29.935	0	0
738	1822.25	1854.95	105	13.0688	18.8133	0.875799	19	9	15.4476	19.6285	9.47419	0.409725	48.7635	0	0
739	1919.32	1854.14	81	27.0248	8.24778	0.626359	25	6	17.642	11.9001	9.27657	1.08684	33.3137	1	0.47005
740	1307.32	1853.53	69	38.9911	9.07384	0.71397	16	6	11.8696	11.8883	8.32388	-1.20291	32.9706	0	0
741	3689.68	1859.35	242	38.5038	47.0324	0.490955	38	7	22.1074	19.3617	16.8676	0.172816	62.2843	0	0
742	1347.84	1854.41	53	16.0619	25.6914	0.739659	16	11	14.0943	10.4258	7.01637	-0.665185	27.3137	0	0
743	1809.25	1856.29	69	11.8167	20.2284	0.842571	21	6	17.7391	14.1865	7.64064	1.37029	37.3848	0	0
744	993.253	1859.97	47	39.6526	25.1188	0.700918	10	5	7.7234	9.22079	6.57665	0.981286	23.8995	0	0
745	3730.65	1860.24	51	32.804	27.3255	0.533656	28	17	22.2157	8.74265	7.39367	0.759953	23.3137	0	0
746	1360.67	1864.07	67	11.3834	10.8765	0.933287	18	11	15.9403	17.7563	6.37685	0.511723	40.3848	0	0
747	2728.77	1872.09	438	44.4948	0.798846	0.565611	114	22	65.5845	26.2163	21.6198	-0.334091	81.0122	1	0.724898
748	1372.04	1864.69	52	11.3834	12.7085	0.689803	20	13	16.5577	9.60262	6.95227	-1.25584	24.8995	1	0.305305
749	1804.2	1866.97	59	11.8167	13.8827	0.942317	18	10	15.2881	15.8322	5.29939	1.38041	33.5563	0	0
750	1941.55	1883.48	500	36.8084	15.2983	0.723209	50	13	32.72	36.8433	25.4451	-0.878409	182.03	0	0
751	1699.76	1875.05	177	42.7422	1.776	0.73725	17	4	12.9887	22.3444	15.0963	1.08526	75.3553	1	0.723224
752	2656.32	1885.65	612	32.3424	9.57752	0.857424	147	21	80.7108	41.4203	21.3154	-0.218217	119.811	0	0
753	3040.81	1886.88	782	52.7462	10.8574	0.855007	250	63	170.408	45.7044	23.7031	-1.1595	135.397	0	0
754	1479.57	1879.23	77	36.5184	6.68122	0.682114	15	5	11.2078	11.6274	8.50252	-0.784798	30.7279	1	0.610635
755	1742.2	1880.1	79	14.7558	3.27489	0.366533	20	7	14.4557	10.9971	10.2318	-0.806233	36.6274	1	0.674491
756	2966.57	1884.78	192	32.9295	9.15109	0.87629	68	23	48.4583	23.5686	11.355	0.29257	64.2487	0	0
757	1614.06	1881.19	99	16.0644	15.8383	0.863463	17	7	14.4444	16.6779	8.41251	-1.28795	42.3848	0	0
758	1753.69	1889.35	102	14.7558	16.2787	0.979694	20	9	14.4118	29.0275	5.82	-0.511754	59.0772	0	0
759	2251.87	1892.5	575	23.8251	2.82943	0.728103	107	33	71.3217	33.5114	22.971	-0.746508	102.083	1	0.691241
760	2612.57	1888.61	261	43.8518	43.2488	0.612388	28	8	18.1111	21.2482	16.7979	1.10315	65.8701	0	0
761	3735.37	1896.4	202	36.4607	9.23576	0.921439	67	12	41.599	25.8536	10.0447	-0.0217806	58.9706	0	0
762	2493.46	1896.27	805	63.6792	2.25881	0.865256	145	24	97.9528	45.8108	22.9664	-1.54189	119.74	1	0.691241
763	1614.16	1897.25	174	16.0644	8.43232	0.760727	28	13	19.1609	18.8487	12.2341	-0.188236	50.3848	1	0.47005
764	2307.76	1899.72	159	45.6087	19.2877	0.719715	19	7	13.7421	17.8592	12.3991	0.351814	52.2487	0	0
765	974.849	1895.09	34	35.6367	19.9592	0.806394	14	7	10.1471	8.59557	5.08324	0.017865	20.4853	0	0
766	1863.81	1907.42	776	66.9261	4.65833	0.87016	65	14	41.5709	54.6266	26.9183	-1.40033	185.303	1	0.610934
767	1450.42	1901.22	102	34.9461	32.7924	0.436697	14	6	10.9216	12.166	10.9446	0.767197	36.7279	0	0
768	2170.72	1900.96	51	46.2083	46.4079	0.802335	11	5	8.92157	10.5741	6.31143	-0.554759	26.1421	0	0
769	2935.23	1908.75	144	39.4586	30.4269	0.735165	23	6	14.0417	18.1592	12.3099	0.444317	54.4203	0	0
770	2677.53	1910.07	112	32.3424	20.4554	0.559462	23	7	16.9464	13.2651	10.9949	-1.21117	38.3848	0	0
771	2723.94	1916.32	335	44.4948	17.9589	0.560009	49	9	26.2269	23.678	19.6169	1.03559	83.1838	0	0
772	1392.13	1925.12	820	46.8389	55.2124	0.81117	41	10	28.489	56.7163	33.1683	1.21406	301.563	0	0
773	2253.72	1916.25	136	23.8251	22.0688	0.851715	52	25	42.1103	21.1738	11.0952	1.32158	58.0416	0	0
774	1521.94	1918.27	38	8.6472	25.5485	0.833523	16	5	12.0789	9.37711	5.18071	-0.166095	21.6569	0	0
775	2420.57	1927.82	556	79.4283	1.38119	0.441045	111	18	65.3795	29.1751	26.1842	-1.54508	108.326	1	0.723224
776	1530.36	1920.23	63	8.6472	33.5938	0.751113	15	6	10.3016	11.1821	7.38213	-0.60822	29.5208	0	0
777	3691.17	1933.81	931	57.9104	10.9778	0.87493	151	29	97.9366	52.0598	25.2099	-1.00752	146.711	0	0
778	1952.19	1927.02	137	44.8265	49.8762	0.745659	17	9	13.8248	16.2543	10.8307	0.94246	42.0416	0	0
779	979.543	1930.42	63	35.6367	43.8328	0.284579	11	5	9.65079	9.17008	8.79092	-1.13451	27.3137	0	0
780	1438.13	1933.93	66	34.9461	59.7172	0.841752	15	9	12.9091	13.794	7.44687	0.186216	37.1777	0	0
781	2275.39	1931.85	51	26.7021	4.75345	0.636197	23	14	19.9804	9.21015	7.10587	-1.36743	24.4853	1	0.610934
782	2538.47	1941.31	228	63.6792	12.1457	0.527545	24	5	14.9912	19.6317	16.6776	-1.22796	64.7696	1	0.305305
783	1477.91	1943.15	235	40.8335	27.3739	0.743917	27	8	19.2596	25.1785	16.8261	-0.924413	89.2548	0	0
784	2093.68	1941.69	72	42.4574	44.9088	0.874039	11	3	9.125	13.8623	6.73507	0.973832	32.3848	0	0
785	1550.14	1946.66	104	32.4965	58.0556	0.688391	21	6	12.7692	13.6091	9.87121	0.109848	37.5563	0	0
786	2236.18	1945.5	59	34.1042	14.3637	0.568976	20	9	16.1017	9.54815	7.85196	0.211342	25.8995	0	0
787	2176.15	1946.85	53	46.1825	40.4524	0.34966	13	2	10.6226	8.54414	8.00481	0.537304	25.5563	0	0
788	1582.08	1952.61	178	32.4965	56.4711	0.722499	18	7	13.1292	20.5227	14.1888	1.08244	70.9056	0	0
789	2297.38	1966.1	1033	40.698	3.25369	0.845127	166	28	101.351	51.6901	27.6317	-1.1352	181.095	1	0.674491
790	1912.79	1961.18	395	49.5597	7.34505	0.337257	83	18	54.3899	24.2731	22.851	-1.46244	89.0122	1	0.483751
791	2131.92	1960.13	115	31.361	21.8309	0.924736	20	6	13.9217	22.2828	8.48104	-0.501815	52.6985	0	0
792	3652.08	1984.74	798	60.1749	44.6969	0.942338	122	19	63.2732	61.625	20.6236	0.0203431	157.439	0	0
793	916.71	1977.14	381	78.3003	8.10085	0.525879	53	11	32.6273	24.5697	20.898	-0.920437	81.3553	1	0.47005
794	2125.33	1990.79	191	31.361	9.55278	0.729242	31	11	20.9529	19.3997	13.2743	-0.309794	54.6274	0	0
795	2333.1	2003.43	625	37.4831	3.90355	0.560643	186	38	106.72	31.5198	26.1002	-0.826622	103.64	1	0.674491
796	2087.54	2012.17	538	24.0223	12.3954	0.72078	39	14	29.7026	43.1481	29.9087	-0.597195	212.273	1	0.305305
797	2167.86	2006.7	485	45.3992	19.6157	0.751267	63	12	36.8619	34.1537	22.5414	-0.790132	133.776	0	0
798	1911.36	2010.72	579	49.5597	6.56683	0.51218	101	21	60.8394	30.7043	26.3712	-0.930147	112.326	1	0.610635
799	2253	2010.34	41	7.71037	35.3215	0.951054	22	7	15.5366	13.7663	4.25412	0.715989	29.935	0	0
800	2260.69	2010.89	45	7.71037	28.7744	0.854444	21	9	14.8667	10.8193	5.62109	0.207958	25.0711	0	0
801	2017.5	2021.92	193	50.3007	7.91178	0.694503	27	7	17.3523	20.1684	14.5109	1.10662	64.2843	1	0.483751
802	2066.02	2035.18	76	8.32131	19.1326	0.916614	26	13	20.8684	20.5469	8.21413	0.0717818	46.799	0	0
803	3688.42	2032.7	96	31.3308	15.7884	0.907787	19	9	15.8958	18.3911	7.7138	0.671275	42.6274	0	0
804	2073.6	2031.74	31	8.32131	12.0612	0.795373	33	19	27.8065	8.13417	4.93028	0.00278438	19.6569	1	0.305305
805	3600.76	2040.62	198	53.0776	33.0228	0.341547	20	5	12.1061	17.8759	16.8009	-0.858758	65.3553	0	0
806	2246.81	2050.32	947	40.4603	4.2841	0.817428	206	37	130.119	46.3213	26.6825	0.870005	131.397	1	0.610934
807	2322.57	2039.4	168	37.4831	22.3814	0.7305	36	7	22.1488	19.3971	13.2465	-1.0168	60.5269	0	0
808	3730.99	2038.95	47	23.951	25.1422	0.708651	16	8	11.9362	9.2003	6.49135	-0.414152	23.3137	0	0
809	1862.99	2046.37	79	60.0866	58.7372	0.75541	12	7	10.1013	14.6609	9.60658	0.261033	42.2843	0	0
810	3659.94	2045.77	85	15.4991	26.6622	0.711603	20	13	17.3647	12.4618	8.75545	-0.415288	32.7279	0	0
811	950.72	2062.9	329	44.5753	8.32221	0.687289	52	13	31.0243	24.673	17.9221	1.0079	77.598	1	0.47005
812	3666.53	2059.8	135	15.4991	16.7055	0.557073	20	7	16.0519	15.2639	12.6761	0.945137	47.4558	0	0
813	2175.42	2063.09	154	47.7828	34.1254	0.667158	14	4	10.9091	19.3586	14.4206	-1.09886	66.1838	0	0
814	3728.5	2062.77	239	23.951	46.1915	0.549463	25	9	18.6569	19.4986	16.2915	1.10029	63.1127	0	0
815	2127.71	2065.75	195	47.7828	24.4036	0.773481	23	8	16.041	21.0515	13.3429	-0.296263	64.2843	0	0
816	1988.91	2065.36	96	37.06	24.7284	0.734724	16	5	12.4688	14.0933	9.56044	1.28611	41.7279	0	0
817	2359.62	2070.65	137	40.9363	7.91067	0.572609	13	6	10.781	15.587	12.7787	0.0510482	48.3848	1	0.483751
818	3637.48	2079.81	168	27.5747	39.3693	0.725616	19	6	13.6548	18.1106	12.4619	0.520889	52.0416	0	0
819	2311.01	2087.63	219	49.5925	20.0858	0.630936	46	8	22.9863	19.6095	15.2138	-0.726557	59.8345	0	0
820	2021.26	2083.43	30	11.081	8.78066	0.855734	19	14	16.2333	8.66981	4.4859	-1.38642	19.6569	1	0.47005
821	978.099	2098.07	492	44.5753	37.8579	0.800905	57	13	35.1911	33.4899	20.0535	0.0927855	97.7401	0	0
822	2061.38	2088.7	54	25.6052	39.9622	0.670839	17	6	12.0185	9.60652	7.12423	0.62609	24.7279	0	0
823	1485.57	2089.88	113	26.0105	9.07954	0.831466	23	3	13.6814	16.0975	8.94338	1.32728	38.7279	0	0
824	2405.94	2088.25	33	16.5011	41.6775	0.704637	14	5	10.7879	7.72837	5.48381	-1.24627	19.3137	0	0
825	3612.89	2092.29	142	27.5747	55.7453	0.402828	15	6	11.8662	15.5963	14.275	-0.871981	57.799	0	0
826	2391.53	2096.29	200	16.5011	33.8157	0.729996	22	6	13.62	19.9937	13.6647	0.184205	59.9411	0	0
827	1900.75	2104.72	452	67.1887	10.7771	0.774463	46	14	32.0907	32.8887	20.806	-0.564091	107.497	0	0
828	2020.23	2094.46	118	11.081	2.62416	0.417457	26	12	18.178	14.9636	13.5974	1.22594	52.4558	1	0.691241
829	2238.39	2098.21	194	48.6266	2.99047	0.871533	22	6	13.933	26.1925	12.8431	1.53233	75.1838	1	0.691241
830	2104.18	2110.91	840	48.2205	1.64545	0.825492	134	23	81.5881	43.9008	24.7782	-1.22912	119.154	1	0.723224
831	3718.96	2102.42	176	40.78	52.006	0.577987	18	3	12.125	18.4801	15.0806	1.31444	75.1482	0	0
832	3549.57	2105	160	26.4432	23.1689	0.650662	25	5	18.7063	16.5111	12.538	-0.531701	46.6274	0	0
833	2043.57	2107.11	50	25.6052	26.5743	0.728694	17	6	12.72	9.85182	6.74691	1.4403	25.0711	0	0
834	1502.73	2109.43	34	26.0105	21.1383	0.627743	12	6	9.91176	7.39257	5.75453	-1.08091	18.4853	0	0
835	3557.52	2130.22	479	26.4432	5.17528	0.904594	37	9	24.8038	42.5524	18.1389	-0.826866	140.539	1	0.521507
836	3410.19	2125.86	120	41.7456	52.7116	0.416017	16	3	10.2417	13.6772	12.4374	0.650255	45.2132	0	0
837	1836.54	2139.78	525	33.67	6.70005	0.242999	149	36	91.1619	26.8126	26.0089	-0.264955	95.0122	1	0.610635
838	1505.88	2139.85	264	30.5903	43.1233	0.581536	20	6	14.5455	22.7483	18.5062	0.307165	92.598	0	0
839	1699.08	2143.1	136	43.409	89.3983	0.783373	17	3	10.6618	16.8959	10.5017	0.830832	44.2843	0	0
840	3379.37	2154.01	352	41.7456	79.2338	0.591439	70	12	42.483	23.9143	19.2833	-0.47049	72.7696	0	0
841	3458.45	2179.98	965	30.2663	22.3439	0.937262	151	23	94.8663	61.5765	21.4672	-0.77883	156.167	0	0
842	1817.17	2167.32	463	33.67	32.6541	0.567928	74	17	45.2354	27.2232	22.4068	-1.42863	89.4619	0	0
843	3430.74	2167.81	170	30.2663	33.9373	0.760626	50	9	30.4294	18.3648	11.9222	-0.237004	49.2132	0	0
844	1897.97	2171.85	287	39.336	19.111	0.803398	30	9	20.6899	29.1103	17.3335	-0.519002	99.2548	0	0
845	3513.33	2165.43	58	47.4723	18.9445	0.86954	15	4	11.6552	13.1565	6.49749	0.511284	33.935	0	0
846	1937.28	2173.31	149	39.336	30.1211	0.801282	17	3	11.8523	21.2997	12.7433	-1.00668	66.1127	0	0
847	2038.3	2181.34	119	32.9751	15.4028	0.802825	20	9	14.6639	16.2432	9.68442	-0.0513033	43.799	0	0
848	1784.79	2188.39	248	38.6299	40.0956	0.853859	27	9	18.7218	26.5583	13.8237	0.58598	77.6985	0	0
849	1706.76	2185.83	138	43.409	54.7201	0.644635	15	3	9.91304	16.2172	12.3979	0.727393	51.4558	0	0
850	3583.5	2188.96	249	24.0073	67.4938	0.663827	40	6	27.0683	20.9878	15.6965	0.111427	60.5269	0	0
851	989.564	2189.04	107	91.6826	15.8825	0.761591	15	5	10.785	15.9765	10.3537	-0.265473	44.6274	0	0
852	1857.67	2198.3	110	18.181	12.5966	0.928359	36	7	23.2	21.6492	8.04666	0.80855	51.4203	1	0.305305
853	2061.43	2204.83	429	32.9751	4.87812	0.792175	56	14	35.3566	31.3305	19.1208	0.534904	99.7401	1	0.610934
854	3560.88	2197.01	103	24.0073	54.1812	0.760989	28	7	16.5728	14.8353	9.62466	0.513212	39.799	0	0
855	1513.9	2210.16	444	70.7567	7.29586	0.640503	52	11	30.964	28.3674	21.7849	0.77394	106.326	1	0.483751
856	1849.9	2214.73	326	18.181	6.04802	0.896497	33	13	26.8129	39.9964	17.7204	0.0452979	120.29	1	0.610635
857	3534.5	2208.68	223	28.8471	36.1421	0.768139	26	8	17.1704	22.132	14.1708	0.87918	63.9411	0	0
858	3488.69	2206.01	122	39.9022	29.7314	0.642703	23	2	14.4262	15.0141	11.5026	-1.23037	44.6274	0	0
859	1748.96	2211.98	308	42.9035	5.1596	0.230138	55	11	34.5357	20.9145	20.3531	-1.42174	75.2548	1	0.521507
860	2011.93	2218.57	360	45.6293	5.91854	0.617094	66	15	37.5639	25.9427	20.414	1.38036	83.7696	1	0.521507
861	1816.32	2227.13	197	35.79	3.97694	0.707089	27	17	21.7056	22.7827	16.1102	-1.21318	89.4619	1	0.674491
862	1917.14	2234.97	264	64.8755	5.65678	0.498295	41	8	21.3068	20.4073	17.6933	-0.263357	66.8701	1	0.521507
863	3467.46	2259.18	165	29.8703	11.0934	0.543695	18	5	13.8424	16.9876	14.2574	0.27955	54.6985	0	0
864	3437.65	2257.29	101	29.8703	16.3593	0.851101	15	6	11.4356	16.7082	8.77183	-0.810267	42.9706	0	0
865	3526.65	2268.99	180	59.3561	69.9908	0.782489	21	4	14.3	20.7292	12.9073	0.312917	63.1838	0	0
866	1788.02	2272.87	96	13.2458	6.71977	0.785303	29	11	23.8333	15.4111	9.54121	-1.06737	43.0416	1	0.610635
867	1770.44	2272.48	79	16.1195	18.3097	0.791963	31	14	22.8101	13.0919	7.99354	-1.55672	34.3848	0	0
868	1793.48	2284.93	164	13.2458	5.67139	0.927088	29	12	23.3659	26.5936	9.96842	-0.977342	65.6985	1	0.521507
869	1771.07	2288.58	146	10.1267	6.89162	0.915638	38	12	27.5205	24.7466	9.94821	-0.899713	59.6985	1	0.610635
870	1947.51	2298.59	590	70.4906	1.06304	0.673825	90	18	56.8763	33.5478	24.7882	-0.294298	113.74	1	0.723224
871	3378.9	2292.17	128	25.8416	12.4354	0.860909	19	5	14.1016	18.5433	9.43407	-1.47616	47.6274	1	0.305305
872	1776.24	2297.29	37	10.1267	7.98225	0.78722	25	20	22.5946	8.71409	5.37373	-1.10531	20.4853	1	0.483751
873	3491.37	2316.72	541	50.5642	47.2615	0.938162	84	9	41.1571	51.3008	17.7601	-0.522826	154.675	0	0
874	1737.63	2314.32	142	42.1899	22.1288	0.664298	20	4	12.2676	16.2415	12.14	0.881013	50.8701	0	0
875	1799.86	2312.3	85	27.9835	22.8783	0.691699	19	8	12.7412	12.295	8.87931	0.900372	32.7279	0	0
876	3378.96	2318.01	203	25.8416	17.1257	0.436736	26	5	18.7537	17.8064	16.0184	-1.17607	57.9411	0	0
877	3441.96	2327.47	72	50.5642	47.1771	0.786708	16	6	10.125	12.1842	7.52164	1.1832	29.8995	0	0

## Sheet: CONF20190919CTRL-Block-prox_0
	X1	Y1	Area	Distance to Neighbor Same Ch	Distance to Neighbor Other Ch	Eccentricity	Max intensity	Min intensity	Mean intensity	Major axis length	Minor axis length	Orientation	Perimeter	Coupled	Coupling probability
0	1121.68	121.926	30	107.614	34.5579	0.965316	18	6	13.5333	12.7484	3.32842	0.958024	19.5208	0	0
1	165.75	133.734	130	55.145	8.18066	0.816009	19	7	13.5923	17.9176	10.3571	-0.617602	49.799	1	0.656417
2	102.098	150.677	341	31.0792	3.87889	0.609076	48	12	30.7214	25.6601	20.3514	1.38166	96.0122	1	0.830459
3	18.4429	169.419	370	21.6195	10.6494	0.738395	82	23	48.7784	29.0615	19.5982	-1.52956	101.533	1	0.481126
4	50.0402	161.72	43	31.484	10.7116	0.630648	19	8	16.2093	8.53231	6.62167	0.651093	22.864	1	0.481126
5	561.487	169.478	41	61.1387	2.63157	0.63151	11	2	8.36585	8.19946	6.3576	-1.48338	21.6569	1	0.836254
6	180.85	186.771	383	44.314	5.92262	0.271043	65	16	38.4256	23.1885	22.3205	0.283965	82.4264	1	0.79592
7	888.975	186.424	574	68.7773	14.173	0.867085	90	23	59.9547	40.7017	20.2759	1.46598	119.811	0	0
8	97.7712	181.454	43	31.0792	32.7019	0.875316	13	6	12.093	10.9749	5.30693	1.50554	25.0711	0	0
9	31.1515	186.909	152	21.6195	30.4157	0.70499	37	14	26.7961	16.8912	11.9796	1.05429	48.3848	0	0
10	138.571	200.045	299	43.4634	5.71726	0.689812	39	13	29.7324	24.7622	17.9275	-0.156614	77.9411	1	0.79592
11	437.327	212.102	392	62.5512	7.48157	0.664653	50	10	31.7704	26.6138	19.8846	-0.314525	84.7696	1	0.711866
12	516.368	210.736	106	41.4882	12.2166	0.77387	16	7	12.7075	15.338	9.71426	0.344278	41.799	0	0
13	945.167	226.084	464	46.348	6.39879	0.862601	98	14	57.6121	34.8823	17.6464	0.406277	94.669	1	0.745995
14	1090.02	224.776	272	51.2816	43.783	0.440434	40	9	20.375	19.8172	17.7915	1.18393	63.4558	0	0
15	1187.79	226.883	222	54.3182	8.87666	0.781231	30	6	19.2658	21.9877	13.7256	0.964587	59.0122	1	0.656417
16	169.544	230.536	285	42.3119	8.09957	0.464715	44	9	31.2702	21.5167	19.0522	-0.775064	70.7696	1	0.656417
17	325.673	238.915	757	31.5676	6.55499	0.614221	108	23	70.6816	36.4668	28.7772	-0.941497	136.468	1	0.745995
18	278.263	230.67	129	48.1207	8.34247	0.504387	14	8	12.6279	14.8888	12.8561	1.25607	49.8701	1	0.656417
19	609.653	241.907	365	48.5244	4.3193	0.748938	71	16	46.2658	27.1191	17.9702	0.607849	77.0122	1	0.830522
20	214.89	239.878	585	46.2979	10.6221	0.904709	70	14	39.8274	44.6713	19.0313	-1.45497	116.083	1	0.481126
21	1136.84	245.694	421	43.7508	5.82383	0.497706	39	9	28.4917	25.4804	22.1003	0.580697	83.598	1	0.79592
22	531.398	249.407	176	38.5025	14.4121	0.530505	18	7	14.4489	18.5356	15.7123	1.38767	67.9411	0	0
23	706.539	250.7	108	40.5036	6.56641	0.703156	23	8	14.8704	15.3156	10.8899	0.0216278	45.2132	1	0.745995
24	355.564	249.065	112	31.5676	34.0444	0.541621	34	12	25.7679	13.0642	10.9821	-0.379115	36.9706	0	0
25	861.766	250.9	93	13.1014	21.0224	0.826719	18	7	14.3656	15.7635	8.8688	0.597874	41.5563	0	0
26	849.114	254.301	43	13.1014	21.2312	0.777674	17	8	14.1163	9.64594	6.06408	0.891847	24.7279	0	0
27	916.481	262.488	290	32.3048	15.0574	0.6069	44	7	26.0586	22.6063	17.967	-1.23985	77.3909	0	0
28	2444.09	257.439	58	86.356	64.3943	0.597659	20	3	11.6724	9.65683	7.74237	-0.555809	26.9706	0	0
29	457.545	271.296	303	62.5512	1.17291	0.651721	52	8	34.3465	23.3982	17.7465	1.06746	72.2843	1	0.811867
30	1105.57	276.301	475	43.7508	6.5081	0.734717	88	12	53.0189	31.0356	21.0537	0.816572	98.5685	1	0.745995
31	744.009	273.331	245	27.716	22.5066	0.709925	61	8	28.6694	21.1192	14.8738	0.72684	58.2843	0	0
32	549.853	283.198	404	38.5025	8.53	0.951331	32	4	20.9059	57.213	17.6314	-1.08745	152.539	1	0.656417
33	383.626	277.52	771	39.9639	9.11802	0.910202	115	23	69.1751	50.5384	20.9312	1.51193	137.397	1	0.450536
34	175.12	272.479	31	33.7424	23.2193	0.667538	11	8	9.96774	7.30792	5.4413	1.14146	18.4853	0	0
35	143.435	284.082	305	33.7424	13.6484	0.626955	34	11	24.341	23.8049	18.5453	1.56264	84.0833	0	0
36	237.765	294.133	409	31.3598	7.73322	0.479491	78	19	47.3399	25.3374	22.2348	0.514681	88.4264	1	0.711866
37	698.471	290.392	268	26.2259	9.54271	0.801277	61	12	40.6567	24.5562	14.6918	0.752192	68.5269	1	0.450536
38	724.559	293.076	325	26.2259	8.4921	0.842339	53	15	37.24	28.2625	15.232	0.561304	75.0122	1	0.656417
39	826.116	293.085	165	43.4671	5.72678	0.462273	23	8	16.2303	16.8211	14.9159	0.393476	56.2843	1	0.79592
40	984.694	288.928	69	33.9774	10.8991	0.487273	11	9	9.81159	10.5322	9.19721	0.228343	32.7279	1	0.481126
41	611.443	290.398	66	48.5244	46.9283	0.881398	20	2	12.1818	14.1564	6.68711	-1.2356	35.799	0	0
42	660.846	295.89	220	38.0238	15.5738	0.666534	44	11	28.3045	20.7611	15.4769	-0.513602	63.6985	0	0
43	952.005	298.194	237	33.9774	23.3979	0.448912	40	11	26.8017	18.7655	16.7684	-1.50744	60.7696	0	0
44	911.232	294.364	85	32.3048	45.0668	0.38685	13	4	11	10.9607	10.1073	-0.338505	33.5563	0	0
45	59.3166	303.022	264	39.0271	4.83513	0.707379	36	7	24.5	22.4618	15.8768	-1.02221	66.6985	1	0.830522
46	210.597	309.797	203	12.1222	4.86741	0.638462	60	12	36.6749	18.6991	14.3919	1.40761	56.2843	1	0.830522
47	863.999	314.398	87	43.4671	33.355	0.737036	15	7	12.1954	13.2456	8.95208	-1.32786	36.6274	0	0
48	2338.96	315.032	80	41.0829	1.74024	0.859672	17	7	11.85	14.7825	7.55161	1.1235	38.6274	1	0.811867
49	1171.91	324.645	423	40.2079	4.4671	0.683314	92	20	56.5225	27.5431	20.1099	0.0731299	79.598	1	0.830522
50	2380.04	315.366	47	41.0829	16.7872	0.583723	13	7	10	8.71773	7.07839	-1.17612	23.6569	0	0
51	214.254	321.354	61	12.1222	13.382	0.843881	29	11	22.623	13.7065	7.35394	-1.15689	35.2132	0	0
52	983.877	333.796	541	44.8756	4.30758	0.954226	75	15	40.4492	52.7177	15.7672	-0.914077	140.468	1	0.830522
53	79.442	336.46	509	39.0271	7.79221	0.812645	75	17	46.5029	33.8564	19.7301	-0.310347	97.533	1	0.711866
54	288.389	335.23	115	54.5983	30.0252	0.775777	13	6	11.0087	17.5595	11.0802	0.750457	52.2487	0	0
55	400.979	343.252	362	55.3379	3.29188	0.734065	41	10	25.0939	29.6051	20.1042	0.892782	121.847	1	0.830459
56	794.535	337.81	127	51.2371	59.7617	0.593967	14	6	12.4173	14.4388	11.6159	-0.714501	41.799	0	0
57	1208.27	341.8	228	28.2682	7.03026	0.71371	55	11	30.2325	20.573	14.4101	1.16715	56.2843	1	0.711866
58	612.386	342.81	75	52.4203	38.5031	0.756379	20	5	12.6933	12.2961	8.04327	0.276103	32.1421	0	0
59	1064.93	345.671	58	80.4012	5.72701	0.848845	13	6	11.2759	12.1631	6.42991	1.05587	29.5563	1	0.79592
60	502.383	354.868	420	28.2108	4.49353	0.802669	64	22	43.6143	31.149	18.578	-1.38407	92.4264	1	0.830522
61	530.415	358.037	223	28.2108	26.2478	0.740728	34	11	24.5874	22.0213	14.794	-0.221389	65.6985	0	0
62	1147.52	360.169	229	38.87	3.66797	0.605467	31	10	20.7205	20.6231	16.4133	0.799836	74.4264	1	0.830459
63	843.257	353.666	33	44.4093	68.348	0.822909	10	7	9.42424	8.65346	4.91667	1.45175	19.8995	0	0
64	335.707	362.468	151	15.1208	11.743	0.797778	25	6	16.649	19.6045	11.8205	-0.145951	55.6985	0	0
65	888.619	363.5	128	46.4152	43.8073	0.751657	23	8	14.6016	16.1288	10.6378	-0.828427	43.799	0	0
66	163.611	370.09	359	54.2975	41.5219	0.501587	255	61	193.713	23.0811	19.9677	-0.471542	69.1127	0	0
67	1218.95	367.973	249	28.2682	6.49045	0.634057	39	8	25.0602	20.7709	16.0618	-1.19956	66.2843	1	0.745995
68	350.452	365.82	89	15.1208	8.37955	0.73806	20	6	15.1461	13.421	9.05564	1.05722	35.799	1	0.656417
69	459.925	368.758	110	36.3484	38.9815	0.82932	19	7	14.5545	18.6579	10.4255	0.57519	53.663	0	0
70	682.331	372.14	147	26.3838	35.8429	0.598637	23	11	18.2449	15.6839	12.5631	-0.3903	44.9706	0	0
71	66.5458	378.256	246	43.7408	6.89275	0.63844	25	10	19.7683	25.2328	19.421	-0.799053	90.9411	1	0.745995
72	1179.12	382.799	537	38.87	7.64312	0.876293	89	15	53.1881	40.2736	19.4029	1.21774	116.912	1	0.711866
73	2347.44	373.039	42	58.624	10.0439	0.922397	11	4	9.11905	12.1817	4.70508	0.739102	26.1421	1	0.481126
74	573.391	381.886	100	49.1502	16.735	0.88467	18	8	13.65	17.5697	8.19134	1.53786	42.9706	0	0
75	958.428	395.348	213	41.4288	9.06303	0.592615	31	8	20.2113	20.3945	16.4275	-0.479521	71.9411	1	0.450536
76	689.829	397.436	199	26.3838	19.8262	0.690439	25	10	20.5578	21.8208	15.785	-0.0857661	77.734	0	0
77	790.213	393.64	119	46.0108	45.6981	0.760057	24	8	16.3277	16.4022	10.6591	-0.712102	52.0416	0	0
78	1261.57	404.111	461	55.8748	8.28667	0.663181	88	19	57.3319	29.1557	21.8219	1.03954	89.598	1	0.656417
79	483.411	396.5	30	9.48248	33.1593	0.798157	14	8	12.4	8.03124	4.83842	0.92951	19.3137	0	0
80	488.294	404.629	30	9.48248	36.4367	0.602058	16	10	12.9333	6.89969	5.50907	-0.651414	17.6569	0	0
81	996.1	412.586	77	41.4288	37.8694	0.729767	20	7	14.7792	13.2077	9.03002	1.21311	36.7279	0	0
82	154.964	423.695	66	54.2975	21.4326	0.783438	13	6	10.5758	12.2066	7.58604	-1.30726	32.3848	0	0
83	907.718	439.113	281	24.0063	15.753	0.498066	66	20	39.0996	20.9855	18.1974	-0.963652	68.2843	0	0
84	808.65	435.795	143	46.0108	53.3728	0.481621	26	8	18.6783	14.6381	12.8286	-0.608386	43.799	0	0
85	681.502	445.991	490	49.2638	4.57335	0.671895	88	19	57.4571	29.6336	21.948	0.758407	92.9117	1	0.830522
86	943.554	445.96	72	36.4846	30.4629	0.94151	18	11	15.5694	17.809	6.0014	0.870916	38.9706	0	0
87	1156.43	444.819	33	66.0424	55.1246	0.629265	12	4	10.0606	7.36627	5.725	-0.0287354	19.3137	0	0
88	1228.2	451.794	243	38.2804	5.51053	0.562449	39	9	25.1852	20.8083	17.205	0.739775	73.1127	1	0.79592
89	1080.05	448.166	34	76.4465	97.8803	0.831025	15	4	11.8824	8.89193	4.946	-1.07631	20.4853	0	0
90	1347.44	458.587	410	39.7076	20.7623	0.652134	79	21	49.161	27.173	20.6	0.926812	95.669	0	0
91	905.802	463.043	379	24.0063	9.56795	0.857295	57	20	40.0317	33.524	17.259	1.296	106.326	1	0.450536
92	1296.9	461.308	39	13.3108	10.5028	0.609519	26	15	22.0256	7.92711	6.28439	-0.612553	21.3137	1	0.481126
93	1308.08	468.538	244	13.3108	3.03993	0.756147	42	16	29.0246	23.6269	15.4614	-0.517575	71.2843	1	0.830459
94	1258.62	475.037	83	35.1542	37.6543	0.750485	19	6	12.8193	12.6732	8.37553	0.0238868	32.1421	0	0
95	185.287	486.152	102	37.4342	1.97098	0.290271	31	4	14.6569	11.9951	11.4787	-0.226066	37.2132	1	0.811867
96	1371.72	490.012	299	39.7076	3.8194	0.865234	28	12	22.6957	33.3448	16.718	-1.15071	128.711	1	0.830459
97	777.349	508.208	595	57.8619	7.29704	0.902669	68	15	43.9899	47.5144	20.4471	-0.674298	127.225	1	0.711866
98	122.722	493.275	42	49.5982	25.1021	0.276844	12	4	8.47619	7.47991	7.18755	-1.2897	21.6569	0	0
99	313.993	494.91	77	40.7264	17.2311	0.584043	15	4	10.7662	11.1469	9.04822	0.931956	31.799	0	0
100	274.604	505.261	281	40.7264	14.9636	0.408597	33	8	24.1317	20.0268	18.2788	-0.569242	63.1127	0	0
101	835.154	505.628	379	57.8619	4.0365	0.566993	106	22	59.9499	24.6494	20.3043	-0.693511	74.7696	1	0.830522
102	1459.89	505.025	45	43.4365	26.3714	0.799602	12	5	10.6889	9.8971	5.94351	-1.33209	23.8995	0	0
103	24.7321	515.644	387	29.1772	0.672032	0.469561	88	23	55.1835	24.3811	21.526	-1.11038	80.1838	1	0.728865
104	62.2224	510.138	144	37.8925	14.5792	0.664053	21	5	17.3333	15.9113	11.8967	-1.19323	45.2132	0	0
105	1253.76	509.854	41	35.1542	50.4101	0.592016	14	6	10.8537	8.05271	6.48989	-0.254119	21.8995	0	0
106	1417.02	512.053	139	43.4365	9.83538	0.655629	19	5	15.1079	16.4303	12.4062	1.29948	51.6274	1	0.450536
107	187.089	523.543	729	37.4342	26.879	0.936347	75	10	44.0576	59.7965	20.9931	1.26234	185.752	0	0
108	1298.09	519.443	211	45.3543	7.6474	0.726289	38	6	24.3602	20.4066	14.0273	0.826716	58.8701	1	0.711866
109	1118.33	519.767	121	57.4877	39.0907	0.84568	24	7	16.6116	17.4981	9.33859	-0.641351	45.0416	0	0
110	963.156	524.143	78	51.5783	38.062	0.880581	36	16	27.1923	17.7711	8.42164	-0.809291	42.3492	0	0
111	141.331	539.25	61	48.3791	16.3366	0.72924	13	4	9.90164	11.0963	7.59273	0.2137	29.5563	0	0
112	1382.22	546.811	417	33.8998	2.31791	0.596368	93	22	62.3309	26.193	21.0254	0.558978	80.7696	1	0.836254
113	39.1851	540.99	68	29.1772	28.5235	0.485765	21	9	16.6029	9.93619	8.68512	-0.804117	27.3137	0	0
114	1070.28	551.332	405	57.4877	4.44942	0.857683	90	13	44.8099	32.4586	16.6895	0.543611	88.0833	1	0.830522
115	919.872	552.193	292	51.5783	7.50911	0.785644	32	5	21.4932	25.6341	15.8593	0.541253	74.7696	1	0.711866
116	297.557	559.607	503	58.9939	6.28532	0.718261	74	18	48.8907	31.3674	21.8246	0.198552	100.083	1	0.745995
117	67.4121	553.294	230	30.7919	5.02299	0.637936	32	6	21.0043	21.3319	16.4275	0.965988	71.9411	1	0.79592
118	1420.65	568.202	584	43.9838	8.99896	0.694179	101	23	68.9315	34.2807	24.6753	-1.12367	112.569	1	0.656417
119	1354.04	565.644	101	33.8998	8.73553	0.820793	22	11	16.7228	15.0433	8.59313	1.03948	36.9706	1	0.656417
120	234.541	573.875	565	64.611	9.62408	0.94109	52	6	35.715	52.5148	17.7582	1.46308	135.539	1	0.450536
121	1472.41	571.869	137	51.8888	22.9782	0.764439	25	4	17.781	16.6061	10.7059	-0.619966	43.4558	0	0
122	159.887	589.915	331	53.9558	6.7788	0.795626	65	14	41.8157	26.634	16.1345	-0.496594	74.5269	1	0.745995
123	1311.75	580.769	34	44.2963	19.9255	0.688602	14	8	11.9706	7.72459	5.6014	0.405499	19.8995	0	0
124	2363.94	592.745	459	38.5487	2.63455	0.639777	97	22	61.6471	28.0021	21.5213	-0.406816	84.1838	1	0.836254
125	1882.35	596.956	274	60.4228	4.15968	0.76714	43	8	23.3175	24.5798	15.7674	0.40093	74.7696	1	0.830522
126	1942.77	597.583	162	50.2188	17.0855	0.903132	21	6	12.9074	23.4307	10.0603	0.361828	58.5269	0	0
127	2059.78	600.213	379	62.4319	4.76777	0.417687	80	13	52.6359	24.1099	21.9061	1.02591	95.1543	1	0.830522
128	2402.48	591.898	65	38.5487	39.3037	0.833257	15	5	10.5231	13.1334	7.26127	0.604018	34.1421	0	0
129	406.53	597.459	147	34.9942	6.74434	0.816942	19	6	13.585	19.8356	11.4396	0.807724	61.1482	1	0.745995
130	13.8594	605.791	251	68.8516	4.17708	0.866877	26	9	19.3227	28.2473	14.0819	1.20259	84.5269	1	0.830522
131	1276.65	607.787	131	34.6387	12.4449	0.826297	21	9	15.626	18.844	10.6136	0.0391994	52.5269	0	0
132	376.728	615.802	234	34.9942	3.26695	0.594226	35	6	24.0171	19.5247	15.7036	0.831564	58.2843	1	0.830459
133	1218.29	624.209	538	56.6015	2.56978	0.723997	70	16	45.5836	33.4746	23.0909	0.234986	119.154	1	0.836254
134	2325.93	612.551	94	42.8622	28.7138	0.764985	19	5	12.5319	13.8351	8.91044	0.915274	35.5563	0	0
135	1552.89	620.767	281	30.3712	7.63358	0.421602	61	13	37.8185	20.5536	18.6376	-0.290618	66.1838	1	0.711866
136	76.3276	634.744	558	68.8516	8.12757	0.894769	52	11	33.7957	47.2624	21.1041	-0.396391	153.782	1	0.656417
137	1373.76	622.981	233	35.4869	29.008	0.504395	35	9	25.2361	19.0612	16.4588	0.38677	59.4558	0	0
138	1984.41	625.666	100	50.2188	13.2933	0.350833	20	8	12.99	11.8385	11.086	0.105119	36.6274	0	0
139	2263.93	652.241	674	59.1727	9.67397	0.944121	80	18	47.7433	62.1008	20.4683	0.597045	164.196	1	0.450536
140	1340.45	635.226	64	35.4869	34.4505	0.830068	15	7	12.3281	12.3985	6.91415	0.463043	30.1421	0	0
141	2420.84	636.423	79	48.1634	7.63224	0.862159	14	6	9.83544	14.2506	7.21988	0.192783	34.1421	1	0.711866
142	1288.04	640.499	48	34.6387	44.1856	0.509742	14	8	11.8958	8.41491	7.23958	0.287302	23.0711	0	0
143	1687.22	649.052	349	24.9132	8.93094	0.529625	98	20	55.4441	23.6606	20.0697	-1.03789	80.3553	1	0.656417
144	1556.49	650.924	321	30.3712	2.90712	0.541554	51	14	32.1558	22.6535	19.044	0.861109	71.6985	1	0.836254
145	399.977	651.184	168	42.3375	8.90049	0.737821	28	9	17.1726	17.9837	12.1389	0.781637	48.0416	1	0.656417
146	2095.52	651.401	62	62.4319	27.6736	0.679492	14	3	11.129	10.5303	7.72589	0.788447	28.1421	0	0
147	1454.26	662.09	465	36.3669	6.10713	0.663527	70	16	45.8989	29.1351	21.7975	0.671454	95.8406	1	0.745995
148	1664.14	658.449	226	24.9132	18.2544	0.592277	59	9	37.4071	19.1143	15.401	0.280547	58.2843	0	0
149	259.574	654.299	48	83.9299	13.1093	0.883116	13	4	9.6875	13.2806	6.23063	0.599064	32.935	0	0
150	1418.02	665.093	86	29.4314	22.5855	0.650528	20	8	14.9651	12.4779	9.47677	-1.23629	35.7279	0	0
151	2320.89	668.26	52	34.6334	14.7181	0.8918	16	9	13.3077	13.4011	6.06305	-1.39643	31.3492	0	0
152	1263.13	686.444	456	21.2345	3.25616	0.864017	43	13	30.8991	41.4912	20.8893	0.385337	165.953	1	0.830459
153	1501.09	676.219	243	36.502	3.12879	0.725117	41	8	27.3128	21.4021	14.7381	0.486327	59.4558	1	0.830459
154	1935.3	681.59	473	37.557	3.44706	0.763664	94	23	56.4207	31.0353	20.0368	0.88233	90.669	1	0.830459
155	1246.44	673.311	54	21.2345	8.31253	0.777562	30	12	22.1852	10.5551	6.63713	-1.5514	26.7279	1	0.656417
156	1824.04	678.835	46	43.7005	7.16113	0.953964	13	8	11.8261	14.4113	4.32224	-0.18451	29.3137	1	0.711866
157	2508.89	677.537	71	76.9351	29.2336	0.713993	14	5	9.15493	11.6246	8.13902	0.884412	30.3848	0	0
158	1624.58	688.076	426	26.943	14.0783	0.658962	66	17	43.7958	28.0132	21.0709	1.13602	97.7046	0	0
159	466.882	681.27	72	37.7373	17.4696	0.851385	14	8	10.8472	14.2413	7.47014	-0.194308	36.3848	0	0
160	2032.31	682.642	166	64.5676	21.2303	0.826552	36	9	18.5723	19.8746	11.1866	0.9716	52.2843	0	0
161	2391.83	689.988	268	30.2736	17.7493	0.715839	32	9	22.3134	22.8114	15.9284	0.670457	68.2843	0	0
162	333.294	694.418	352	79.472	5.71059	0.716807	39	9	24.6733	29.1489	20.3247	-0.205202	121.397	1	0.79592
163	1743.89	690.367	189	66.7316	12.2737	0.666114	21	8	16.4603	18.0838	13.4878	0.158612	50.2843	0	0
164	1862.97	698.698	604	25.6426	6.68988	0.49523	115	26	65.6341	30.5816	26.5681	1.35752	103.497	1	0.745995
165	2359.2	692.355	133	32.7147	24.8004	0.836327	21	3	15.3985	19.8103	10.8606	-0.107839	58.4914	0	0
166	1421.45	694.324	193	29.4314	8.58756	0.687952	30	10	20.8083	20.4451	14.8381	1.43778	69.3553	1	0.656417
167	1563.59	705.707	390	38.1452	3.97943	0.485055	63	15	38.1667	24.8003	21.6875	0.366746	87.8406	1	0.830459
168	496.983	704.031	282	26.0043	4.24834	0.627946	38	12	24.3652	21.6515	16.8504	0.416061	63.4558	1	0.830522
169	2290.61	708.472	317	25.5211	7.92359	0.743981	36	14	25.9874	26.9086	17.9804	-0.0545706	87.0122	1	0.711866
170	2326.46	702.442	127	12.8661	7.16928	0.838679	26	10	19.4882	20.3333	11.0741	1.19077	58.2843	1	0.711866
171	1488.04	710.311	453	36.502	10.6112	0.743112	68	17	43.1545	32.4485	21.7134	-0.442771	110.225	1	0.481126
172	2412.27	712.318	272	30.2736	12.9689	0.443208	38	10	24.6618	20.7233	18.5767	1.17392	73.9767	0	0
173	1621.14	714.799	292	26.943	3.04265	0.59149	54	13	35.6575	22.4092	18.0688	1.10577	74.1838	1	0.830459
174	2316.08	710.046	54	12.8661	2.27466	0.604147	25	15	20.2778	9.27321	7.38957	1.50064	24.4853	1	0.836254
175	1918.09	714.972	92	37.102	34.8907	0.7633	22	7	15.9457	17.3687	11.2209	0.422445	47.2843	0	0
176	2105.24	713.508	104	24.2424	26.9713	0.76681	20	7	13.4231	14.9798	9.61516	-1.26706	43.799	0	0
177	481.138	724.651	256	26.0043	1.93666	0.550341	35	9	24.6797	20.4981	17.1147	1.45319	64.8701	1	0.811867
178	2082.86	722.809	110	24.2424	14.7551	0.783155	23	7	14.7182	15.4949	9.63515	0.994689	41.2132	0	0
179	2218.07	725.758	172	71.4145	7.19057	0.792497	37	6	20.5988	19.6385	11.9771	-0.375983	52.2843	1	0.711866
180	1858.4	723.931	89	25.6426	7.34881	0.594234	39	11	24.7191	12.3707	9.94963	1.12723	36.9706	1	0.711866
181	2453.29	730.713	327	44.5881	5.14318	0.561633	41	11	29.7492	23.2101	19.2037	0.422401	75.3553	1	0.79592
182	1293.11	736.562	355	42.8133	16.8987	0.606338	70	18	41.8563	24.2143	19.2554	0.910615	72.8701	0	0
183	1425.56	730.517	76	29.7515	30.7822	0.640285	18	8	13.5526	11.6456	8.94541	-1.42157	33.3137	0	0
184	2125.05	739.533	290	32.4206	5.9478	0.782996	48	14	29.6448	27.1403	16.882	-1.14607	88.4264	1	0.79592
185	1551.36	741.838	239	38.1452	4.55105	0.925916	49	9	27.636	32.2439	12.1795	0.388936	78.8701	1	0.830522
186	1334.63	747.031	358	39.1282	26.5272	0.612603	67	15	43.0894	24.2583	19.1735	0.522337	73.3553	0	0
187	1935.79	747.581	312	37.102	6.71973	0.774412	35	5	23.8397	26.6541	16.8635	1.23078	79.5269	1	0.745995
188	1726.27	754.731	374	41.7442	6.14617	0.598169	86	14	54.8209	24.7942	19.8693	0.501143	76.5624	1	0.745995
189	2315.25	751.006	145	40.9689	21.1639	0.843843	19	10	13.6207	19.1079	10.2531	0.773823	48.0416	0	0
190	165.413	757.883	360	45.154	6.95431	0.681287	45	17	32.675	25.7577	18.855	0.377177	86.4264	1	0.745995
191	244.973	748.82	53	47.423	16.0229	0.617133	19	6	12.0566	9.26366	7.28919	-1.03531	24.7279	0	0
192	2153.2	755.623	215	32.4206	27.689	0.843492	30	12	20.186	23.5633	12.6568	0.28059	65.1127	0	0
193	1407.7	754.315	235	26.7302	4.1871	0.688064	32	10	23.5149	21.7296	15.7681	0.914844	69.6985	1	0.830522
194	2065.28	753.631	277	35.4817	4.26	0.720955	46	11	30.1552	23.1925	16.072	-1.38836	71.6985	1	0.830522
195	361.474	770.903	602	27.5946	0.350869	0.858554	67	13	39.686	41.6917	21.3763	0.216709	139.397	1	0.728865
196	1371.01	761.433	463	37.3775	6.77035	0.601196	87	21	56.1555	27.9104	22.3033	-1.56995	89.7401	1	0.745995
197	1811.64	763.511	389	55.8291	5.62068	0.643848	73	15	37.7866	26.1332	19.9959	-0.0312191	87.0122	1	0.79592
198	386.174	758.6	54	27.5946	12.7643	0.709908	24	7	15.8333	10.0402	7.07128	-0.154744	26.7279	0	0
199	2505.52	759.236	79	59.5086	10.8593	0.801817	16	3	11.0886	13.3185	7.95876	0.384242	34.1421	1	0.481126
200	2426.98	766.708	483	44.5881	8.7764	0.684566	52	14	37.0952	29.3286	21.3791	1.47942	87.2548	1	0.656417
201	1491.8	768.115	212	57.9263	7.3753	0.799166	24	7	17.7406	23.6543	14.2188	-0.608613	72.1838	1	0.711866
202	1602.73	768.804	56	10.0651	16.2173	0.647875	17	6	13.8571	9.72866	7.41077	0.689584	26.7279	0	0
203	1983.14	788.377	523	40.1702	19.2309	0.933204	46	8	29.0344	50.3525	18.0941	0.138826	144.539	0	0
204	468.699	776.289	56	53.1153	13.8398	0.893365	12	5	9.01786	12.9108	5.80122	0.0103556	29.935	0	0
205	1610.9	774.679	45	10.0651	9.2414	0.855196	16	7	12.6	10.5692	5.47805	-0.712412	24.7279	1	0.450536
206	1417.41	779.219	103	26.7302	2.62853	0.926907	19	10	15.699	19.8085	7.43394	0.726563	46.0416	1	0.836254
207	2372.18	774.706	60	55.3786	25.0823	0.756426	11	8	9.3	10.8247	7.08018	1.4893	27.3137	0	0
208	1259.07	782.105	357	56.8624	1.87482	0.641716	92	16	52.4678	24.9591	19.1422	-1.05248	75.1127	1	0.811867
209	537.121	785.423	327	36.5354	5.82842	0.773899	67	15	42.7248	25.9258	16.4191	0.665052	69.9411	1	0.79592
210	257.674	794.511	379	47.423	5.68495	0.749236	76	13	48.1741	27.722	18.3604	0.205448	77.3553	1	0.79592
211	183.4	799.3	428	45.154	8.53658	0.818099	107	23	62.3902	31.593	18.1684	0.371803	87.2548	1	0.656417
212	1730.15	796.295	450	34.5983	4.8828	0.74804	149	30	82.8778	29.883	19.832	1.21528	85.4558	1	0.830522
213	1690.07	792.712	76	12.6175	7.66039	0.848116	25	10	17.9868	13.7705	7.29573	-1.562	33.0711	1	0.711866
214	565.992	807.813	282	36.5354	3.83256	0.689297	49	11	31.8333	22.4846	16.2896	0.206423	63.3553	1	0.830459
215	1696.35	803.657	32	12.6175	18.7798	0.698624	27	10	18.5	7.91634	5.66405	-1.16943	20.4853	0	0
216	1427.22	811.927	142	34.1459	0.664255	0.805563	21	6	15.6831	17.8505	10.5766	-1.4783	46.3848	1	0.728865
217	421.099	818.254	125	40.989	19.6666	0.681511	18	3	13.832	15.9265	11.6552	-0.255264	47.9706	0	0
218	1951.28	812.842	37	32.9981	22.3663	0.500928	11	5	8.91892	7.4714	6.46641	0.193352	20.4853	0	0
219	1783.44	814.885	30	31.9715	43.3124	0.532171	11	6	10.1333	6.82479	5.77812	-0.785398	18.7279	0	0
220	1815.11	819.232	148	31.9715	14.6443	0.783546	25	10	15.3176	18.137	11.2691	0.708407	50.6274	0	0
221	1616.96	833.886	37	59.5172	37.329	0.844175	11	8	9.75676	9.36958	5.02272	1.36597	21.6569	0	0
222	1941.23	844.272	122	32.9981	7.55964	0.656965	18	4	12.1066	16.2922	12.2831	0.852441	51.2843	1	0.711866
223	1694.33	847.223	286	29.2004	9.79281	0.656674	79	18	42.451	22.3367	16.8458	0.227079	66.5269	1	0.450536
224	447.119	849.925	334	35.5154	6.89386	0.383048	43	11	26.8144	22.0681	20.3849	-0.862748	79.1127	1	0.745995
225	1808.28	856.619	587	23.1779	6.32624	0.837266	84	15	58.3458	38.8078	21.2199	1.06087	110.083	1	0.745995
226	346.351	849.444	103	53.7982	15.4013	0.763724	15	5	11.8932	14.5108	9.36733	0.96707	37.799	0	0
227	1432.17	857.274	385	45.6175	6.70415	0.747644	123	18	72.0779	27.4658	18.2401	-0.0442162	77.1127	1	0.745995
228	399.108	859.98	94	27.7347	17.8257	0.894125	17	6	12.5638	19.5089	8.73643	-0.852586	48.8345	0	0
229	1733.41	864.739	46	11.4564	21.1501	0.8656	20	10	14.1739	11.3128	5.66472	-1.03151	27.3137	0	0
230	1789.92	870.763	169	23.1779	6.93678	0.836839	45	12	30.8935	20.2535	11.0878	-0.649824	54.5269	1	0.745995
231	1740.36	873.847	171	11.4564	20.5707	0.861601	30	9	18.1637	21.7844	11.0575	-0.941744	59.1127	0	0
232	1690.21	876.131	249	26.0561	8.95732	0.575928	46	9	30.253	21.7896	17.813	0.0379828	74.2843	1	0.656417
233	466.112	879.936	67	35.5154	23.7623	0.866878	13	3	9.73134	14.9469	7.45134	0.797139	38.0416	0	0
234	1539.9	891.129	411	40.2738	9.80883	0.82558	126	19	71.528	30.7788	17.368	0.260498	83.3553	1	0.450536
235	572.111	886.179	258	78.6042	6.90264	0.465976	57	10	37.3333	19.8014	17.5202	1.04406	63.6985	1	0.745995
236	269.962	887.099	345	41.6003	19.9777	0.742534	52	12	33.1159	25.858	17.3199	1.19423	71.4558	0	0
237	409.154	885.831	106	27.7347	12.2565	0.750304	17	7	12.5943	14.9412	9.87749	-0.439494	42.799	0	0
238	1820.01	892.358	134	37.0349	37.9624	0.512353	27	8	15.5896	15.4031	13.2278	1.33073	50.8701	0	0
239	1690.44	902.186	125	25.9631	30.0012	0.880858	35	12	20.336	19.7412	9.34512	1.33452	51.2132	0	0
240	299.577	916.315	435	41.6003	5.08089	0.861781	51	8	32.4828	36.9727	18.7556	-0.789514	104.569	1	0.79592
241	1716.16	905.727	47	25.9631	30.0252	0.773072	19	10	14.1702	9.93021	6.29891	0.295978	25.3137	0	0
242	1507.39	914.904	167	40.2738	27.6629	0.633827	31	12	22.5988	16.9053	13.0759	-0.486086	50.6274	0	0
243	1579.17	910.492	34	43.7831	51.5439	0.906432	15	6	10.7059	10.4093	4.39638	0.0654847	22.4853	0	0
244	405.791	921.566	43	35.8931	10.113	0.48242	14	4	9.69767	7.95804	6.97077	0.942375	23.3137	1	0.481126
245	492.472	928.404	323	55.1725	3.09612	0.683048	64	15	39.4799	24.1199	17.6165	0.00706124	69.1127	1	0.830459
246	1582.23	966.87	710	28.9168	14.1194	0.920886	64	16	43.8535	56.9201	22.1892	1.13494	193.687	0	0
247	326.82	967.182	299	27.6841	2.45591	0.769746	32	8	19.9465	25.2832	16.1395	-0.751839	80.2193	1	0.836254
248	1515.24	975.744	686	61.3438	4.3051	0.857839	123	24	71.4694	41.9913	21.5801	1.27351	114.225	1	0.830522
249	544.054	967.872	57	59.063	6.46201	0.78111	12	5	9.75439	11.5189	7.19236	1.18537	29.7279	1	0.745995
250	1435.57	976.329	262	79.6681	9.67137	0.576352	46	6	24.313	20.3155	16.6019	0.979382	59.3553	1	0.450536
251	1678.83	975.594	66	26.3447	29.7001	0.779623	15	7	12.1515	11.7221	7.34098	-0.632277	29.935	0	0
252	352.683	977.057	56	27.6841	21.6963	0.543473	28	9	22.6429	9.23442	7.75162	-1.41047	25.3137	0	0
253	688.767	983.519	88	89.478	61.38	0.390686	20	5	15.125	11.165	10.2776	1.55581	32.9706	0	0
254	1620.7	986.393	113	20.9856	12.6795	0.241941	23	10	20.292	12.3856	12.0177	0.404146	38.9706	0	0
255	599.484	989.416	71	59.469	12.8041	0.695138	16	9	13.2817	14.0815	10.1228	-0.145548	41.5563	0	0
256	1577.74	995.435	318	28.0414	4.20717	0.460964	81	15	50.3553	21.5937	19.1626	0.786903	68.1838	1	0.830522
257	350.128	1009.85	602	22.1325	4.66719	0.623879	108	28	70.1412	32.1552	25.1299	-0.243803	111.569	1	0.830522
258	1681.72	1001.78	94	26.3447	30.4837	0.532999	21	5	12.5851	12.3078	10.4138	0.440825	38.0061	0	0
259	1605.29	1000.64	38	20.9856	27.0391	0.7022	28	13	22.3947	8.24668	5.87147	0.305458	20.4853	0	0
260	505.896	1012.95	64	59.063	6.89489	0.749242	15	4	10.9375	11.1529	7.38655	1.36925	28.7279	1	0.745995
261	368.403	1022.34	80	22.1325	26.786	0.81165	43	23	33.35	14.6544	8.56028	0.32368	38.2132	0	0
262	1768.97	1025.56	280	35.885	4.86999	0.855222	39	10	25.7107	28.1385	14.5831	1.45698	87.0477	1	0.830522
263	1730.73	1035.47	60	39.5042	19.2347	0.899378	14	8	11.7167	15.1204	6.61019	-0.273919	34.5563	0	0
264	1878.57	1043.63	421	59.3692	10.492	0.90151	46	10	28.4608	42.9353	18.5806	1.4201	115.811	1	0.481126
265	321.452	1049.48	340	48.9152	2.48157	0.590754	69	12	39.0853	24.2412	19.5591	-0.352787	75.598	1	0.836254
266	1811.42	1049.34	142	47.3686	43.8051	0.890768	25	5	15.2394	20.674	9.39547	0.222002	50.6274	0	0
267	2047.06	1049.11	38	44.9878	12.5645	0.242307	12	3	7.26316	7.15011	6.93704	-0.404446	22.1421	0	0
268	1689.93	1058.25	250	36.7916	2.30307	0.474694	46	14	26.964	20.2378	17.8123	0.247606	72.3198	1	0.836254
269	606.556	1064.01	226	49.3065	9.13667	0.619777	36	12	24.9823	19.5601	15.3503	0.40953	58.6274	1	0.450536
270	1765.59	1061.28	59	35.885	34.4748	0.954883	22	9	15.9153	17.168	5.09857	1.3762	34.7279	0	0
271	390.11	1064.58	92	41.9619	31.1732	0.804902	18	10	14.6522	14.4045	8.54772	1.26923	36.3848	0	0
272	502.314	1078.91	354	22.7811	11.165	0.82954	54	15	41.4746	30.1222	16.8217	-0.486861	84.0833	0	0
273	474.529	1080.85	289	17.2695	4.56566	0.63311	58	19	38.6644	22.8166	17.6615	-1.2861	78.2193	1	0.830522
274	1705.05	1091.79	330	34.7912	6.94963	0.923821	31	9	20.8848	42.2237	16.1643	-0.664672	131.569	1	0.745995
275	1843.7	1091.67	210	51.8334	10.3965	0.714051	34	8	20.4952	20.0101	14.009	0.00839564	57.4558	1	0.481126
276	2038.82	1093.33	55	38.3639	34.8843	0.925561	12	5	10.6545	14.1979	5.37532	-0.564725	30.9706	0	0
277	485.451	1094.23	78	17.2695	20.257	0.884073	38	22	30.4359	17.5174	8.18673	1.28526	45.1777	0	0
278	448.913	1100.98	91	32.5774	28.9199	0.794648	17	9	13.4176	15.368	9.32948	0.281431	42.0061	0	0
279	405.612	1103.57	83	41.9619	11.5054	0.863244	17	8	12.9518	16.8497	8.50549	-0.914919	44.9706	0	0
280	591.565	1110.98	354	38.8713	8.83812	0.629083	77	12	37.0226	24.5898	19.1146	0.48134	75.8406	1	0.656417
281	1885.98	1121.66	512	37.0939	9.43011	0.883998	52	15	35.8379	41.0113	19.1724	0.199703	136.125	1	0.450536
282	1921.08	1109.68	53	37.0939	33.2693	0.836609	12	5	10.9623	14.6795	8.04141	-0.146387	34.7279	0	0
283	339.886	1117.68	235	28.5714	4.68277	0.645225	36	9	21.0383	21.7472	16.6147	0.520232	67.8345	1	0.830522
284	1716.33	1124.7	48	34.7912	37.9184	0.723119	27	9	19.2708	9.57876	6.61627	-0.22781	24.8284	0	0
285	2047.46	1130.71	128	18.8867	10.0497	0.225613	22	9	18.1641	13.1517	12.8126	0.632626	40.9706	1	0.481126
286	2070.13	1130.61	69	22.6706	13.1663	0.872337	14	7	12	13.5424	6.62094	0.313515	31.3137	0	0
287	304.409	1131.63	49	31.5702	35.3962	0.65728	13	4	10.4286	9.3295	7.03114	0.0722017	25.5563	0	0
288	563.62	1138	35	38.8713	4.97747	0.865875	12	6	9.62857	9.97055	4.98787	-0.528564	23.3137	1	0.830522
289	2038.87	1147.53	178	18.8867	7.1462	0.71261	33	11	24.7528	18.4174	12.9209	0.115684	53.4558	1	0.711866
290	2011.64	1150.63	351	27.4113	2.6849	0.590924	94	27	61.735	24.0123	19.3714	0.756047	74.1838	1	0.836254
291	332.832	1145.37	55	28.5714	19.2056	0.583701	16	4	10.4727	9.34159	7.58508	-1.25488	25.8995	0	0
292	652.039	1168.32	290	73.1677	1.32608	0.516511	60	16	36.2103	21.4797	18.3927	0.00104176	72.1838	1	0.811867
293	290.608	1179.91	357	49.5782	7.05594	0.481024	75	14	39.7703	23.2789	20.4088	-0.888753	76.5269	1	0.711866
294	1881.7	1185.88	208	33.2352	18.012	0.847658	63	10	27.9327	24.3738	12.9314	1.26129	65.2843	0	0
295	2023.94	1182.92	34	34.5557	26.6305	0.438625	18	3	11.7647	6.95314	6.24858	-0.583538	19.3137	0	0
296	233.463	1190.02	33	57.0342	10.2809	0.597923	16	3	11.0606	7.22896	5.7944	-1.10668	18.4853	1	0.481126
297	336.834	1197.83	324	49.5782	10.3267	0.555491	61	13	43.2037	22.5169	18.7233	0.7535	67.4558	1	0.481126
298	471.223	1209.87	395	74.543	4.81057	0.951676	31	9	22.6025	49.1484	15.0936	0.986224	125.669	1	0.830522
299	1846.89	1208.75	194	26.0065	12.1354	0.658523	39	7	23.9278	18.4748	13.9034	0.927376	54.0416	0	0
300	1906.4	1208.11	142	17.4608	6.40121	0.799797	28	10	24.4296	17.6816	10.6137	-1.34173	46.9706	1	0.745995
301	2142.48	1224.91	425	91.1686	4.23489	0.567441	132	18	67.76	25.9423	21.3613	0.26712	79.598	1	0.830522
302	599.095	1218.82	94	43.8761	9.78667	0.654623	24	4	15.1064	13.1363	9.93045	-1.2154	37.799	1	0.450536
303	1909.14	1225.35	212	17.4608	18.2676	0.493617	40	15	28.4623	20.1226	17.5002	-1.37598	75.4264	0	0
304	1864.91	1227.5	101	26.0065	13.8884	0.882784	22	12	16.7723	21.2905	10.0018	1.44063	57.4558	0	0
305	275.583	1228.47	109	50.8371	12.6292	0.877902	19	3	11.578	18.4701	8.84423	1.49844	45.2132	0	0
306	544.37	1237.72	325	51.5025	1.91146	0.815573	42	10	28.9969	27.114	15.6897	-1.5244	73.3553	1	0.811867
307	1905.25	1255.54	220	19.7528	8.79619	0.918343	46	12	27.3	32.4395	12.8391	-1.11807	95.9117	1	0.656417
308	2050.99	1262.53	554	43.4885	4.17402	0.449643	165	39	107.625	28.5375	25.4899	-0.882079	95.1543	1	0.830522
309	611.704	1260.85	322	43.8761	11.6339	0.280315	39	9	23.0963	24.1481	23.18	-1.34165	96.9117	0	0
310	1788.92	1268.33	322	45.2319	5.51292	0.726832	36	7	23.0745	25.2233	17.3238	0.541425	75.0122	1	0.79592
311	1889.06	1266.86	103	19.7528	11.3394	0.755335	34	16	26.9515	14.3391	9.39701	0.726767	37.799	0	0
312	476.851	1284.2	971	41.8593	4.51974	0.89691	165	36	101.402	55.2253	24.4213	0.330226	149.539	1	0.830522
313	522.629	1284.41	157	45.7781	49.4136	0.447132	24	10	18.8726	16.415	14.6827	1.48947	59.663	0	0
314	2081.94	1293.08	310	43.4885	5.19948	0.711007	45	3	27.5645	23.9751	16.8589	0.319972	70.1838	1	0.79592
315	1927.38	1294.68	62	35.0329	43.03	0.738621	19	7	14.3387	10.9646	7.39145	-1.46634	27.8995	0	0
316	1825.24	1308.56	370	31.1195	4.76532	0.518532	85	15	50.2838	24.6608	21.0864	-0.0234365	82.0416	1	0.830522
317	1893.73	1304.43	93	35.0329	32.5611	0.694677	21	6	14.3226	12.9106	9.28686	-1.39777	34.1421	0	0
318	419.546	1307.25	67	48.9981	16.7345	0.918992	15	3	12.6567	15.1927	5.99011	0.575831	34.3848	0	0
319	2044.05	1314.57	331	43.5641	8.15112	0.388692	49	12	29.3323	23.9648	22.0804	1.46872	97.7401	1	0.656417
320	1995.17	1311.29	46	30.9055	35.9349	0.903272	18	4	12.7609	11.8088	5.06678	0.605951	26.1421	0	0
321	1794.47	1313.22	50	31.1195	33.2393	0.561564	19	10	14.5	8.75082	7.24072	0.903774	23.3137	0	0
322	1965.96	1321.39	100	30.9055	6.65074	0.913207	18	7	13.46	22.2204	9.05474	0.937484	52.8701	1	0.745995
323	471.206	1325.68	253	36.3026	1.24654	0.571169	48	16	33.7668	20.3021	16.6646	1.30155	61.6985	1	0.481126
324	2086.33	1337.51	235	34.2642	8.78178	0.841491	33	6	21.0723	26.508	14.3215	0.513374	78.7696	1	0.656417
325	1900.23	1340.87	112	37.015	21.0667	0.858257	15	3	12.2857	19.2902	9.90009	0.328556	51.8345	0	0
326	2162.49	1338.05	78	39.0165	33.6054	0.694895	24	4	15.5641	11.7629	8.45882	-1.28901	30.9706	0	0
327	443.996	1349.71	290	35.9801	12.9523	0.706418	42	15	28.1034	24.2073	17.1338	0.0598211	78.5624	0	0
328	2129.72	1359.45	439	37.5927	8.36535	0.860744	82	10	51.1754	33.8838	17.2482	0.301298	91.8406	1	0.656417
329	610.664	1360.28	298	25.6658	6.6406	0.710403	61	15	35.0872	24.5481	17.2768	0.469147	79.1127	1	0.745995
330	551.689	1362.15	36	44.3997	23.4976	0.91121	15	9	12.5833	10.5763	4.35682	-0.913336	23.1066	0	0
331	2183.25	1371.09	266	39.0165	24.7388	0.559068	48	9	30.8045	21.1058	17.4993	-0.0911275	64.0416	0	0
332	1995.17	1369.8	67	35.8321	53.2399	0.700598	21	7	14.9851	10.993	7.84412	-1.26724	28.7279	0	0
333	507.954	1369.81	32	42.4454	39.7012	0.757052	18	6	9.59375	8.37354	5.47089	1.31836	21.1066	0	0
334	2084.59	1371.73	35	21.6523	25.5076	0.853692	30	16	26	9.31004	4.84847	-0.180692	21.0711	0	0
335	2057.15	1381.98	170	29.2882	48.031	0.899629	27	9	18.9412	27.0963	11.8317	0.247016	76.1127	0	0
336	631.187	1375.69	62	25.6658	20.2765	0.508668	25	9	15.629	9.58344	8.25098	0.190221	26.4853	0	0
337	2101.9	1384.73	283	21.6523	4.25183	0.832801	55	16	35.3781	28.5149	15.7851	0.593303	86.4264	1	0.830522
338	432.014	1383.63	288	21.8546	5.87065	0.544221	63	13	39.941	21.2402	17.8193	-1.1555	65.3553	1	0.79592
339	1964.58	1388.46	104	22.858	24.0676	0.699845	37	16	28.3365	13.6973	9.78392	0.572967	36.3848	0	0
340	452.81	1390.35	75	21.8546	26.9992	0.884067	25	10	20.4667	14.8508	6.94069	-0.381975	34.5208	0	0
341	533.272	1403.88	406	28.2301	3.14842	0.829921	54	15	35.8202	34.2608	19.1134	0.481196	118.569	1	0.830459
342	1880.41	1405.45	433	34.8475	7.27927	0.737391	152	30	97.1132	28.9068	19.5256	0.209483	84.7696	1	0.711866
343	1915.04	1401.57	254	34.7599	14.7252	0.750035	45	7	28.4488	23.3073	15.4154	-0.0523469	79.9411	0	0
344	1949.55	1405.69	422	22.858	4.25674	0.61428	138	24	75.1991	26.7412	21.1011	0.907203	92.0833	1	0.830522
345	553.448	1423.62	298	28.2301	2.04408	0.516939	51	15	35.5705	22.1292	18.9431	0.633665	81.2548	1	0.836254
346	595.167	1428.38	413	41.9894	3.98846	0.458132	51	16	32.6368	24.9614	22.1878	-0.247122	85.2548	1	0.830459
347	2119.59	1426.2	170	26.3158	29.7442	0.591404	28	7	19.0059	16.9385	13.6588	0.647553	51.2132	0	0
348	2154.73	1436.58	437	36.6469	6.74916	0.716881	159	28	89.7048	28.6486	19.9737	0.170314	83.2548	1	0.745995
349	423.566	1451.32	442	20.104	3.19697	0.364835	81	18	52.8303	25.5617	23.7998	0.325341	94.8406	1	0.830459
350	2098.93	1442.51	58	26.3158	28.3547	0.805394	16	12	14.2069	12.1567	7.20578	0.715036	32.3137	0	0
351	1967.25	1450.61	378	23.9736	3.62196	0.755363	117	22	66.9048	28.418	18.6225	0.843823	85.8406	1	0.830459
352	1916.43	1449.02	60	20.96	13.1049	0.603616	19	6	15.3333	10.143	8.08675	-0.145388	28.1421	0	0
353	1895.75	1452.44	44	20.96	12.7466	0.928632	18	7	12.6818	12.4235	4.60915	1.00692	26.7279	0	0
354	471.485	1470.96	303	33.731	13.68	0.318263	78	15	47.9967	20.6529	19.579	-1.29363	67.4558	0	0
355	513.503	1473.03	150	22.2016	53.6083	0.673878	28	9	19.7733	17.3938	12.8513	0.859668	55.4558	0	0
356	2087.85	1475	132	34.33	59.6954	0.879065	28	10	20.3712	21.4023	10.2025	0.300694	56.663	0	0
357	426.609	1471.19	38	20.104	23.1272	0.899716	40	19	30.3421	10.6353	4.64207	0.509844	23.8995	0	0
358	1976.59	1472.69	53	23.0947	11.1986	0.530633	36	18	30.1698	8.96882	7.60199	-0.653088	24.4853	0	0
359	676.579	1481.54	334	25.0863	6.2232	0.714392	76	21	51.1078	26.4411	18.502	0.510582	87.6335	1	0.745995
360	761.466	1476.67	30	26.4046	15.9236	0.877622	10	6	8.3	9.0143	4.32104	1.29248	19.6569	0	0
361	1997.94	1481.51	126	20.1597	7.77536	0.877134	57	19	38.8175	18.7929	9.0252	-1.33995	48.2132	1	0.711866
362	735.469	1481.29	33	26.4046	16.377	0.661728	16	4	9.69697	7.57823	5.68173	1.1068	19.6569	0	0
363	1944.44	1487.77	105	35.515	24.5842	0.924508	18	7	14.8571	20.9214	7.97446	0.0923246	49.4558	0	0
364	499.275	1490.08	128	22.0374	32.0908	0.911771	28	9	20.1172	20.4424	8.39567	-0.558587	47.4558	0	0
365	1992.07	1500.8	335	20.1597	5.99269	0.628757	91	22	54.5522	23.6386	18.3814	0.436967	70.1838	1	0.79592
366	483.22	1505.17	61	12.6968	10.3786	0.80319	33	15	21.1967	11.643	6.93598	-0.205138	29.6924	1	0.481126
367	677.938	1506.59	293	25.0863	25.3025	0.726735	58	13	42.099	24.7278	16.986	1.3731	78.7696	0	0
368	754.38	1505.83	37	30.0153	18.1957	0.560095	16	1	11.8649	7.54793	6.25291	0.67195	20.4853	0	0
369	2091.96	1516.41	339	41.6072	23.1495	0.788002	42	12	26.5634	28.4369	17.5079	0.957176	85.598	0	0
370	590.738	1517.41	205	63.6859	19.9859	0.850149	27	9	17.1171	23.1425	12.1855	0.568717	71.1127	0	0
371	480.244	1517.51	43	12.6968	10.0868	0.912639	31	22	25.8837	11.8896	4.8601	-0.930979	26.935	1	0.481126
372	2034	1528.59	322	50.3029	3.44014	0.409077	79	19	39.9907	22.0631	20.1325	0.142199	77.2548	1	0.830459
373	478.391	1541.24	473	23.7982	9.58544	0.813424	75	27	52.5729	34.8735	20.2849	0.574313	117.74	1	0.450536
374	2134.04	1540.38	308	48.4281	1.87371	0.486476	78	13	44.5584	21.5245	18.8058	0.425653	68.7696	1	0.811867
375	530.186	1549.9	102	35.4607	20.7555	0.782889	27	10	18.3039	14.5318	9.04112	0.235639	36.9706	0	0
376	1975.4	1563.95	91	25.6807	60.1242	0.734096	16	6	9.83516	13.1389	8.92193	0.31245	34.9706	0	0
377	629.77	1567.73	160	41.6304	24.1405	0.64988	22	7	15.5938	18.4541	14.0258	1.16078	58.5269	0	0
378	486.036	1586.12	609	39.5736	9.96249	0.907652	63	21	43.4319	50.2992	21.1117	-0.629992	184.374	1	0.450536
379	422.636	1593.57	354	37.0836	6.6998	0.745303	64	13	39.9181	26.1482	17.4337	-0.0291547	73.9411	1	0.745995
380	525.596	1585.06	94	19.1863	14.0655	0.623634	54	34	41.5319	12.4833	9.75842	-1.38758	35.3137	0	0
381	1977.19	1589.57	104	25.6807	47.2958	0.290565	21	3	15.1346	12.5799	12.0371	0.464423	39.799	0	0
382	385.662	1590.72	154	37.0836	22.6012	0.598889	24	1	16.3571	16.2175	12.9875	-0.20477	49.4558	0	0
383	697.746	1602.2	488	37.171	3.69848	0.627848	130	24	81.418	28.7583	22.3836	0.467601	91.6335	1	0.830459
384	531.07	1603.45	443	19.1863	11.539	0.89842	105	22	59.2889	39.1982	17.2134	1.17445	112.912	0	0
385	2124.97	1593.42	63	14.1173	22.9037	0.837425	31	16	21.746	12.7005	6.94149	-1.15359	30.7279	0	0
386	661.293	1594.93	68	37.171	18.2889	0.428181	19	0	11.7794	10.0056	9.04196	0.00603289	29.3137	0	0
387	2165.49	1616.53	778	34.7829	8.86576	0.826175	195	25	105.373	47.3866	26.6983	0.0240397	175.752	1	0.656417
388	2040.64	1601.5	102	28.2767	14.0415	0.879812	16	7	13.1667	17.3216	8.23337	0.46965	42.3848	0	0
389	2132.55	1605.33	193	14.1173	20.1036	0.803532	48	12	31.9482	21.3593	12.7144	0.102048	58.5269	0	0
390	2059.97	1622.13	100	28.2767	20.54	0.65755	22	7	14.43	14.3989	10.8483	0.406767	44.5208	0	0
391	2105.19	1620.71	77	31.3925	5.80252	0.696083	22	6	16.3896	11.856	8.51216	0.734555	32.1421	1	0.79592
392	1992.06	1643.43	964	24.7079	8.70039	0.90606	156	25	91.6255	57.8938	24.4977	0.853155	192.409	1	0.656417
393	644.431	1633.2	45	23.4437	21.823	0.684521	13	6	8.97778	9.38349	6.84051	-0.730323	26.5208	0	0
394	802.465	1640.98	259	64.4931	6.94239	0.595893	31	6	22.2124	21.022	16.882	0.486065	67.598	1	0.745995
395	487.444	1648.06	320	61.9636	7.4212	0.699375	76	16	46.0031	24.5053	17.5153	0.676224	71.3553	1	0.711866
396	2196.63	1644.87	77	42.1147	13.7766	0.595891	18	6	12.8442	11.1963	8.99133	0.894976	32.3137	0	0
397	884.723	1651.6	93	27.7996	37.5384	0.798479	15	4	11.9032	14.3625	8.64655	0.113254	37.2132	0	0
398	2073.85	1649.71	34	30.8772	36.8825	0.627743	16	7	12.6765	7.39257	5.75453	1.08091	18.4853	0	0
399	649.804	1656.02	86	23.4437	10.9927	0.813504	15	6	12.1744	15.2765	8.88417	-0.255712	40.6274	1	0.481126
400	920.766	1657.19	30	25.0506	17.9347	0.581284	10	6	8.7	6.83675	5.56307	0.478283	17.8995	0	0
401	606.128	1659.38	45	23.9916	10.5966	0.625477	19	7	13.3778	8.77047	6.84309	1.04201	24.5208	1	0.481126
402	1978.75	1664.25	35	24.7079	31.9312	0.866777	48	21	34.8857	9.58538	4.78019	-1.08906	22.0711	0	0
403	684.067	1684.92	569	39.9381	8.07722	0.881147	108	22	63.1582	40.9608	19.368	0.374571	118.776	1	0.656417
404	901.787	1673.54	33	25.0506	13.7119	0.52184	12	4	10.1212	6.99032	5.96304	1.40783	18.4853	0	0
405	601.338	1682.89	57	9.74322	25.3223	0.697126	24	9	16.1053	10.1139	7.25111	0.094171	25.8995	0	0
406	2048.32	1680.94	44	34.8824	30.9318	0.800114	16	6	12.7273	9.73709	5.84077	-1.30143	24.1421	0	0
407	610.877	1684.87	47	9.74322	30.7184	0.783344	21	6	15	10.5713	6.57098	-0.35547	28.5563	0	0
408	2083.15	1682.88	63	34.3845	22.1883	0.849788	21	6	14.6349	12.4639	6.57004	1.56174	29.8995	0	0
409	2126.17	1684.72	75	43.0573	26.3453	0.845988	25	4	13.52	13.769	7.34165	0.857977	35.3848	0	0
410	937.516	1689.28	41	36.2004	26.6346	0.865202	10	6	9.02439	10.4821	5.25596	-1.02069	24.6924	0	0
411	335.131	1691.84	67	22.6967	12.8127	0.558183	16	1	10.4627	10.2123	8.47335	-1.3758	28.7279	0	0
412	794.078	1704.92	272	36.4014	27.154	0.537003	78	18	49.261	20.5246	17.3142	0.491484	63.1127	0	0
413	1948.22	1702.59	106	49.0146	26.7296	0.379221	30	7	20.3396	12.6859	11.7384	0.479143	40.6274	0	0
414	2178.1	1711.6	447	58.4754	8.38695	0.804268	117	19	67.8971	31.9477	18.9854	0.520239	92.669	1	0.656417
415	318.569	1707.36	78	22.6967	11.1131	0.859528	16	3	10.3462	16.72	8.54538	0.774517	43.5919	0	0
416	499.655	1716.04	435	57.9999	5.41267	0.458841	93	16	54.8	26.2272	23.3034	0.194705	92.8051	1	0.79592
417	2244.39	1705.32	53	24.4871	45.6057	0.78093	13	7	11.0189	10.6057	6.62453	1.37376	27.3137	0	0
418	2066.27	1712.83	68	34.3845	13.0642	0.879403	22	6	14.5294	14.1135	6.71914	-1.08494	33.5563	0	0
419	2022.05	1718.21	40	44.5391	18.7578	0.633043	13	3	8.725	8.11168	6.27939	-1.48158	21.3137	0	0
420	691.877	1724.09	159	39.9381	42.4714	0.761769	21	7	18.0881	18.2076	11.7958	-0.686494	49.2132	0	0
421	787.682	1740.76	727	36.4014	9.5466	0.86714	117	30	76.1087	47.5586	23.6873	0.136385	152.368	1	0.450536
422	2237.01	1728.67	143	24.4871	21.2351	0.762025	33	10	20.951	17.4517	11.3008	-0.505795	49.2843	0	0
423	639.641	1740.08	164	49.1589	8.85747	0.845244	21	6	14.6159	27.6949	14.7996	-1.18816	93.0833	1	0.656417
424	2301.4	1750.31	63	34.1607	5.11741	0.905151	21	4	12.3175	14.4557	6.14497	-0.662235	34.3848	1	0.79592
425	542.281	1755.38	125	53.9422	8.26286	0.833536	24	7	17.92	17.4655	9.6491	0.292872	46.4203	1	0.656417
426	2230.47	1758.12	356	30.1682	9.04398	0.487152	106	19	61.5758	23.4168	20.4503	1.39692	82.1838	1	0.450536
427	595.78	1762.28	229	44.9926	9.23503	0.908136	31	9	21.1004	27.7339	11.6115	0.392996	67.9411	1	0.450536
428	730.101	1765.12	302	55.459	1.80735	0.568599	63	7	39.3543	22.8879	18.8279	-0.151907	81.6985	1	0.811867
429	2048.68	1766.81	260	25.8541	7.02854	0.762344	90	27	55.0846	23.6717	15.3197	0.125339	72.5269	1	0.711866
430	2268.43	1759.25	97	34.1607	31.1	0.761678	31	7	19.0928	14.5748	9.44383	-1.18871	39.5563	0	0
431	2022.84	1765.95	117	25.8541	4.81442	0.644116	31	10	17.6581	14.3184	10.9525	0.988901	40.0416	1	0.830522
432	1013.3	1767.65	58	76.6966	11.4264	0.667126	12	4	9.91379	11.2077	8.34911	0.487291	32.1421	0	0
433	2088.74	1779.27	514	39.7858	3.8574	0.701188	124	24	69.1887	32.555	23.211	-0.154409	124.604	1	0.830459
434	2375.53	1771.82	40	39.6327	13.8643	0.590466	12	3	7.775	8.05407	6.50014	1.36905	21.8995	0	0
435	666.175	1784.51	293	43.1712	5.86248	0.76381	60	10	35.9147	25.7305	16.6075	-0.478005	80.3553	1	0.79592
436	2412.15	1786.99	193	39.6327	5.28211	0.693023	37	7	21.3161	19.5396	14.0864	0.968257	61.734	1	0.79592
437	2266.41	1793.53	500	34.3418	9.09361	0.384063	142	28	81.26	26.7889	24.7343	0.914214	91.4975	1	0.450536
438	2052.7	1796.13	418	29.5932	4.85277	0.778729	165	34	103.533	29.554	18.5411	0.460485	81.0122	1	0.830522
439	753.079	1815.6	851	30.4997	7.99899	0.952858	128	16	65.9882	64.2297	19.4884	0.307184	172.231	1	0.711866
440	2324.7	1798.67	504	25.4958	5.72993	0.797701	152	22	87.3512	34.1473	20.5927	1.09719	99.598	1	0.79592
441	819.445	1799.53	341	66.8039	16.4134	0.435395	61	12	32.4663	22.5611	20.3104	0.662987	76.7696	0	0
442	623.734	1797.53	124	38.0719	11.3833	0.764994	21	7	16.1532	18.2125	11.7295	-0.375012	56.0772	0	0
443	588.258	1811.35	304	38.0719	7.6088	0.464992	84	16	52.7697	21.5082	19.0415	-0.555479	69.6985	1	0.711866
444	1161.26	1808.57	64	37.3683	4.22082	0.863789	10	1	8.32812	13.1742	6.63788	0.453693	31.3137	1	0.830522
445	1123.68	1808.09	74	36.8979	11.2645	0.784769	16	6	11.8784	12.506	7.75107	1.51825	31.8995	0	0
446	686.925	1822.37	157	43.1712	6.47426	0.404264	27	6	17.4459	16.8301	15.3935	-1.43809	59.2132	1	0.745995
447	2310.84	1820.06	33	25.4958	16.5061	0.804238	24	15	20.7879	8.97809	5.33574	0.398478	22.4853	0	0
448	1060.75	1827.91	118	29.0573	19.033	0.682584	21	9	14.322	14.5283	10.6174	-0.262828	39.5563	0	0
449	730.016	1835.56	113	30.4997	5.98208	0.775398	36	12	22.9823	15.2135	9.60692	0.256365	39.5563	1	0.79592
450	2004.05	1835.14	46	25.7105	22.5713	0.914515	15	7	10.7174	12.2623	4.96071	1.35172	26.6924	0	0
451	1141.6	1840.34	91	36.8979	27.3042	0.778894	22	3	12.8462	13.8312	8.67431	-0.624391	36.3848	0	0
452	2076.17	1854.78	511	41.1356	8.71529	0.921132	70	12	35.7162	47.6504	18.548	0.823297	133.054	1	0.656417
453	1968.27	1842.13	49	36.4666	49.9782	0.6893	12	3	8.22449	9.26443	6.71186	0.315672	23.3137	0	0
454	2115.4	1842.4	30	9.93669	8.66395	0.509933	18	9	14.9333	6.76863	5.82247	-0.698408	18.4853	1	0.656417
455	1037.47	1851.01	207	31.955	11.0607	0.614946	33	6	22.0386	18.8675	14.8783	0.207404	56.8701	0	0
456	1069.07	1855.75	216	29.0573	11.1063	0.877957	28	6	17.8148	24.8422	11.8929	0.0834734	65.9411	0	0
457	2119.7	1851.36	93	9.93669	7.08985	0.763706	21	7	16.5484	13.7815	8.89683	-1.38185	35.3137	1	0.711866
458	2020.53	1854.87	37	25.7105	23.3983	0.542908	13	6	10.1622	7.59391	6.37731	-1.12696	20.7279	0	0
459	593.871	1867.34	336	41.4848	8.80433	0.858702	30	9	21.7351	35.004	17.9387	-1.25093	118.119	1	0.656417
460	190.506	1872.46	651	45.8767	15.8	0.832087	63	15	37.5008	46.4971	25.7894	1.54877	226.516	0	0
461	2146.99	1867.21	30	31.5622	32.0383	0.408123	16	9	11.7	6.72489	6.13933	0.851674	19.8995	0	0
462	237.191	1880.26	235	45.7885	5.07849	0.429081	27	7	18.6255	20.57	18.5802	0.995154	91.2548	1	0.79592
463	2331.03	1881.32	217	22.6083	24.1844	0.687713	28	7	19.3871	20.2999	14.7374	0.571941	64.5269	0	0
464	554.63	1880.8	131	41.4848	12.4607	0.747119	21	7	14.1756	19.6116	13.0356	-0.291469	64.2487	0	0
465	756.375	1889.4	332	48.144	10.0209	0.774916	69	18	45.6988	26.0785	16.4833	-0.499006	69.9411	1	0.481126
466	509.825	1885.53	99	45.0537	5.74866	0.704075	28	7	18.3737	13.6108	9.66536	-1.38949	36.3848	1	0.79592
467	2321.17	1901.66	203	22.6083	2.6166	0.457833	25	4	16.9113	19.899	17.6909	0.782138	78.0833	1	0.836254
468	2366.44	1916.94	524	47.7842	5.23173	0.865829	178	34	105.198	37.0919	18.5586	0.715209	95.397	1	0.79592
469	1378.38	1912.06	194	42.1522	12.2061	0.539021	24	4	16.9691	19.6222	16.5276	0.427092	71.8406	0	0
470	207.462	1915.08	258	45.7885	2.11433	0.618618	33	6	21.4535	22.9863	18.0602	0.625016	77.9767	1	0.836254
471	2121.71	1922.07	384	29.6962	6.7949	0.568891	108	21	66.6458	25.428	20.9123	0.570168	89.0122	1	0.745995
472	5.45355	1921.33	85	13.8896	50.606	0.933226	31	6	22.6706	18.3981	6.61025	0.0955951	41.5563	0	0
473	792.008	1930.57	362	37.6049	8.05223	0.700214	76	9	46.1271	25.6372	18.3033	-0.0251184	74.0833	1	0.656417
474	1585.62	1925.2	222	38.5157	18.4882	0.81587	22	6	14.6667	23.3437	13.4981	1.1304	66.5269	0	0
475	1547.14	1926.82	62	38.5157	2.21804	0.798679	13	4	9.41935	11.8854	7.15213	-0.71654	29.9706	1	0.836254
476	629.872	1926.66	34	31.3962	36.7512	0.685661	24	7	16.5882	7.78094	5.66391	1.35507	19.8995	0	0
477	2198.43	1930.64	156	59.3292	10.7323	0.704499	36	9	22.6923	17.2773	12.2618	0.802369	48.6274	1	0.481126
478	496.37	1935.86	325	24.4842	5.46879	0.725561	73	10	45.4185	26.1285	17.9805	0.392653	83.9411	1	0.79592
479	77.4101	1930.47	87	58.8953	24.9608	0.69503	15	3	11.1264	12.8506	9.23934	1.44772	35.5563	0	0
480	14.2003	1932.12	74	13.8896	44.1367	0.894267	24	7	18.2838	14.6056	6.5365	-0.814539	32.9706	0	0
481	755.052	1937.53	141	36.5845	3.84206	0.851762	22	10	17.1206	21.6622	11.3494	-0.556472	58.2843	1	0.830459
482	866.016	1936.59	147	15.0984	11.7112	0.785022	30	9	19.6735	17.6454	10.9307	1.1487	46.6274	0	0
483	265.202	1955.13	791	52.8756	7.10738	0.85743	93	15	55.5335	51.521	26.5127	0.12833	180.131	1	0.711866
484	520.714	1938.47	142	24.4842	23.6693	0.49657	30	9	22.5493	14.9575	12.983	-0.43918	46.3848	0	0
485	842.805	1939.81	51	9.35425	29.7033	0.824995	21	1	14.451	11.0114	6.22296	-0.382051	27.1066	0	0
486	851.908	1941.96	51	9.35425	23.7113	0.627737	27	6	18.0588	9.13677	7.1123	-0.88956	24.7279	0	0
487	656.571	1943.18	52	31.3962	25.7195	0.745431	16	9	12.1923	10.2911	6.85987	0.465297	27.3137	0	0
488	1404.6	1947.73	96	36.7289	2.99127	0.826893	18	6	12.1771	15.1074	8.49581	-1.10196	37.5563	1	0.836254
489	1368.25	1952.98	146	27.9857	6.23611	0.730243	25	1	15.274	18.859	12.8842	-1.13932	59.3553	1	0.745995
490	1467.13	1960.03	577	41.5745	3.33858	0.581374	142	21	80.2686	30.6151	24.9095	0.108825	104.912	1	0.830459
491	2114.34	1950.84	144	29.6962	9.75327	0.688529	28	7	21.2569	16.2992	11.8203	1.19439	46.6274	1	0.450536
492	2283.61	1960.74	257	38.219	9.6714	0.752709	30	10	21.4241	25.3314	16.677	-0.702655	83.4264	1	0.450536
493	486.72	1968.41	299	33.9549	9.53016	0.72954	84	15	40.4615	24.8136	16.9709	1.48314	75.3553	1	0.450536
494	539.212	1968.36	389	35.1512	11.5415	0.68326	52	12	32.4139	26.8092	19.5754	-1.29504	82.9117	0	0
495	2037.13	1969.71	355	35.6642	12.7718	0.669038	58	6	39.5437	25.1748	18.7107	0.463337	74.1838	0	0
496	2072.58	1965.75	68	35.6642	25.0335	0.464498	12	3	10.1029	10.5667	9.35764	0.405142	33.2132	0	0
497	2387.9	1977.77	550	64.5033	5.72086	0.785034	69	12	42.1364	37.9701	23.5207	-1.0172	144.125	1	0.79592
498	771.763	1970.07	104	36.5845	7.07306	0.823882	33	10	19.7596	16.2425	9.20563	-1.4564	42.9706	1	0.711866
499	1382.4	1977.13	211	27.9857	24.4912	0.544349	66	9	38.218	18.4766	15.4992	0.705532	58.5269	0	0
500	6.41252	1989.12	264	36.7603	3.89766	0.712235	58	19	42.1288	26.7678	18.7894	0.242455	88.8406	1	0.830459
501	96.121	1986.31	349	58.8953	6.6798	0.831494	100	10	54.3954	28.974	16.0961	0.672178	77.9411	1	0.745995
502	1542.91	1989.21	261	26.3294	8.31651	0.410531	34	7	21.2567	20.1212	18.3475	-0.892733	74.4264	1	0.656417
503	862.085	1990.75	282	49.8421	2.96948	0.596709	45	7	29.9894	22.1183	17.749	0.881859	70.1838	1	0.836254
504	1406.81	1995.55	424	30.5879	6.37104	0.774541	120	22	73.1108	29.6909	18.7802	-0.0934333	83.9411	1	0.745995
505	2180.54	1987.21	55	41.3315	8.44062	0.886389	18	6	12.5636	12.5999	5.83304	0.399116	29.7635	1	0.656417
506	648.269	1988.51	34	46.0787	45.4571	0.723724	12	6	9.73529	8.16182	5.63239	1.46529	20.4853	0	0
507	1472.62	2001.24	402	41.5745	2.40761	0.729534	108	24	69.9876	28.0471	19.1827	0.750994	83.1838	1	0.836254
508	240.124	2001.68	265	52.8756	2.70052	0.733561	37	9	20.8792	25.3888	17.2549	-0.00620417	90.2904	1	0.836254
509	2286.36	1998.86	320	36.696	3.00436	0.592102	58	13	37.6719	23.4052	18.8614	1.42623	71.0122	1	0.830459
510	480.991	2006.97	165	31.6363	22.0986	0.750352	24	7	16.6182	18.5058	12.233	0.0974025	52.0416	0	0
511	573.775	2010.07	366	37.9096	6.25937	0.612307	82	16	49.0191	24.5624	19.4196	-0.833539	72.4264	1	0.745995
512	512.292	2011.57	306	31.6363	5.43357	0.347998	73	18	47.5817	21.1351	19.8141	0.427757	76.9411	1	0.79592
513	933.157	2012	230	19.213	7.1299	0.619652	31	7	21.313	22.6928	17.8111	0.133982	90.5269	1	0.711866
514	2437.86	2018.57	550	42.3413	3.86189	0.720837	255	51	144.558	32.5876	22.5866	-1.2689	100.326	1	0.830459
515	32.1658	2015.35	34	22.7425	13.9949	0.804501	16	3	11.7059	9.59597	5.69954	1.40522	24.1421	0	0
516	1536.91	2014.85	59	26.3294	31.0315	0.928184	21	6	15.8644	14.6877	5.46563	-1.22674	32.935	0	0
517	958.826	2018.38	90	13.4802	7.89781	0.66983	22	9	14.0556	12.5905	9.34864	0.743468	34.9706	1	0.711866
518	2489.79	2024.06	461	38.5081	4.90272	0.794008	180	34	109.393	31.6339	19.2304	1.23662	90.598	1	0.830522
519	1233.57	2024.52	123	48.8505	21.8424	0.837657	28	4	16.4146	17.5219	9.57042	0.688894	44.0416	0	0
520	2311.27	2025.81	216	36.696	7.44413	0.39637	43	10	24.5139	18.4451	16.9343	-0.371343	60.5269	1	0.711866
521	947.167	2025.15	62	13.4802	9.05232	0.846877	22	12	17.2903	13.454	7.15469	-0.167091	33.5563	1	0.450536
522	616.836	2025	36	45.5737	18.8334	0.607182	13	7	11	7.68207	6.10388	1.0261	20.4853	0	0
523	2173.28	2027.9	56	41.3315	43.077	0.826254	21	6	14.6607	11.4766	6.46474	-1.25997	29.1066	0	0
524	540.28	2038.6	350	29.5913	7.34303	0.900833	52	16	33.9429	34.9863	15.1898	1.18391	94.4264	1	0.711866
525	1073.25	2049	510	40.1505	8.16449	0.908451	146	24	85.8686	40.0336	16.7337	0.0239679	98.669	1	0.656417
526	1431.18	2031.12	64	43.1111	10.0824	0.408902	19	7	14.5938	9.83239	8.97283	1.3554	29.3137	1	0.481126
527	24.5069	2036.76	80	11.0717	10.3291	0.784276	18	7	13.6375	13.0363	8.0879	0.51486	33.3492	1	0.481126
528	72.0175	2041.44	225	47.6351	10.2354	0.763237	27	6	17.0267	23.086	14.9163	-0.0304616	72.4264	1	0.481126
529	14.0645	2040.44	49	11.0717	12.8396	0.88179	13	10	12.6531	11.7117	5.52376	0.155382	27.0711	0	0
530	1033.24	2052.29	545	40.1505	7.38611	0.796892	146	18	88.9486	34.8364	21.0454	0.546686	113.018	1	0.711866
531	1628.34	2041.88	53	56.2285	21.6742	0.408737	13	6	8	8.66194	7.90534	-0.76085	24.7279	0	0
532	128.737	2049.6	269	56.0999	5.33388	0.573787	34	6	22.0558	21.88	17.9198	-1.34169	72.7696	1	0.79592
533	2366.33	2051.1	351	37.1538	19.3072	0.35788	85	18	50.8946	22.2622	20.7877	0.331434	75.1127	0	0
534	285.583	2049.58	153	35.5752	35.6285	0.836095	21	1	12.4706	22.472	12.3278	0.425424	67.1482	0	0
535	568.466	2047.61	88	29.5913	27.3797	0.548233	27	4	18.4773	12.4426	10.4061	1.28836	39.2487	0	0
536	2279.1	2045.72	41	37.8338	22.9508	0.77313	15	9	12.2195	9.37624	5.94686	-1.52727	23.2426	0	0
537	921.28	2051.77	138	26.9726	19.6507	0.245528	27	7	17.6304	13.8563	13.4322	1.36276	45.2132	0	0
538	2016.95	2053.44	399	37.3071	21.7572	0.695963	117	21	63.0476	27.001	19.3888	1.31032	78.7696	0	0
539	2463.54	2052.23	38	38.5081	38.484	0.755009	18	9	15.3158	9.26625	6.07601	0.390858	22.2782	0	0
540	184.361	2056.9	98	24.1426	17.3634	0.778043	19	4	12.3878	14.5609	9.14733	-0.531595	38.7279	0	0
541	1492.84	2064.3	324	54.4749	5.3999	0.542097	64	10	38.2963	23.1545	19.4571	1.11297	76.7696	1	0.79592
542	1938.58	2066.39	354	41.1981	17.2877	0.704583	78	13	47.6328	25.7741	18.2898	0.752289	77.9056	0	0
543	984.769	2069.75	344	36.9267	1.22804	0.673482	48	9	29.9767	24.7214	18.2741	-0.239274	75.598	1	0.811867
544	1208.41	2066.39	88	40.4491	14.6384	0.728398	15	4	11.3182	14.069	9.63943	-0.814611	42.3848	0	0
545	256.184	2069.62	69	33.469	3.88852	0.908601	15	4	10.4928	15.9699	6.67008	0.186477	39.799	1	0.830459
546	656.012	2068.36	181	58.4378	7.52311	0.677116	30	9	21.0055	18.0123	13.2548	1.45375	51.1127	1	0.711866
547	206.207	2067.17	35	24.1426	13.2044	0.803834	21	10	16	8.62338	5.12964	-0.510853	20.4853	0	0
548	1813.18	2069.05	89	125.392	10.0238	0.605965	12	1	9.38202	12.1846	9.69275	1.4639	35.3492	1	0.481126
549	731.293	2077.47	186	45.7599	15.5531	0.714069	22	7	17.1129	19.7942	13.8574	0.483492	64.2843	0	0
550	927.831	2077.93	242	26.9726	12.401	0.830299	31	7	20.9298	28.3514	15.8008	0.294971	92.669	0	0
551	1245.5	2082.51	462	30.7622	2.80357	0.792545	111	22	73.9091	31.7643	19.3703	-1.16071	90.7696	1	0.836254
552	2322.14	2080.55	194	39.9155	6.94111	0.783345	22	4	16.1546	23.1506	14.3901	0.734757	79.2548	1	0.745995
553	2515.86	2075.99	55	57.4641	49.6854	0.866669	19	10	13.6	12.065	6.01901	0.835844	28.3492	0	0
554	2034.96	2086.11	439	37.3071	16.3011	0.76243	106	15	63.4077	29.8861	19.3385	-1.24699	84.7696	0	0
555	2361.37	2087.92	261	37.1538	5.48008	0.828049	37	9	25.7241	25.1538	14.1026	0.332361	70.1838	1	0.79592
556	871.135	2085.52	77	53.1415	23.2881	0.528424	18	4	13.2727	11.2929	9.58748	0.178924	34.1421	0	0
557	1362.69	2084.19	60	31.8635	25.9341	0.381494	13	4	9.58333	9.1166	8.42713	0.07747	26.7279	0	0
558	1604.68	2092.89	663	40.2738	5.4285	0.845404	182	22	106.278	40.9949	21.8965	1.50358	117.397	1	0.79592
559	580.166	2088.15	62	11.0991	9.6273	0.602434	18	6	13.7258	10.9424	8.73388	1.20978	31.5563	1	0.450536
560	217.242	2095.26	238	29.4745	3.66097	0.717497	40	10	26.4286	27.0737	18.8585	-0.99226	89.4619	1	0.830459
561	1308.8	2089.21	40	37.6503	36.4222	0.892229	18	6	14.15	10.6869	4.82603	0.233299	23.8995	0	0
562	1388.99	2102.18	318	31.8635	6.93858	0.675823	34	12	24.0409	25.3686	18.6983	-0.306962	89.2548	1	0.745995
563	2444.56	2101.8	349	42.0529	5.19345	0.631921	73	12	47.0716	25.0012	19.3767	0.102365	80.7696	1	0.79592
564	1564.53	2096	34	30.6856	38.1311	0.585483	16	7	13.7059	7.2819	5.90333	0.252773	19.0711	0	0
565	1089.63	2099.39	95	52.9902	18.378	0.645047	21	7	14.0316	13.0568	9.97728	-0.197842	37.799	0	0
566	2403.22	2109.51	521	42.0529	8.62791	0.898046	111	18	55.4626	44.873	19.7397	0.539109	126.539	1	0.656417
567	1272.16	2097.87	39	30.7622	4.23031	0.563829	24	12	19.2564	7.77407	6.42054	-1.01698	20.8995	1	0.830522
568	250.732	2102.64	107	32.0502	26.8546	0.643862	18	10	13.9159	13.8146	10.5701	0.330449	42.8345	0	0
569	584.148	2098.51	31	11.0991	20.1098	0.790003	21	4	13.7419	8.48524	5.20233	-0.672165	21.6569	0	0
570	961.464	2098.39	30	36.9267	38.1485	0.669219	16	6	12.5	7.29478	5.4205	-1.49215	18.864	0	0
571	124.987	2111.34	235	41.3072	2.98657	0.891764	33	6	19.3872	27.5848	12.4821	-1.03219	74.4264	1	0.836254
572	1932.64	2107.16	71	41.1981	38.1491	0.44033	15	4	11.1408	10.1711	9.13201	-0.353609	30.3848	0	0
573	2276.11	2115.02	404	46.9699	6.2709	0.651949	106	18	60.5099	27.0474	20.5091	0.719037	86.7696	1	0.745995
574	824.445	2110.9	83	40.2903	30.6261	0.618674	13	6	10.2771	11.6272	9.13492	-0.147461	32.3848	0	0
575	710.907	2118.44	350	43.3065	3.95775	0.669367	102	19	63.0029	25.5116	18.9534	0.493	77.9411	1	0.830459
576	305.829	2116.83	148	15.8437	61.0679	0.928963	24	9	17.8378	25.5845	9.47068	1.18735	63.5269	0	0
577	622.122	2121.45	149	44.3619	7.21844	0.797021	24	7	16.6242	18.6377	11.2563	-0.0885441	52.2132	1	0.711866
578	1494.66	2118.75	66	49.761	32.8181	0.934588	16	7	13.0606	17.0264	6.05681	0.0947092	39.1421	0	0
579	2043.71	2125.75	568	40.5958	2.83645	0.798298	126	19	71.088	35.581	21.4292	1.3734	105.64	1	0.836254
580	2097.68	2120.78	73	46.3728	42.5482	0.763367	15	3	10.5205	13.4776	8.70606	0.172725	40.0061	0	0
581	2195.73	2128.55	220	34.899	11.3992	0.845831	40	10	22.3545	25.3622	13.5295	0.280229	72.1482	0	0
582	205.879	2122.45	115	27.0955	25.9809	0.674469	31	15	19.6957	14.6898	10.8456	-0.498401	43.9706	0	0
583	992.362	2129.97	380	24.1196	7.11975	0.600756	70	21	47.4447	26.6461	21.3018	1.03954	91.8406	1	0.711866
584	2230.57	2126.55	223	30.3247	23.5596	0.436728	30	10	21.3722	18.9287	17.0281	-1.052	68.6985	0	0
585	232.22	2128.8	229	27.0955	7.07757	0.700203	40	12	25.179	21.2524	15.1731	0.371845	62.8701	1	0.711866
586	1555.48	2125.32	138	30.6856	8.20902	0.55524	25	3	12.529	15.1522	12.602	-0.0171673	46.3848	1	0.656417
587	751.11	2134.54	438	43.3065	5.42251	0.811691	73	13	43.0913	33.9464	19.8276	0.692541	112.19	1	0.79592
588	853.667	2138.64	280	34.9885	7.71478	0.863451	36	13	25.9357	27.9396	14.0936	0.249454	77.1838	1	0.711866
589	166.075	2131.03	59	25.6762	23.5962	0.849189	16	7	12.4915	12.9391	6.83298	-0.561305	32.3848	0	0
590	312.743	2131.08	56	15.8437	45.8774	0.726984	25	15	19.1429	10.5607	7.25153	-0.248782	27.3137	0	0
591	2488.99	2133.4	219	22.2074	10.2426	0.798648	45	13	26.1233	23.4286	14.0993	-1.36055	66.8701	1	0.481126
592	2515.92	2139.71	202	27.6559	14.0538	0.882948	36	12	24.1733	24.5764	11.5379	-0.3496	60.0416	0	0
593	1294.29	2150.4	715	29.186	10.4871	0.923484	132	22	68.4294	58.5211	22.4509	-0.487977	175.51	1	0.481126
594	2139.96	2139.84	429	46.3728	3.99182	0.794181	78	18	50.5152	30.9034	18.7794	1.30725	91.4975	1	0.830459
595	1179.76	2144.73	530	37.584	7.99551	0.707576	100	15	59.5208	32.156	22.7226	-0.560262	106.669	1	0.711866
596	971.249	2141.63	180	24.1196	18.7334	0.594344	42	13	29.4	17.6289	14.1774	1.42436	54.2843	0	0
597	1265.47	2145.76	206	29.186	35.5352	0.59941	55	9	38.9951	18.5986	14.8871	0.260852	55.6985	0	0
598	1671.92	2148.97	403	87.5513	4.81752	0.6062	84	21	54.9801	26.6242	21.1746	-0.856263	87.8406	1	0.830522
599	432.692	2144.44	148	33.5644	31.7231	0.699526	33	3	21.2838	16.4629	11.7645	0.858159	45.799	0	0
600	468.852	2147.81	426	36.3158	8.78139	0.768744	91	15	53.7864	29.6092	18.9368	1.511	83.1127	1	0.656417
601	111.679	2151.89	235	34.6029	2.15967	0.788632	28	9	19.4723	26.9214	16.5531	-0.627628	95.3909	1	0.836254
602	145.927	2146.95	83	19.898	7.32087	0.756899	19	7	14.1807	16.0234	10.4718	-0.5551	49.8345	1	0.711866
603	1454.77	2148.49	138	49.761	24.9235	0.788802	15	3	10.8478	21.6561	13.3109	0.686642	63.9411	0	0
604	204.744	2152.99	280	30.5626	12.5132	0.61634	46	9	28.125	21.6634	17.0595	0.254093	66.2843	0	0
605	791.879	2159.37	362	26.8828	4.99669	0.935399	43	9	27.6298	40.7721	14.4168	0.405141	112.604	1	0.830522
606	2003.24	2146.15	32	45.3224	10.8809	0.688539	15	6	11.0625	7.52842	5.45961	0.252504	19.0711	1	0.481126
607	2244.82	2153.32	246	30.3247	7.28757	0.468854	34	7	23.0813	20.9232	18.481	1.0362	85.3909	1	0.711866
608	2315.9	2155.51	269	56.2839	12.9015	0.357325	52	12	33.3494	21.4222	20.0079	-1.20092	79.734	0	0
609	1334.26	2153.43	226	40.0876	21.0199	0.439174	45	4	25.3982	18.1388	16.2959	0.664627	57.0061	0	0
610	2483.71	2154.97	135	22.2074	7.9005	0.481535	31	12	22.237	14.803	12.9737	1.2709	47.5563	1	0.711866
611	339.579	2167.64	437	45.3461	6.94875	0.794445	66	15	41.0366	31.0675	18.8684	0.57071	87.8406	1	0.745995
612	818.522	2162.95	334	26.8828	3.18943	0.548672	61	18	39.5569	23.6947	19.8096	-1.51374	79.8406	1	0.830459
613	2424.47	2156.4	69	31.1974	16.595	0.95324	16	9	13.2029	18.0825	5.46478	-1.32782	39.5563	0	0
614	682.432	2165.96	279	37.9327	7.89539	0.479965	42	9	28.5627	20.8151	18.2608	1.16191	67.9411	1	0.711866
615	2454.31	2165.5	144	31.1974	21.1004	0.858237	24	7	17.0347	19.884	10.2055	1.00696	53.4558	0	0
616	146.824	2166.82	115	19.898	10.1828	0.560518	21	4	14.2957	13.3122	11.0244	0.166118	37.5563	1	0.481126
617	409.34	2168.55	98	33.5644	9.59998	0.403252	19	6	13.6735	11.8886	10.8791	0.292413	35.5563	1	0.450536
618	1139.29	2168	112	40.7285	10.0697	0.763077	12	6	10.5536	16.4687	10.6439	1.40344	46.6274	1	0.481126
619	979.542	2176.37	342	35.7184	8.49832	0.658614	61	13	43.114	24.8933	18.7317	0.234464	79.0122	1	0.656417
620	859.555	2173.13	142	24.6441	21.1841	0.84272	36	12	25.8521	20.3062	10.9319	1.27356	56.9411	0	0
621	1195.51	2178.86	328	37.584	1.72425	0.48456	52	0	31.9207	22.4659	19.6522	-0.0914178	76.669	1	0.811867
622	2516.35	2180.89	188	41.1806	34.4146	0.929434	31	9	20.5851	30.7845	11.3591	-0.244434	92.3909	0	0
623	880.202	2186.59	387	24.6441	5.6238	0.393638	57	13	35.9664	23.5792	21.6756	1.26325	78.0122	1	0.79592
624	168.222	2185.16	92	28.1816	4.44505	0.725336	19	3	13.1848	13.4837	9.28211	0.928149	36.6274	1	0.830522
625	248.183	2182.31	42	52.404	57.5631	0.86318	22	9	15.5952	10.3416	5.22146	-1.41699	23.0711	0	0
626	465.03	2188.49	122	10.0716	10.3573	0.916347	24	7	16.8443	20.5407	8.22419	0.0231412	49.5919	1	0.481126
627	1102.36	2185.19	89	22.2671	10.0536	0.81129	28	9	17.3371	15.6684	9.16044	-0.951946	47.6274	1	0.481126
628	2271.86	2190.56	347	22.6473	6.25296	0.308417	85	18	52.2795	21.9905	20.9185	0.917257	75.9411	1	0.745995
629	727.772	2186.96	124	35.0868	12.9033	0.640875	18	7	14.3871	15.1865	11.6578	-0.392513	46.2487	0	0
630	474.879	2190.6	34	10.0716	18.8745	0.729688	19	7	13.8235	7.9545	5.43913	-0.342503	19.3137	0	0
631	2357.09	2205.38	455	38.8695	5.49649	0.388094	57	10	37.5121	26.9434	24.8316	0.252051	107.154	1	0.79592
632	672.965	2202.69	322	37.9327	45.825	0.684534	39	7	23.6335	24.9911	18.218	-0.0100181	84.7696	0	0
633	1019.86	2205.55	299	49.7647	2.47158	0.708317	61	7	32.6656	23.7888	16.7924	-0.182309	70.7696	1	0.836254
634	1097.66	2206.96	302	22.2671	5.31379	0.49408	78	10	47.8775	21.5401	18.7273	1.17459	70.1838	1	0.79592
635	754.364	2209.85	403	35.0868	4.89031	0.71324	102	13	59.7742	27.2239	19.0818	-0.824327	76.5269	1	0.830522
636	951.641	2212.84	464	45.9186	5.59343	0.809584	67	15	46.2953	33.6024	19.7247	0.594224	95.4975	1	0.79592
637	2464.19	2205.24	34	32.9467	23.557	0.710846	18	4	13.1765	8.03379	5.65055	-0.807474	20.3137	0	0
638	1134.32	2219.33	513	38.6868	4.3004	0.522748	108	27	68.4795	29.1197	24.8242	-0.698777	111.497	1	0.830522
639	2262.99	2211.39	96	22.6473	13.8491	0.580892	34	15	22.6667	12.7242	10.3573	-0.391362	43.6274	0	0
640	168.811	2217.84	271	32.679	6.05714	0.519076	33	9	20.7675	20.6069	17.6133	0.508268	69.3553	1	0.745995
641	2316.87	2236.08	636	24.1741	13.4311	0.902194	93	18	61.3522	52.2767	22.5486	-0.450826	179.338	0	0
642	2432.09	2212.69	75	32.9467	3.72851	0.678308	21	6	15.1733	11.7765	8.65308	0.205097	32.7279	1	0.830459
643	2295.34	2225.09	324	24.1741	21.991	0.772544	67	13	48.8148	27.6544	17.5595	0.00750432	99.8406	0	0
644	859.154	2222.74	219	41.8315	9.36226	0.40615	42	7	26.7626	17.8798	16.3387	0.880714	58.2843	1	0.450536
645	2173.21	2237.09	463	47.377	4.79078	0.880531	102	13	55.4579	36.5662	17.3319	0.366626	102.29	1	0.830522
646	1239.58	2236.73	286	42.8353	8.17848	0.683206	48	6	30.0734	23.7847	17.3682	0.0751874	73.3553	1	0.656417
647	2125.91	2234.32	89	47.377	8.49685	0.913439	12	4	9.14607	17.2629	7.02558	-0.493317	39.2132	1	0.450536
648	1088.56	2232.36	62	26.9858	27.4266	0.813848	21	10	15.4194	11.9839	6.96356	1.3158	31.799	0	0
649	2372.68	2240.98	52	10.8105	23.2813	0.758001	13	10	12.1154	10.545	6.87799	0.38782	27.3137	0	0
650	1280.79	2248.42	239	42.8353	5.05631	0.686245	55	12	29.9121	21.4762	15.6212	0.761911	68.1838	1	0.79592
651	2451.36	2245.93	66	38.4189	12.1747	0.804282	19	10	15.5606	12.6558	7.5207	-1.39588	32.5563	0	0
652	1181.71	2254.64	356	59.1008	9.62151	0.74034	72	12	43.0787	27.0015	18.1513	1.12702	81.598	1	0.450536
653	2363.25	2246.28	43	10.8105	20.3835	0.808965	19	7	14.3721	9.71033	5.70829	1.27287	23.0711	0	0
654	652.446	2259.38	477	40.5175	5.43862	0.577479	122	19	68.7589	28.6236	23.3685	0.415371	99.2548	1	0.79592
655	1064.84	2267.54	504	42.4344	4.1937	0.874935	64	15	39.0139	43.8521	21.235	0.57328	128.225	1	0.830522
656	611.964	2257.69	83	40.5175	4.85562	0.212126	12	6	9.3494	10.4743	10.236	0.39037	31.5563	1	0.830522
657	905.101	2255.94	36	30.4139	6.92934	0.850611	19	7	15.3889	9.41808	4.95198	0.10464	21.8995	1	0.745995
658	1011.27	2270.25	137	41.5359	10.2821	0.755372	18	6	12.7737	24.5944	16.1166	1.19534	72.3553	1	0.481126
659	882.421	2276.21	350	30.4139	3.52672	0.735955	96	15	45.54	27.7318	18.7753	0.102941	94.9117	1	0.830459
660	1258.46	2294.72	335	51.4038	1.39722	0.723587	105	21	67.2657	25.0346	17.2797	0.0481429	69.6985	1	0.811867
661	1338.4	2310.44	259	81.4777	5.10895	0.768685	30	6	20.0541	23.1491	14.8068	0.0774844	64.0416	1	0.79592
662	1000.97	2310.48	136	18.8944	5.28138	0.759261	22	6	17.7353	17.629	11.4727	0.942814	53.2487	1	0.79592
663	1013.83	2324.32	93	18.8944	23.3885	0.81602	21	7	15.4516	14.4277	8.33956	-0.138926	36.1421	0	0
664	1095.64	2335.59	125	43.048	27.6195	0.814047	16	7	13.184	18.2976	10.6273	-0.0169696	54.0772	0	0
665	1262.53	2354.32	295	59.7363	3.2604	0.534823	78	18	44.6644	21.3077	18.0042	0.566165	63.3553	1	0.830459
666	994.033	2360.14	193	40.9271	3.36801	0.479787	52	18	37.0984	17.3957	15.2628	-0.542584	59.1127	1	0.830459
667	1062.67	2363.27	181	43.048	2.10306	0.901613	58	18	37.0552	24.5919	10.6371	1.26838	60.0061	1	0.836254
668	949.908	2362.7	234	44.1987	10.8029	0.887805	55	21	38.3974	26.0723	11.999	-1.55246	63.5563	1	0.481126

## Sheet: CONF20190919CTRL-Block-prox_1
	X2	Y2	Area	Distance to Neighbor Same Ch	Distance to Other Ch	Eccentricity	Max intensity	Min intensity	Mean intensity	Major axis length	Minor axis length	Orientation	Perimeter	Coupled	Coupling probability
0	549.375	128.631	238	43.0906	42.6045	0.665627	47	13	33.5966	21.1889	15.813	1.20774	69.734	0	0
1	2511.26	146.221	418	194.308	129.928	0.777883	72	19	47.4761	33.8786	21.2896	0.532815	121.154	0	0
2	163.973	141.719	176	47.4411	8.18066	0.726053	49	17	34.142	19.9758	13.7361	-1.13177	64.6985	1	0.656417
3	19.4827	158.82	552	28.7344	10.6494	0.635511	210	68	137.574	34.9443	26.9802	-0.644144	138.953	1	0.481126
4	98.7226	148.766	266	51.5514	3.87889	0.585781	68	22	48.7368	21.2776	17.2449	1.08369	66.9411	1	0.830459
5	47.2376	151.382	289	28.7344	10.7116	0.686231	121	41	88.7405	23.6842	17.2275	-0.146026	70.5269	1	0.481126
6	1147.57	144.82	74	25.6262	34.5579	0.699334	23	13	19.5676	11.5684	8.26906	-0.775108	30.7279	0	0
7	1172.63	150.172	141	22.9836	58.2538	0.651824	26	15	21.7801	15.8112	11.9907	-1.36314	48.8345	0	0
8	883.766	173.243	655	26.2274	14.173	0.820303	184	39	122.434	40.9822	23.4389	-0.231443	142.125	0	0
9	564.095	169.13	486	41.9112	2.63157	0.928876	71	23	50.6708	44.0962	16.3329	-0.0596711	113.497	1	0.836254
10	230.467	170.471	83	46.4575	52.2259	0.89641	24	13	21.0602	15.9969	7.09023	-0.785839	38.0416	0	0
11	788.768	173.739	210	46.3465	100.657	0.671038	40	10	27.0429	19.3568	14.3515	0.538185	56.8701	0	0
12	1162.3	170.705	72	22.9836	61.6907	0.46633	25	11	21.375	10.167	8.99382	-1.37379	28.7279	0	0
13	185.952	183.762	452	43.7329	5.92262	0.782126	114	34	80.8097	30.8762	19.2396	0.227447	86.1838	1	0.79592
14	907.011	185.39	272	26.2274	18.0657	0.73673	104	41	79.5735	23.3186	15.7677	-0.197633	67.3553	0	0
15	484.574	190.181	303	33.5497	37.8604	0.777306	104	23	69.5644	26.1832	16.4725	1.16746	76.7696	0	0
16	1121.74	194.599	284	47.079	43.783	0.842347	59	22	45.7923	26.7427	14.4126	0.888371	74.3553	0	0
17	143.969	198.16	352	33.6011	5.71726	0.397972	104	39	71.4886	22.5359	20.6744	1.35586	76.8051	1	0.79592
18	319.692	196.945	187	31.9696	42.394	0.659883	52	21	38.5722	19.3512	14.5399	0.528088	63.1127	0	0
19	287.817	194.49	89	31.5847	37.4207	0.686404	28	13	22.4607	12.5246	9.10816	0.596038	32.9706	0	0
20	517.066	198.54	572	33.5497	12.2166	0.863185	177	50	120.301	38.4819	19.429	-1.49597	98.669	0	0
21	433.111	205.922	436	23.9474	7.48157	0.662599	144	34	93.2431	28.4967	21.3433	-0.413007	91.8762	1	0.711866
22	410.003	199.636	141	23.9474	30.0336	0.675085	67	28	54.4823	15.9816	11.7903	-0.972644	46.2132	0	0
23	585.236	205.318	481	41.911	42.9949	0.59508	146	38	90.3202	28.4163	22.8373	0.684516	91.8406	0	0
24	819.824	208.142	370	39.5975	54.6678	0.517623	120	29	77.6459	23.6928	20.2718	0.861531	73.0122	0	0
25	387.49	208.805	207	24.3081	49.9457	0.864718	41	17	32.4203	24.9117	12.5121	1.24426	78.1838	0	0
26	62.9595	213.556	163	64.1314	41.495	0.683625	43	14	25.2822	18.6768	13.631	0.817329	60.4558	0	0
27	1183.05	219.379	255	52.9119	8.87666	0.541052	41	13	26.9373	20.0664	16.8756	0.0506434	64.1838	1	0.656417
28	939.522	229.098	449	36.5172	6.39879	0.81023	173	43	107.617	32.3312	18.9497	0.419605	91.0122	1	0.745995
29	166.611	222.986	189	33.6011	8.09957	0.454807	53	23	39.254	16.8026	14.9642	1.52505	52.2843	1	0.656417
30	850.55	233.119	649	39.5975	21.0224	0.9168	134	22	72.7381	53.6075	21.4079	0.354309	153.782	0	0
31	324.49	232.468	782	35.8451	6.55499	0.6228	171	43	107.46	36.4914	28.5502	1.5407	131.296	1	0.745995
32	274.599	223.176	98	31.5847	8.34247	0.68901	26	8	19.9796	13.276	9.62178	-0.620817	35.799	1	0.656417
33	207.189	232.562	497	41.6925	10.6221	0.796785	132	33	77.8048	33.1594	20.037	1.34074	96.669	1	0.481126
34	909.133	249.346	644	36.5172	15.0574	0.885535	161	32	84.6102	50.1803	23.3124	0.618997	145.054	0	0
35	776.541	229.691	51	48.35	54.4315	0.958382	20	10	17.549	17.4214	4.97365	-1.49035	33.9706	0	0
36	611.482	237.994	482	41.911	4.3193	0.719009	103	26	67.5871	30.4423	21.1574	-1.35558	89.8406	1	0.830522
37	1131.05	246.348	517	35.7147	5.82383	0.761199	178	57	125.424	32.8511	21.3046	0.979853	100.77	1	0.79592
38	703.766	244.748	139	30.9383	6.56641	0.811052	32	9	24.7986	17.8043	10.415	-1.23976	45.799	1	0.745995
39	545.737	247.956	55	34.8905	14.4121	0.668315	23	15	19.7636	9.72481	7.23408	-1.5036	25.8995	0	0
40	151.918	273.39	545	52.5018	13.6484	0.830445	117	26	64.6183	39.3543	21.9243	-0.522869	142.539	0	0
41	383.584	268.402	729	59.7243	9.11802	0.825444	176	39	122.642	41.6881	23.5323	1.46323	120.083	1	0.450536
42	1053.26	263.991	187	46.257	53.741	0.494131	35	9	24.7861	17.2864	15.0285	0.555925	56.2843	0	0
43	1104.23	269.933	445	32.7111	6.5081	0.71976	166	43	108.773	29.7613	20.661	1.37884	94.6335	1	0.745995
44	457.273	270.155	365	68.6271	1.17291	0.636301	89	20	58.6329	25.0665	19.3373	-1.26718	75.598	1	0.811867
45	680.607	265.261	78	27.925	29.7409	0.41212	32	19	24.5256	10.433	9.50582	1.52721	29.8995	0	0
46	962.853	269.728	116	30.1655	29.0803	0.427007	30	9	21.9569	12.85	11.6196	-0.611477	38.1421	0	0
47	724.518	284.584	343	36.2157	8.4921	0.656491	73	21	51.3528	24.3917	18.3995	0.0620259	73.598	1	0.656417
48	991.16	280.153	81	30.1655	10.8991	0.882616	24	13	21.2716	15.6455	7.35489	0.815944	38.3848	1	0.481126
49	826.6	287.378	301	25.8373	5.72678	0.706097	74	24	50.7442	23.4069	16.5748	0.340779	65.6985	1	0.79592
50	852.103	283.236	142	25.8373	27.7908	0.779012	51	20	37.4155	17.4398	10.9349	0.373479	47.2132	0	0
51	541.346	282.569	198	17.3884	8.53	0.709146	38	23	32.4394	21.8941	15.4367	-1.31255	72.2843	1	0.656417
52	1133.57	284.4	113	32.7111	29.1424	0.800145	61	23	40.3717	16.0581	9.63176	0.698559	41.799	0	0
53	689.045	291.881	438	27.925	9.54271	0.923787	63	21	43.032	45.2026	17.3084	-1.50485	120.776	1	0.450536
54	236.956	301.824	437	22.6915	7.73322	0.830386	155	42	91.3684	35.0924	19.5531	0.186604	107.054	1	0.711866
55	1085.34	297.318	146	33.2681	29.1739	0.641101	42	15	31.7055	15.874	12.1826	0.375715	47.4558	0	0
56	553.972	294.525	82	17.3884	12.0526	0.719719	49	18	32.1951	12.3109	8.54707	-1.56013	32.9706	0	0
57	2376.2	299.024	55	31.5091	16.7872	0.466874	28	17	25.2545	9.1355	8.07874	-0.946641	26.8995	0	0
58	62.0888	306.983	254	26.9114	4.83513	0.794777	78	22	55.6929	24.7473	15.0192	-0.355362	74.8051	1	0.830522
59	215.121	308.001	325	22.6915	4.86741	0.520688	126	25	88.3169	22.6876	19.3694	1.18362	74.7696	1	0.830522
60	2412.22	313.398	463	38.7841	32.2428	0.541774	89	20	57.9849	27.7886	23.357	-0.885199	96.4264	0	0
61	2340.36	316.069	579	29.2468	1.74024	0.7998	116	26	77.4111	38.0958	22.8676	0.358574	120.225	1	0.811867
62	654.112	309.932	178	39.3209	15.5738	0.478835	42	10	30.3483	16.2255	14.2445	1.30696	48.2843	0	0
63	1174.28	328.427	544	31.2624	4.4671	0.619307	183	52	122.068	30.7622	24.1529	-0.55854	98.669	1	0.830522
64	264.17	317.482	36	31.3972	30.0252	0.796928	46	28	31.6389	8.98987	5.43055	0.798749	21.8995	0	0
65	949.2	321.423	70	32.7755	23.3979	0.858596	46	23	35.5571	13.458	6.8993	1.03642	32.7279	0	0
66	980.513	331.104	621	32.7755	4.30758	0.898905	135	35	80.4573	48.1096	21.0789	-1.13039	131.64	1	0.830522
67	73.5916	331.313	480	26.9114	7.79221	0.585621	144	43	96.7125	27.8806	22.5996	-0.0940826	87.9411	1	0.711866
68	1038.88	328.457	177	35.4119	31.2244	0.63181	57	26	46.3446	17.2104	13.3402	0.982811	49.799	0	0
69	2366.58	329.027	111	29.2468	19.1811	0.818591	49	23	39.6937	16.3856	9.41151	-0.502899	42.4203	0	0
70	136.313	338.567	336	30.9079	41.7001	0.54557	74	18	49.878	23.0446	19.3129	-0.890774	73.598	0	0
71	399.121	340.535	351	55.3617	3.29188	0.394506	70	28	51.2678	24.3565	22.381	1.1414	104.119	1	0.830459
72	1201.52	343.77	386	31.2624	7.03026	0.796337	188	60	125.251	28.9235	17.4944	0.247696	79.3553	1	0.711866
73	5.81705	344.244	257	66.3039	67.5384	0.616097	89	30	66.144	20.8134	16.3941	0.058983	63.2132	0	0
74	1065.93	351.31	677	35.4119	5.72701	0.91348	110	24	70.8552	47.8764	19.4801	0.870815	131.397	1	0.79592
75	106.78	347.683	41	30.9079	29.5518	0.655619	26	22	24.5854	8.30859	6.27375	-0.581562	21.3137	0	0
76	504.184	358.984	610	69.2352	4.49353	0.85128	178	40	114.531	40.2498	21.1195	-1.34286	108.669	1	0.830522
77	645.811	361.92	1135	51.8297	37.9229	0.974067	177	33	109.428	85.3426	19.3096	1.33169	212.338	0	0
78	346.697	358.329	137	32.0061	8.37955	0.742031	32	18	26.5693	18.1921	12.1953	1.54476	58.663	1	0.656417
79	1143.88	360.578	68	38.7568	3.66797	0.740451	39	20	30.1765	11.8679	7.9765	1.11475	31.4853	1	0.830459
80	66.3193	371.367	250	40.7093	6.89275	0.666406	67	24	43.38	21.499	16.0294	0.274258	67.7696	1	0.745995
81	1179.77	375.184	620	38.2068	7.64312	0.853388	191	52	123.069	39.1456	20.4057	1.01223	103.154	1	0.711866
82	1221.58	373.908	313	36.2009	6.49045	0.673898	98	36	66.7444	23.4871	17.3529	-0.39951	67.3553	1	0.745995
83	2343.37	382.224	370	58.0367	10.0439	0.818048	71	23	47.5676	30.0967	17.3101	-1.24251	95.8406	1	0.481126
84	357.172	388.573	277	32.0061	23.724	0.638027	51	14	36.0036	23.4003	18.0186	1.45714	91.0833	0	0
85	1259.68	396.041	505	44.0645	8.28667	0.706611	205	39	124.426	31.2219	22.0926	0.802118	96.4264	1	0.656417
86	965.724	389.972	59	60.6965	9.06303	0.853153	29	13	21.5932	14.1532	7.38316	1.07307	36.7279	1	0.450536
87	133.576	398.76	267	28.933	32.8507	0.440518	56	17	36.2809	19.7769	17.7546	1.52551	64.7696	0	0
88	585.639	393.291	93	30.5083	16.735	0.862835	31	19	26.2258	18.2532	9.22674	1.39057	50.6274	0	0
89	412.652	399.306	339	33.3135	56.284	0.759693	97	34	64.2183	26.2647	17.0794	1.39857	77.2193	0	0
90	556.986	403.768	126	30.5083	27.3481	0.917667	36	15	28.0317	21.5689	8.57039	0.0249918	50.9706	0	0
91	672.208	406.524	838	36.8319	19.8262	0.930974	173	45	106.513	57.46	20.9779	-1.3948	152.368	0	0
92	451.929	406.911	288	29.1164	33.1593	0.504156	70	23	52.1319	20.8919	18.0425	-1.41785	65.6985	0	0
93	894.683	406.886	161	25.269	34.7635	0.611663	43	14	29.7267	16.2858	12.884	-0.760008	47.2132	0	0
94	750.725	416.64	409	45.2922	45.6981	0.762245	132	30	85.0978	28.5734	18.4952	1.12205	78.7696	0	0
95	1198.38	409.056	49	21.7115	32.5586	0.500021	40	19	32.6531	8.64981	7.49085	-0.512745	25.0711	0	0
96	64.7853	420.285	300	37.1482	42.0658	0.63185	60	18	42.2133	22.3746	17.3423	0.510065	64.5269	0	0
97	21.7176	422.371	313	43.1182	62.8945	0.530765	43	17	34.8818	22.4393	19.0178	1.05527	76.7696	0	0
98	1217.85	418.65	53	21.7115	34.7219	0.80776	34	24	30.717	10.7517	6.33828	0.750632	26.5563	0	0
99	133.908	427.691	836	28.933	21.4326	0.973493	68	17	43.2919	81.6523	18.6753	1.53359	203.995	0	0
100	705.726	421.793	151	36.8319	29.0855	0.644156	60	23	40.8874	16.1255	12.3343	1.25987	47.2132	0	0
101	873.937	421.312	45	25.269	38.1841	0.443859	42	23	33.8667	7.99885	7.16774	-1.47812	22.4853	0	0
102	430.976	427.128	182	29.1164	60.7254	0.518207	45	21	36.3242	16.6893	14.2736	0.281217	50.0416	0	0
103	892.288	442.291	534	23.6016	15.753	0.923544	110	33	77.4363	47.7941	18.3287	-1.27353	140.296	0	0
104	300.141	439.219	100	58.1456	57.3873	0.625441	24	9	19.31	13.2374	10.3288	1.53276	37.5563	0	0
105	1329.93	447.434	919	30.1707	20.7623	0.955864	182	44	106.303	72.0855	21.1794	1.23615	182.024	0	0
106	1227.26	446.364	257	29.2672	5.51053	0.835287	68	21	41.7821	26.4939	14.5667	0.348799	75.9411	1	0.79592
107	1273.83	440.593	87	41.2512	31.005	0.599755	28	17	23.5057	12.506	10.0071	-0.695868	38.9706	0	0
108	677.179	447.483	431	38.405	4.57335	0.670208	132	34	87.1531	27.7768	20.6152	1.16591	84.4264	1	0.830522
109	370.333	442.748	58	55.7507	76.7794	0.678053	22	14	17.5	10.0275	7.37035	0.485404	25.5563	0	0
110	74.6324	456.104	287	37.1482	55.4403	0.504228	73	19	42.2195	20.7409	17.9112	-0.887198	62.6274	0	0
111	896.556	465.503	291	23.6016	9.56795	0.527383	127	40	90.8316	21.2123	18.0226	0.789357	65.6985	1	0.450536
112	762.735	477.79	610	34.4758	33.7468	0.945441	81	22	56.7262	56.2371	18.3216	-0.82311	154.782	0	0
113	1306.24	466.118	232	30.1707	3.03993	0.692972	85	36	62.875	20.6065	14.8566	0.637845	62.5269	1	0.830459
114	850.447	468.987	91	41.6962	39.7048	0.792347	34	14	26.2527	13.859	8.45497	-0.212314	34.9706	0	0
115	647.238	476.885	303	31.8224	46.1355	0.73272	81	19	51.9868	24.8295	16.8972	1.23414	72.1838	0	0
116	937.738	475.862	201	34.9779	30.4629	0.712785	45	23	34.597	19.7377	13.8437	-1.37172	58.6274	0	0
117	676.314	489.817	352	31.8224	44.1319	0.759924	108	35	69.5369	26.6042	17.293	0.54271	72.7696	0	0
118	979.331	489.689	277	43.8305	38.062	0.585107	50	20	37.5379	22.3259	18.1053	-0.612521	79.1482	0	0
119	1369.5	493.124	421	29.602	3.8194	0.704949	93	39	70.4204	31.0918	22.0521	1.15208	124.018	1	0.830459
120	183.318	486.238	80	35.9732	1.97098	0.624146	53	26	40.3875	11.65	9.10227	-0.229921	32.3848	1	0.811867
121	147.446	488.934	31	29.6555	25.1021	0.577314	41	19	24.3871	7.09551	5.79364	0.043713	19.8995	0	0
122	286.059	495.634	76	15.9549	14.9636	0.779522	29	10	20.3289	13.8047	8.64694	0.379606	38.5563	0	0
123	1398.49	499.112	282	27.7036	22.6015	0.356804	84	29	68.8262	19.7929	18.4901	-1.21536	64.9056	0	0
124	919.038	505.422	267	34.9779	44.3975	0.716787	66	23	44.9513	24.0793	16.7903	0.949801	81.5624	0	0
125	73.5233	500.927	38	44.8363	14.5792	0.685206	32	17	27.7105	8.24944	6.00848	0.278417	21.0711	0	0
126	837.764	508.707	450	37.8315	4.0365	0.658364	188	36	111.249	29.3634	22.1018	0.0415329	95.8406	1	0.830522
127	299.5	504.23	65	15.9549	17.2311	0.856953	32	10	21.0769	12.7976	6.59582	0.735188	30.6274	0	0
128	212.37	514.412	1367	40.4699	26.879	0.960621	145	28	88.8581	98.38	27.3362	-1.47597	272.8	0	0
129	799.966	510.299	182	29.234	22.7128	0.902325	68	30	51.022	25.6742	11.0671	0.168522	66.5269	0	0
130	770.75	511.321	374	29.234	7.29704	0.693331	100	33	72.1711	26.7366	19.2669	0.885918	91.598	1	0.711866
131	1303.96	514.534	443	42.0589	7.6474	0.722947	117	31	75.2528	29.2579	20.2144	0.284545	93.669	1	0.711866
132	1425.18	506.555	33	27.7036	9.83538	0.915538	33	17	23.8788	11.6477	4.6851	0.786949	24.5208	1	0.450536
133	160.391	515.615	325	29.6555	27.8503	0.72477	145	40	96.5292	25.0477	17.2576	-0.025076	71.1127	0	0
134	24.9219	516.289	435	43.6843	0.672032	0.822575	105	23	65.3195	31.9413	18.1636	0.879492	86.669	1	0.728865
135	1484.7	513.939	189	40.1882	26.3714	0.51553	43	15	29.9524	18.5587	15.9024	-1.56792	64.8701	0	0
136	1346.01	515.296	40	32.3032	36.0572	0.769776	31	22	26.625	8.89466	5.67759	-0.66115	21.3137	0	0
137	127.743	530.181	178	35.7504	16.3366	0.868482	49	17	34.5112	22.9234	11.3636	-0.853702	63.9411	0	0
138	916.471	545.498	543	40.1585	7.50911	0.822244	118	28	79.6501	37.4831	21.333	-0.160196	116.569	1	0.711866
139	1384.54	546.672	428	31.8124	2.31791	0.602052	169	57	115.778	26.7034	21.3215	-1.26979	84.4264	1	0.836254
140	67.814	548.287	374	39.192	5.02299	0.775917	94	32	58.8369	28.4542	17.9499	0.963355	83.2904	1	0.79592
141	1074.73	551.241	423	17.1118	4.44942	0.757793	164	45	113.303	29.3403	19.1444	0.582485	83.5269	1	0.830522
142	292.059	556.561	495	42.2791	6.28532	0.732073	167	32	94.4364	30.9532	21.0862	0.160872	89.0122	1	0.745995
143	1335.18	546.991	111	33.4934	26.5236	0.307718	36	17	30.4955	14.688	13.9753	1.48649	64.4914	0	0
144	1091.58	548.276	66	17.1118	21.5196	0.562429	72	40	61.6061	10.346	8.55455	0.293911	30.1421	0	0
145	1532.58	545.391	39	29.9271	65.733	0.785005	22	15	19.6154	8.96654	5.55467	1.086	21.6569	0	0
146	232.257	564.526	918	53.9151	9.62408	0.901898	146	33	91.1035	65.8772	28.4556	1.52021	226.338	1	0.450536
147	2.12639	553.554	70	43.6843	39.1305	0.922776	30	11	21.8143	16.3824	6.31275	0.174796	37.5563	0	0
148	179.297	553.614	221	35.8973	31.0651	0.651241	54	22	40.2715	19.5257	14.8175	1.0983	56.3198	0	0
149	1154.42	558.129	375	41.9728	52.6721	0.841763	126	24	78.7627	30.0632	16.2296	0.846178	79.8406	0	0
150	1414.7	561.459	657	33.5887	8.99896	0.598135	146	32	103.583	32.9541	26.4092	-1.4246	107.397	1	0.656417
151	1498.61	551.644	39	34.5362	33.0972	0.70354	21	11	17.6667	8.40201	5.97094	-0.430628	21.3137	0	0
152	2444.51	561.041	119	48.0085	52.1439	0.831227	28	8	20.9832	16.9879	9.44415	-0.518347	42.8701	0	0
153	1867.06	567.869	269	28.709	32.8615	0.567916	97	28	63.4833	20.7386	17.0696	1.128	62.6274	0	0
154	1362.03	569.158	204	31.8124	8.73553	0.818686	65	24	48.4559	21.5078	12.3507	1.0606	56.8701	1	0.656417
155	1115.5	573.845	254	35.0124	50.5141	0.707217	81	17	47.5433	22.379	15.8219	-0.253331	66.2843	0	0
156	1545.47	572.396	89	21.456	48.9361	0.839651	39	26	33.8202	14.8907	8.08752	-0.369483	38.3848	0	0
157	2363.21	590.213	895	32.5722	2.63455	0.814077	203	45	120.765	50.4213	29.2825	0.905827	166.853	1	0.836254
158	2100.42	579.263	166	41.5034	45.7225	0.829649	34	8	26.1265	20.6972	11.555	-0.105935	56.8701	0	0
159	67.7978	587.479	304	39.192	34.1873	0.889871	70	29	47.6283	30.9514	14.1204	0.764513	79.8406	0	0
160	165.984	586.952	335	19.5678	6.7788	0.554411	105	23	67.8	22.8023	18.9771	0.368898	69.9411	1	0.745995
161	1291.93	582.843	160	33.1226	19.9255	0.514067	49	21	37.1938	16.5634	14.2073	-0.14178	54.2843	0	0
162	1909.54	591.682	476	28.9502	27.688	0.761805	153	44	93.229	31.5761	20.4552	0.0428549	98.5685	0	0
163	2488.81	579.543	55	48.0085	87.2135	0.898313	23	13	19.4	13.6138	5.98131	-0.950423	32.1421	0	0
164	1561.36	586.822	329	21.456	34.9855	0.501002	82	15	53.9149	22.2046	19.2169	1.04417	70.5269	0	0
165	2331.73	581.843	107	32.5722	31.2516	0.699115	66	25	44.7009	13.8067	9.8719	1.23683	36.9706	0	0
166	1479.13	593.844	377	25.6455	22.9782	0.812046	82	25	55.3342	29.1893	17.0347	0.426715	77.8406	0	0
167	184.945	591.786	118	19.5678	25.1282	0.32151	56	29	41.9237	13.8837	13.1465	0.460026	52.8345	0	0
168	927.82	587.461	61	43.4706	36.1526	0.520838	20	12	16.8852	9.51231	8.12024	1.26688	25.8995	0	0
169	401.302	593.197	156	30.1689	6.74434	0.65627	33	12	24.9423	17.1347	12.9286	0.54524	52.3848	1	0.745995
170	1959.67	595.053	379	39.3664	17.0855	0.769469	129	31	79.7995	28.204	18.0134	-1.18105	80.4264	0	0
171	2062.61	596.375	508	38.1815	4.76777	0.783619	121	29	83.2382	33.6053	20.877	-1.52081	103.74	1	0.830522
172	1453.53	592.407	113	25.6455	27.9029	0.503327	46	23	35.8584	13.7867	11.913	-1.21486	43.799	0	0
173	1880.62	593.174	236	28.709	4.15968	0.53338	89	23	61.2712	19.016	16.0852	-0.908237	57.2132	1	0.830522
174	1265.34	602.589	355	33.1226	12.4449	0.544653	85	15	58.5268	24.1205	20.229	-0.260305	79.598	0	0
175	304.542	596.955	57	28.1483	37.9957	0.784101	32	19	27.2982	11.0128	6.83491	-1.48793	27.8995	0	0
176	9.98136	604.239	243	23.5005	4.17708	0.768737	51	18	40.6255	24.3433	15.5691	1.13542	78.3198	1	0.830522
177	1993.19	615.691	569	39.3664	13.2933	0.783498	161	42	100.749	34.6411	21.5258	0.592522	97.7401	0	0
178	328.345	611.98	333	28.1483	48.5336	0.543064	74	18	53.009	23.0017	19.3143	0.778076	69.6985	0	0
179	379.456	614.004	288	30.1689	3.26695	0.707036	84	17	54.8264	23.3535	16.5151	0.590931	66.5269	1	0.830459
180	1557.73	614.866	349	28.2777	7.63358	0.555675	127	28	78.2235	24.7651	20.5897	-0.141445	82.4619	1	0.711866
181	2265.82	615.129	147	26.7557	37.1599	0.46852	57	9	39.6599	14.8874	13.1523	1.26516	46.6274	0	0
182	74.2185	626.895	587	39.9356	8.12757	0.697997	124	34	85.3901	33.0731	23.6837	-0.374974	101.255	1	0.656417
183	1220.32	622.633	410	49.2855	2.56978	0.670163	115	18	67.9951	28.5738	21.2079	0.537047	96.3553	1	0.836254
184	2297.98	619.131	133	32.4037	28.7138	0.784446	29	17	22.8045	17.0514	10.5752	-0.328454	45.799	0	0
185	1504.22	625.243	317	40.1913	48.8765	0.625945	93	17	58.6562	23.1662	18.0665	0.000995739	71.0122	0	0
186	2088.2	624.715	197	38.1815	27.6736	0.69337	70	23	44.5228	19.3018	13.9085	0.425333	54.5269	0	0
187	1594.35	621.077	51	37.143	41.4637	0.69316	25	12	19.8431	10.3094	7.43084	1.05189	28.8995	0	0
188	23.8755	623.192	96	23.5005	20.0779	0.405718	43	18	32.7188	11.6103	10.6118	0.706991	34.7279	0	0
189	302.406	626.83	32	29.8896	50.8831	0.792604	26	17	23.9375	8.66516	5.28347	-0.969746	21.5208	0	0
190	1904.51	627.709	59	36.3758	37.9048	0.392919	24	14	19.9322	9.06446	8.33543	0.569296	26.7279	0	0
191	115.997	633.678	122	33.5346	39.6838	0.513432	31	9	25.0164	14.067	12.0713	-0.493497	42.3848	0	0
192	2249.27	636.152	317	26.7557	21.7622	0.678746	107	35	75.0789	24.4262	17.9379	-0.0713542	73.6985	0	0
193	1705.63	642.821	312	27.4909	19.4437	0.848188	129	32	86.7532	27.7695	14.7094	0.519469	72.1838	0	0
194	2161.76	638.966	240	26.9168	67.3963	0.627985	96	33	71.3875	20.2331	15.7459	1.50021	61.9411	0	0
195	1631.25	635.308	63	39.5468	40.2178	0.639078	23	17	20.9048	10.4686	8.05184	-1.34727	29.3137	0	0
196	366.652	642.925	269	31.6285	28.9343	0.514575	62	13	43.658	20.0874	17.2239	-0.200952	60.5269	0	0
197	1678.49	647.16	520	27.4909	8.93094	0.826121	141	30	92.6058	38.2817	21.5714	-0.896107	110.326	1	0.656417
198	405.215	643.988	287	38.5773	8.90049	0.43138	59	13	36.7038	20.4956	18.4905	-0.874343	65.9411	1	0.656417
199	1370.64	651.821	366	49.7397	29.008	0.827765	66	21	43.1776	30.0424	16.856	0.477503	87.8406	0	0
200	272.49	656.546	672	42.1662	13.1093	0.921599	104	22	65.5208	49.5315	19.2253	1.02311	124.811	0	0
201	448.962	641.675	35	14.7641	43.4616	0.779446	32	17	28.5714	8.66145	5.42613	0.893707	21.3137	0	0
202	1559.01	649.469	320	34.6259	2.90712	0.634268	136	40	85.4406	23.1558	17.9021	0.776504	68.1838	1	0.836254
203	2422.18	643.938	45	55.7021	7.63224	0.308719	20	17	18.5333	7.75085	7.37225	1.1204	22.4853	1	0.711866
204	1453.91	655.993	552	42.005	6.10713	0.609572	120	29	81.6123	30.3272	24.0413	0.944809	97.2548	1	0.745995
205	452.176	656.085	190	14.7641	29.1644	0.73506	45	14	33.3474	19.1553	12.9873	1.30346	52.8701	0	0
206	2144.92	659.965	686	26.9168	50.1361	0.935665	147	31	102.719	52.4912	18.5236	-1.55204	130.811	0	0
207	2333.93	661.442	351	42.2759	14.7181	0.52623	98	30	67.6667	23.148	19.6838	0.67844	73.3553	0	0
208	2267.36	661.286	439	30.964	9.67397	0.782739	127	36	81.8565	30.3546	18.8912	1.19344	87.1127	1	0.450536
209	2480.54	670.409	797	58.5058	29.2336	0.80736	166	35	103.802	44.8326	26.4539	1.47717	135.397	0	0
210	138.047	658.944	62	33.5346	66.2942	0.853589	21	10	18.2258	14.2236	7.40974	-0.959383	35.3137	0	0
211	473.911	665.277	164	23.5983	17.4696	0.687274	50	18	32.311	17.5886	12.7763	1.34707	52.2843	0	0
212	2374.62	672.933	472	41.9295	24.2283	0.706218	149	34	89.4958	31.2114	22.0975	-1.34787	117.983	0	0
213	1612.77	680.412	793	34.7196	14.0783	0.948314	198	32	108.88	67.0435	21.2752	1.15298	178.368	0	0
214	1253.84	669.518	156	16.6989	8.31253	0.83042	59	31	43.359	19.6519	10.9488	-1.45144	52.0416	1	0.656417
215	1744.05	678.094	311	31.6602	12.2737	0.790087	83	19	54.1736	26.8061	16.432	-0.00821708	77.0122	0	0
216	2053.45	680.763	667	37.6261	21.2303	0.839788	157	24	102.859	40.7019	22.0976	1.09408	125.083	0	0
217	1936.61	678.399	476	37.3496	3.44706	0.619315	145	44	101.947	28.1333	22.0887	1.24034	84.4264	1	0.830459
218	1973.71	674.089	189	37.3496	39.1305	0.878666	44	19	32.7619	25.8986	12.3649	1.52554	71.0477	0	0
219	2200.98	675.487	152	53.5903	53.0956	0.75909	42	13	28.0132	17.7111	11.5297	0.817184	47.4558	0	0
220	194.704	679.178	329	60.1622	69.4772	0.772824	61	19	40.2492	27.3119	17.3327	0.610593	78.4264	0	0
221	1498.85	678.408	212	23.0871	3.12879	0.690308	70	21	48.1085	19.5424	14.1392	0.356442	54.8701	1	0.830459
222	322.571	676.579	46	19.8927	20.8142	0.684786	31	21	26.8043	8.9755	6.54084	-0.785398	22.7279	0	0
223	1774.52	686.712	248	31.6602	30.8484	0.859839	52	20	34.379	26.5625	13.5619	0.419782	72.9767	0	0
224	1263.41	683.2	178	16.6989	3.25616	0.882854	72	46	61.7584	24.1875	11.3596	-1.13785	61.6985	1	0.830459
225	1824.08	685.996	337	44.2252	7.16113	0.681899	86	26	59.5846	24.6233	18.0106	1.26686	70.2843	1	0.711866
226	1867.6	693.873	630	38.766	6.68988	0.784424	131	42	94.2063	37.3121	23.1419	-0.645982	131.054	1	0.745995
227	1425.09	686.545	186	42.005	8.58756	0.62676	40	15	28.2796	18.3479	14.2969	0.939873	56.2843	1	0.656417
228	337.103	690.163	311	19.8927	5.71059	0.557154	65	22	47.1383	22.4781	18.666	1.0694	73.9056	1	0.79592
229	1342.08	692.543	405	46.4574	54.9957	0.622414	118	24	72.042	26.2556	20.55	0.85618	84.4264	0	0
230	2405.58	701.206	610	41.9295	12.9689	0.928298	105	29	58.7328	52.1447	19.3893	1.0214	144.024	0	0
231	2283.8	704.429	443	26.5905	7.92359	0.826182	104	31	65.7269	33.6747	18.9724	-0.161537	118.089	1	0.711866
232	495.575	700.023	367	27.6521	4.24834	0.626708	87	25	64.654	25.1462	19.5953	1.42075	78.1838	1	0.830522
233	1296.88	703.257	360	31.6681	33.517	0.83212	125	38	81.275	29.0112	16.0895	0.557093	75.8406	0	0
234	1566.01	702.544	498	40.4249	3.97943	0.606467	169	39	103.799	28.6505	22.7803	0.563939	86.9117	1	0.830459
235	1491.88	700.418	389	23.0871	10.6112	0.667404	142	43	94.1748	26.2627	19.5577	1.25086	84.9411	1	0.481126
236	1265.26	701.513	248	18.4055	15.2186	0.213249	86	38	69.5806	18.4597	18.0351	-1.41572	60.0416	0	0
237	2332.87	705.659	195	17.5693	7.16928	0.507907	50	22	39.4103	20.8732	17.9804	0.856854	83.5624	1	0.711866
238	1623.8	713.331	381	34.7196	3.04265	0.620968	155	36	94.7612	25.2813	19.8164	0.227841	76.7696	1	0.830459
239	2078.72	708.648	100	37.6261	14.7551	0.474475	34	10	26.27	12.0218	10.5824	-0.893239	34.1421	0	0
240	2257.5	708.378	57	26.5905	33.1101	0.766941	34	22	26.3333	12.1378	7.78903	0.463864	33.7635	0	0
241	2315.44	707.864	69	17.5693	2.27466	0.6874	51	26	41.4493	11.6933	8.49259	0.759796	33.935	1	0.836254
242	1799.19	723.295	363	30.4008	42.0982	0.345072	132	35	79.5923	22.453	21.0738	0.869794	73.6985	0	0
243	2449.88	726.86	403	44.6617	5.14318	0.473145	121	32	76.531	25.0275	22.0488	0.410131	91.1838	1	0.79592
244	480.159	722.98	258	27.6521	1.93666	0.476566	62	12	40.345	19.817	17.4219	-0.640585	62.2843	1	0.811867
245	2515.36	717.424	36	50.825	40.4088	0.671613	18	11	13.4167	7.90646	5.85791	-0.55612	20.4853	0	0
246	563.499	725.69	276	59.6748	65.2986	0.625471	76	17	50.5217	22.1883	17.3124	0.425269	67.1127	0	0
247	1675.41	725.761	231	53.0823	55.3675	0.509327	38	14	27.1342	18.7627	16.1466	0.379668	58.9056	0	0
248	235.684	727.018	167	38.6099	23.699	0.893275	34	15	28.1856	22.8095	10.2531	0.770781	55.1127	0	0
249	1856.78	731.1	405	34.5283	7.34881	0.661355	128	38	84.0247	28.4315	21.3257	-0.893518	90.0833	1	0.711866
250	2221.64	731.998	295	42.9377	7.19057	0.474606	76	25	48.6983	21.6649	19.0694	0.0305296	71.1127	1	0.711866
251	2127.69	744.867	663	59.0976	5.9478	0.673542	114	24	64.0618	45.3938	33.5528	1.3137	181.575	1	0.79592
252	1548.02	738.747	471	40.4249	4.55105	0.76848	81	22	52.6093	31.5732	20.2029	0.728169	97.1543	1	0.830522
253	1774.47	740.987	392	30.4008	43.4606	0.661919	166	35	109.949	26.3854	19.7778	0.774981	77.598	0	0
254	1308.27	744.036	959	42.3405	16.8987	0.955789	159	43	90.3118	74.9203	22.0305	1.38262	186.409	0	0
255	1594.41	738.112	157	38.4454	31.7984	0.63675	40	14	31.1592	16.4552	12.6881	0.260328	49.0416	0	0
256	1226.73	739.05	154	52.3995	53.8482	0.65227	34	10	23.0714	16.1065	12.2085	-0.5338	45.4558	0	0
257	1377.15	737.255	67	18.2794	24.9454	0.487187	60	31	46	9.88741	8.63465	0.628458	28.1421	0	0
258	1929.09	748.084	369	50.6392	6.71973	0.634545	102	34	63.1897	25.8422	19.9731	-0.949425	89.6335	1	0.745995
259	1731.43	751.39	419	44.2784	6.14617	0.364704	173	45	99.2029	25.641	23.8749	0.46698	96.9117	1	0.745995
260	380.469	747.182	144	30.2132	12.7643	0.802116	40	11	30.5	18.2745	10.913	0.72358	51.2487	0	0
261	2360.19	752.673	321	54.3781	25.0823	0.252879	92	18	56.5078	20.7916	20.1158	0.0713878	68.1838	0	0
262	1373.64	755.194	392	18.2794	6.77035	0.7326	156	34	92.4031	27.3367	18.607	0.621689	77.3553	1	0.745995
263	2069.41	754.681	326	46.9649	4.26	0.571442	97	22	61.3497	23.0521	18.9176	-0.995597	73.3553	1	0.830522
264	159.483	761.516	389	40.3463	6.95431	0.690066	124	24	77.9871	27.9862	20.2549	0.288161	108.912	1	0.745995
265	1438.94	758.238	315	27.5037	30.0584	0.665662	61	19	41.5206	24.6682	18.4087	0.651045	84.5269	0	0
266	1404.88	757.405	242	24.0645	4.1871	0.604252	68	30	52.7851	19.7654	15.749	0.244153	56.8701	1	0.830522
267	361.821	770.953	510	30.2132	0.350869	0.839582	71	29	48.6882	38.9048	21.1343	0.588085	147.746	1	0.728865
268	2420.65	760.625	448	44.6617	8.7764	0.615261	149	33	91.9777	27.0574	21.33	1.54456	81.8406	1	0.656417
269	1879.29	757.283	113	34.5283	39.3558	0.587036	31	18	24.4513	13.5461	10.9664	-1.09857	39.5563	0	0
270	257.388	758.949	108	35.8624	16.0229	0.868318	32	17	27.1481	18.0795	8.96755	0.736227	45.799	0	0
271	1806.41	761.448	322	37.9318	5.62068	0.491799	117	30	69.7453	21.806	18.9867	-1.06796	66.2843	1	0.79592
272	2495.97	764.404	328	50.825	10.8593	0.803733	47	15	35.8537	28.6893	17.0698	-1.06372	86.4264	1	0.481126
273	1497.09	762.975	136	56.4028	7.3753	0.68724	32	17	23.3824	16.3393	11.8693	0.791353	48.8701	1	0.711866
274	1618.9	770.047	554	40.2415	9.2414	0.809913	99	31	63.7996	37.4462	21.9641	1.11704	117.983	1	0.450536
275	617.194	764.089	79	63.9604	67.3309	0.715586	28	9	19.5316	12.7568	8.91094	1.31801	36.3848	0	0
276	2308.79	771.161	126	54.626	21.1639	0.714086	41	9	27.8095	15.4573	10.821	-1.1989	44.8345	0	0
277	1257.25	781.641	481	52.3995	1.87482	0.440782	169	33	100.551	27.679	24.8451	-0.421554	97.4975	1	0.811867
278	538.061	779.671	334	38.2922	5.82842	0.580414	109	23	73.6946	23.5514	19.1784	0.489268	77.598	1	0.79592
279	1418.83	777.008	72	24.0645	2.62853	0.664388	39	22	29.4306	11.0836	8.28374	0.659154	29.3137	1	0.836254
280	425.384	799.06	530	48.4459	19.6666	0.930883	82	24	48.2453	48.1673	17.5964	-0.342823	131.776	0	0
281	473.114	789.406	370	48.697	13.8398	0.786931	92	23	64.5243	28.3565	17.4971	0.874642	80.1838	0	0
282	251.99	794.403	391	35.8624	5.68495	0.74136	99	31	66.6419	28.1855	18.9155	0.11386	88.8701	1	0.79592
283	174.878	798.81	610	40.3463	8.53658	0.901331	208	49	138.761	43.6391	18.9014	0.55163	111.74	1	0.656417
284	1692.18	785.346	44	36.0606	7.66039	0.415064	42	22	33.4545	8.0395	7.31428	0.362766	23.8995	1	0.711866
285	1725.77	798.45	503	36.0606	4.8828	0.726769	224	50	143.254	31.7734	21.8246	1.40446	100.326	1	0.830522
286	1971.78	803.891	666	56.2671	19.2309	0.902615	110	18	63.973	51.0733	21.9844	-1.00422	141.054	0	0
287	567.419	804.257	325	38.2922	3.83256	0.456125	73	18	50.3908	22.1491	19.7108	0.854504	69.9411	1	0.830459
288	1593.44	804.905	244	43.1658	34.9083	0.662371	38	15	31.0697	21.9986	16.4808	1.48412	76.9056	0	0
289	1909.11	805.771	143	46.6292	42.7575	0.898506	33	18	25.2657	21.0428	9.23695	1.18251	50.0416	0	0
290	1426.68	811.534	282	35.4075	0.664255	0.41602	78	21	46.6277	20.0495	18.2321	-0.102701	62.2843	1	0.728865
291	353.338	835.719	306	62.7567	15.4013	0.793073	50	15	35.6275	26.5749	16.1875	0.705768	81.669	0	0
292	1823.56	831.192	88	23.4965	14.6443	0.182143	65	34	52.0455	11.2963	11.1074	0.971981	36.8345	0	0
293	251.583	830.52	82	36.1194	36.521	0.809001	28	18	23.0488	14.1505	8.31779	1.22553	37.1421	0	0
294	1687.96	839.785	345	35.2487	9.79281	0.739817	105	23	63.2609	26.1177	17.5722	0.460018	81.1127	1	0.450536
295	443.909	843.825	399	41.1996	6.89386	0.894113	74	12	46.6942	35.6101	15.9477	0.93812	98.5685	1	0.745995
296	1465.08	842.545	116	32.0687	36.0564	0.568146	29	9	19.25	13.9943	11.5163	-0.748583	45.2132	0	0
297	1933.75	845.361	221	46.6292	7.55964	0.666883	49	17	32.1493	19.9505	14.8663	-0.571414	58.8701	1	0.711866
298	199.626	850.278	215	55.5873	53.4983	0.575187	52	22	39.7721	18.7551	15.3421	0.154047	57.1838	0	0
299	1812.55	851.945	387	23.4965	6.32624	0.558122	176	56	123.618	24.6598	20.4617	1.47949	77.3553	1	0.745995
300	1425.53	858.149	482	37.9617	6.70415	0.741598	255	49	145.019	30.4451	20.4239	-0.12396	85.2548	1	0.745995
301	1753.45	857.98	358	32.4564	20.5707	0.932669	76	22	46.6034	48.4773	17.4874	-1.27959	134.433	0	0
302	1784.91	865.966	424	30.9881	6.93678	0.901658	88	30	64.408	42.6419	18.4405	-0.273826	116.083	1	0.745995
303	483.979	853.406	42	41.1996	31.9846	0.654779	20	12	17.8095	9.47378	7.16048	-1.25103	24.8995	0	0
304	1494.77	854.675	46	32.0687	58.0143	0.487841	24	12	20.6522	8.25122	7.20275	1.04332	23.3137	0	0
305	399.906	877.787	577	54.2753	12.2565	0.94884	85	21	57.9463	52.9563	16.7214	0.581849	132.953	0	0
306	1847.8	866.5	214	38.1433	37.9624	0.633412	47	17	33.472	19.046	14.7381	-0.711907	54.8701	0	0
307	1698.72	873.35	402	35.2487	8.95732	0.6703	94	23	62.2687	27.1568	20.1528	1.11561	89.9411	1	0.656417
308	1390.98	873.878	212	37.9617	44.4167	0.897853	45	19	34.7311	27.384	12.057	-0.934688	71.3553	0	0
309	575.489	880.159	281	76.3305	6.90264	0.575144	60	18	36.9288	21.4475	17.5452	-0.552538	69.9411	1	0.745995
310	250.212	890.106	1029	51.0123	19.9777	0.93569	168	50	113.244	70.1208	24.7403	1.28344	220.752	0	0
311	1530.24	889.395	612	49.639	9.80883	0.54715	182	30	115.211	31.2489	26.1564	0.0429603	102.083	1	0.450536
312	1479.58	889.386	236	37.8878	37.7416	0.713022	45	13	29.5339	21.1987	14.8633	0.642657	62.5269	0	0
313	472.107	902.929	100	29.6341	23.7623	0.802002	35	18	30.7	14.7056	8.78397	-0.457408	36.9706	0	0
314	1743.2	918.777	515	32.196	30.0252	0.632427	155	39	97.1184	30.1339	23.3423	0.413812	101.912	0	0
315	295.887	912.822	429	51.0123	5.08089	0.780596	102	19	70.9604	30.2536	18.9096	1.3929	85.2548	1	0.79592
316	491.229	925.568	371	29.6341	3.09612	0.615919	105	22	68.0593	24.8532	19.5796	-0.0894415	73.598	1	0.830459
317	1673.2	933.422	219	38.4033	35.6792	0.516484	46	14	32.621	19.2353	16.4711	-0.136547	66.5269	0	0
318	406.642	931.643	61	48.9003	10.113	0.517222	25	14	23.4754	9.54969	8.17311	0.890871	26.9706	1	0.481126
319	641.009	941.463	378	52.0001	63.4336	0.603698	56	15	41.0608	24.9847	19.9181	0.480476	73.6985	0	0
320	1497.35	940.679	303	43.0127	27.6629	0.612577	95	20	61.835	22.7776	18.0037	1.04373	75.1482	0	0
321	1594.71	960.252	720	31.1263	14.1194	0.890958	95	29	72.8111	50.9309	23.127	1.08112	174.817	0	0
322	1702.73	957.968	390	32.8167	29.7001	0.353093	97	31	61.7154	24.3156	22.7494	-0.258077	86.3259	0	0
323	1734.51	949.777	67	32.196	47.7198	0.55991	39	14	29.2239	10.1349	8.3973	1.08545	28.1421	0	0
324	360.59	955.299	62	10.2259	23.1498	0.685709	38	18	28.6935	10.4075	7.57537	-0.375532	26.7279	0	0
325	1457.37	958.138	211	27.1157	28.3933	0.484116	38	15	29.4882	17.8181	15.5909	1.40024	55.0416	0	0
326	1563.59	959.624	178	31.1263	20.0056	0.562622	71	32	54.4438	17.597	14.5477	1.42258	57.734	0	0
327	368.309	962.005	42	10.2259	21.6963	0.858864	29	23	26.4762	10.7666	5.51468	-0.665173	25.3137	0	0
328	324.718	968.452	274	38.2068	2.45591	0.519777	92	24	53.6642	21.5681	18.4256	1.10033	82.0833	1	0.836254
329	1431.88	967.389	284	27.1157	9.67137	0.766007	73	18	44.6796	24.0382	15.4525	0.821864	66.5269	1	0.450536
330	544.843	961.459	32	58.328	6.46201	0.259979	23	11	18.875	6.48865	6.26553	-0.359673	18.2426	1	0.745995
331	1514.74	980.02	687	43.0127	4.3051	0.86416	167	36	104.396	42.5507	21.4122	0.988872	116.225	1	0.830522
332	601.509	975.282	223	19.8034	14.2777	0.794004	55	21	41	21.8385	13.2759	1.24912	59.4558	0	0
333	346.067	1007.55	721	44.5495	4.66719	0.74487	177	46	119.169	41.4703	27.6694	0.31881	175.959	1	0.830522
334	612.009	992.073	159	19.8034	12.8041	0.708797	52	11	41.3145	16.9665	11.9683	-0.876222	46.0416	0	0
335	1800.19	996.978	354	40.7938	42.3295	0.683073	79	18	47.7768	25.1075	18.3373	0.434212	72.7696	0	0
336	1573.55	995.873	281	37.5943	4.20717	0.747352	74	17	52.2206	23.726	15.7642	1.0219	66.7696	1	0.830522
337	460.454	991.735	32	28.1608	50.1519	0.623006	24	17	20.6562	7.23373	5.65835	-1.16994	18.4853	0	0
338	1631.32	993.317	42	9.6449	12.6795	0.492336	31	18	25.9048	7.86217	6.84327	1.0663	21.8995	0	0
339	1635.3	1002.1	30	9.6449	21.4473	0.838407	25	18	22.9333	8.7984	4.79552	-1.24669	19.6569	0	0
340	1711.45	1008.98	69	45.7897	30.5896	0.788508	21	13	17.5652	12.2535	7.53619	0.43023	31.5563	0	0
341	604.832	1015.81	183	24.8016	26.9344	0.475724	53	19	34.3115	16.6874	14.6782	1.45869	51.799	0	0
342	1654.65	1015.8	109	23.7059	30.4837	0.807764	29	11	21.8716	15.5719	9.17971	-1.15624	38.9706	0	0
343	1773.34	1027.69	439	40.7938	4.86999	0.896407	89	17	53.0251	38.6658	17.1379	0.8444	113.154	1	0.830522
344	506.219	1019.84	87	50.2857	6.89489	0.765653	23	9	20.8276	13.3656	8.59745	1.39362	34.9706	1	0.745995
345	455.934	1019.53	36	28.1608	50.3929	0.420703	22	14	18.8889	7.08676	6.4291	1.5708	19.6569	0	0
346	642.586	1023.95	73	38.6216	53.8781	0.736771	24	11	19.0137	12.2039	8.25155	1.18716	32.3848	0	0
347	1888.84	1041.47	391	59.5959	10.492	0.787182	96	24	62.8696	28.9822	17.8739	0.60504	80.4264	1	0.481126
348	323.251	1047.77	342	46.2387	2.48157	0.733392	88	25	57.9854	25.956	17.645	-0.393282	81.3553	1	0.836254
349	607.436	1054.92	358	39.1896	9.13667	0.520416	78	14	51.6704	23.9078	20.4152	-1.38692	85.4264	1	0.450536
350	1687.76	1059.04	301	36.0039	2.30307	0.625681	84	22	54.7674	22.5905	17.6224	0.534863	69.9411	1	0.836254
351	1723.29	1053.21	117	36.0039	19.2347	0.664337	26	17	23.1709	14.1265	10.5586	0.713648	38.3848	0	0
352	2051.53	1060.85	232	67.5793	12.5645	0.548563	36	12	25.5086	19.7791	16.5375	-1.20106	73.1127	0	0
353	513.416	1077.72	541	43.5782	11.165	0.93071	66	14	45.0148	51.6009	18.8735	-0.970027	129.296	0	0
354	1844.52	1081.31	556	52.0591	10.3965	0.866838	139	31	87.4982	38.8458	19.3681	0.499942	108.225	1	0.481126
355	282.388	1074.56	112	48.8645	46.4247	0.793138	23	8	18.1518	17.6056	10.7226	-0.750316	49.2132	0	0
356	469.973	1081.16	268	43.5782	4.56566	0.740659	70	21	45.3097	23.1398	15.5472	0.613273	66.1838	1	0.830522
357	1710.32	1087.27	278	36.1355	6.94963	0.710574	46	14	34.2662	25.129	17.6813	-0.591479	90.9117	1	0.745995
358	597.674	1104.6	524	49.6911	8.83812	0.848693	181	35	108.693	37.0701	19.6059	-0.299132	108.669	1	0.656417
359	404.753	1092.1	131	66.1322	11.5054	0.701788	33	10	24.2519	16.4098	11.6901	0.979919	50.4203	0	0
360	1887.82	1110.21	169	19.7921	11.5964	0.743032	56	22	45.1834	21.9944	14.7199	1.54012	67.1127	0	0
361	338.516	1122.16	438	41.2487	4.68277	0.53222	127	35	78.6301	25.8833	21.9129	0.693093	80.669	1	0.830522
362	2057.19	1128.19	420	24.6674	10.0497	0.674008	67	28	51.6452	28.0153	20.6956	-0.520015	88.669	1	0.481126
363	1890.77	1129.78	368	19.7921	9.43011	0.726741	85	29	58.3995	29.3721	20.176	1.06113	112.119	1	0.450536
364	505.899	1143.85	425	59.7302	53.6663	0.833872	70	18	46.0612	33.7482	18.6276	0.349751	102.669	0	0
365	565.616	1142.56	299	49.6911	4.97747	0.562579	86	21	58.0836	22.3857	18.5073	-0.032986	70.2843	1	0.830522
366	2036.08	1140.95	227	24.6674	7.1462	0.69101	81	31	59.5198	20.2745	14.6553	0.0646038	56.6274	1	0.711866
367	2010.27	1152.94	431	28.4586	2.6849	0.451584	124	31	83.7981	25.1423	22.4327	0.488578	81.0122	1	0.836254
368	339.451	1163.4	243	39.7976	19.2056	0.688327	51	17	37.1481	21.2157	15.3899	1.0581	60.2843	0	0
369	652.872	1167.29	328	65.3307	1.32608	0.425801	123	32	82.6494	21.554	19.5024	0.837023	66.2843	1	0.811867
370	1886.03	1168.4	259	38.9046	18.012	0.680845	54	24	39.5483	23.9649	17.5526	0.0961957	90.7401	0	0
371	2127.19	1176.99	152	47.3548	50.3006	0.770839	33	7	24.9474	17.5166	11.1586	0.0196963	45.5563	0	0
372	285.628	1184.9	440	32.4095	7.05594	0.882734	95	20	60.0386	39.2001	18.4191	-1.23283	109.912	1	0.711866
373	1941.38	1184.03	134	36.9747	42.4647	0.574244	37	11	20.5224	15.0318	12.3063	-0.49472	45.2132	0	0
374	574.191	1195.4	438	38.9725	34.1855	0.660986	119	32	76.29	28.5996	21.4611	-0.923743	96.2548	0	0
375	1999.11	1192.54	200	41.151	26.6305	0.704619	53	19	36.935	19.3671	13.7426	0.320346	54.2843	0	0
376	237.917	1199.28	138	41.5268	10.2809	0.49747	28	12	22.7101	15.7245	13.6407	1.17946	55.8701	1	0.481126
377	327.082	1201.23	427	39.7976	10.3267	0.834461	90	19	57.7635	31.9856	17.6262	-1.40242	84.7696	1	0.481126
378	466.435	1210.33	205	10.4643	4.81057	0.884332	38	18	30.3122	26.7244	12.4765	0.929435	76.598	1	0.830522
379	1912.77	1207.45	51	36.9747	6.40121	0.685121	31	15	22.6863	9.53042	6.94223	-0.926649	24.7279	1	0.745995
380	275.996	1215.85	185	32.4095	12.6292	0.796173	40	13	31.4757	20.0916	12.1568	0.21849	54.8701	0	0
381	608.007	1214.78	213	34.7095	9.78667	0.894525	53	23	39.3005	26.7488	11.9572	1.28526	71.0122	1	0.450536
382	2144.37	1221.12	445	47.3548	4.23489	0.71567	141	32	84.227	28.9648	20.2301	0.55102	83.2548	1	0.830522
383	1854.96	1217.82	140	58.3854	12.1354	0.749412	25	13	19.9357	17.2596	11.4277	0.623375	48.8345	0	0
384	460.23	1218.76	47	10.4643	14.1363	0.685714	39	23	30.9574	9.11921	6.63761	-1.21664	23.3137	0	0
385	545.813	1238.98	202	51.9987	1.91146	0.588479	38	17	28.7129	19.5309	15.791	-1.51385	69.4558	1	0.811867
386	352.076	1244.52	264	49.9866	49.1133	0.734614	57	15	36.0606	22.9003	15.5375	0.491127	64.5269	0	0
387	2049.33	1258.7	612	48.9297	4.17402	0.550209	255	53	150.467	31.0329	25.9133	-0.142895	100.811	1	0.830522
388	612.251	1249.23	169	28.4722	11.6339	0.760274	52	20	40	19.0086	12.348	1.439	56.0416	0	0
389	1899.33	1262.04	265	44.0979	8.79619	0.570537	47	18	35.4604	22.3608	18.3643	1.37088	81.1127	1	0.656417
390	473.307	1281.4	865	43.1909	4.51974	0.869568	145	36	93.2821	48.7502	24.0735	0.343019	150.16	1	0.830522
391	594.589	1271.56	378	28.4722	20.1905	0.83585	100	25	64.6138	31.0582	17.0496	-0.110757	88.669	0	0
392	1783.5	1269.31	296	61.8966	5.51292	0.505726	93	18	57.5541	21.1727	18.2656	-0.063242	63.3553	1	0.79592
393	1864.8	1289.48	330	43.7368	32.5611	0.59513	68	17	44.8848	24.3438	19.5634	0.989323	78.7696	0	0
394	2119.69	1295	545	39.6042	37.7996	0.723873	130	31	91.4183	32.423	22.3697	1.38489	97.4975	0	0
395	429.67	1291.32	126	31.2528	18.8749	0.647223	25	13	21.1032	15.9444	12.1544	-1.32452	52.0416	0	0
396	2080.2	1297.98	285	39.6042	5.19948	0.714664	82	20	54.1088	23.2943	16.2936	0.43828	68.669	1	0.79592
397	1963.03	1327.36	1162	43.2721	6.65074	0.978593	141	23	83.2849	95.6547	19.6864	0.685528	224.38	1	0.745995
398	2041.18	1306.95	345	40.0424	8.15112	0.623155	95	28	56.6087	24.6207	19.2558	1.17269	79.7696	1	0.656417
399	1827.7	1312.64	488	43.7368	4.76532	0.758292	154	31	93.0615	33.7769	22.0196	0.44128	105.154	1	0.830522
400	426.607	1322.42	258	27.7393	16.7345	0.740572	59	19	41.1318	22.3895	15.0452	1.29398	64.9411	0	0
401	470.766	1324.51	169	11.6239	1.24654	0.716542	51	26	42.1243	18.8852	13.1733	-1.11809	55.9411	1	0.811867
402	1921.13	1338.15	470	43.2721	21.0667	0.915952	109	23	72.3617	40.2119	16.1366	0.401733	103.983	0	0
403	477.583	1333.93	55	11.6239	10.4262	0.507919	50	18	35.0727	9.08573	7.82649	-1.27011	25.3137	1	0.481126
404	2094.73	1340.06	254	35.848	8.78178	0.737628	50	20	37.9528	22.6462	15.2909	1.4984	64.8701	1	0.656417
405	565.604	1343.22	192	50.9885	23.4976	0.393827	45	12	30.3385	16.915	15.548	0.818676	53.6985	0	0
406	2129.98	1346.58	270	20.7592	12.8745	0.604426	57	18	42.7519	21.5648	17.1798	0.774196	69.9411	0	0
407	1843.63	1355.79	430	46.0042	50.6916	0.90946	98	24	65.1302	37.1376	15.4415	0.649607	99.3259	0	0
408	431.044	1349.8	265	27.7393	12.9523	0.518542	81	32	56.5057	20.0359	17.1317	-1.13796	62.7696	0	0
409	2200.32	1353.19	383	68.6434	24.7388	0.574942	121	23	76.8668	24.9688	20.4293	0.205967	78.7696	0	0
410	615.125	1355.36	345	36.3048	6.6406	0.722469	78	17	43.5942	26.9729	18.6491	0.352972	86.4264	1	0.745995
411	2133.11	1367.1	166	20.7592	8.36535	0.590751	58	12	37.2349	16.5314	13.3385	-0.276932	50.0416	1	0.656417
412	428.257	1379.12	380	29.4553	5.87065	0.593827	123	32	76.0974	24.7457	19.9102	-0.674411	73.2548	1	0.79592
413	2106.09	1385.45	215	32.6535	4.25183	0.56721	63	24	44.6744	20.2863	16.7072	1.37168	66.5269	1	0.830522
414	1919.83	1387.65	99	38.7708	14.7252	0.404029	27	13	21.6768	11.755	10.7528	0.458393	34.3848	0	0
415	618.5	1391.51	141	20.9974	20.2765	0.913618	43	17	29.156	22.8808	9.30274	1.29882	54.5269	0	0
416	1874.28	1401.52	464	38.9581	7.27927	0.801511	173	37	110.769	31.5463	18.864	0.242113	84.5269	1	0.711866
417	635.615	1403.67	195	20.9974	28.3281	0.363783	52	18	35.4103	17.0943	15.9231	-0.150913	57.2132	0	0
418	530.421	1402.54	195	32.474	3.14842	0.641275	51	21	35.9538	18.8694	14.4787	-1.49682	59.4558	1	0.830459
419	1952.14	1409.07	327	38.7708	4.25674	0.421411	104	26	62.8104	21.7573	19.731	-0.201027	70.4264	1	0.830522
420	2092.03	1415.01	501	32.7365	28.3547	0.90411	142	27	91.0878	39.2045	16.7521	0.284343	97.4975	0	0
421	489.263	1405.53	39	41.2657	39.4849	0.783208	19	11	16.6667	9.70226	6.03248	-0.125936	23.0711	0	0
422	553.232	1425.65	241	32.474	2.04408	0.755021	46	15	31.2282	22.4856	14.7438	-0.224438	68.5269	1	0.836254
423	2159.09	1431.43	477	69.0454	6.74916	0.790022	192	36	108.205	32.2045	19.7439	-0.137117	93.3553	1	0.745995
424	599.059	1429.25	405	42.4541	3.98846	0.285477	126	27	71.2963	23.948	22.9514	-0.237837	83.8406	1	0.830459
425	1903.67	1427.09	100	16.2445	25.3741	0.813716	30	12	23.08	15.5223	9.02255	-0.200758	40.9706	0	0
426	369.26	1432	108	55.2785	57.64	0.708327	32	12	20.9167	14.3572	10.1345	0.832581	39.799	0	0
427	1969.69	1447.93	470	31.3425	3.62196	0.856548	128	37	84.2149	34.3341	17.7187	0.484271	88.4264	1	0.830459
428	422.011	1448.52	329	41.3138	3.19697	0.32533	70	15	49.7568	21.534	20.3626	-0.0242879	72.6985	1	0.830459
429	1904.64	1443.3	39	16.2445	12.7466	0.764435	20	9	17.8462	8.98244	5.79098	-0.646402	22.5208	0	0
430	461.009	1462.16	639	41.3138	13.68	0.575186	133	31	92.4085	33.0511	27.0366	0.761534	130.468	0	0
431	682.798	1481.75	854	46.266	6.2232	0.477175	133	27	79.8876	44.6397	39.2297	-0.714312	216.652	1	0.745995
432	1993.72	1474.98	272	26.5799	7.77536	0.515097	74	34	54.6066	20.22	17.3312	-0.479259	60.6274	1	0.711866
433	817.181	1477.88	191	29.517	55.7282	0.742275	40	14	31.5131	19.8115	13.2756	-0.202069	57.9411	0	0
434	1967.48	1479.2	201	26.5799	11.1986	0.865434	71	31	52.9055	23.7666	11.9076	0.174279	62.2843	0	0
435	750.368	1488.09	320	21.8768	15.9236	0.258709	69	24	45.7938	21.0331	20.317	0.321289	73.1838	0	0
436	791.864	1493.05	186	20.0762	34.532	0.813208	45	26	37.2473	27.093	15.7674	1.20774	91.669	0	0
437	772.231	1488.85	58	20.0762	16.2598	0.337231	40	24	35.3103	9.08758	8.55525	-1.30997	27.935	0	0
438	1987.95	1505.15	373	30.7217	5.99269	0.688331	115	30	73.4531	25.8181	18.7284	0.736884	71.598	1	0.79592
439	473.878	1509.69	162	33.0162	10.0868	0.718889	56	21	42.3519	18.3156	12.7316	0.951139	55.0416	1	0.481126
440	805.79	1524.7	409	34.577	54.7619	0.845718	94	27	62.7335	32.1246	17.1426	-0.340434	89.0122	0	0
441	601.907	1533.99	819	53.3044	19.9859	0.934216	96	24	64.5372	58.4527	20.8506	0.397651	169.924	0	0
442	696.756	1525.86	89	9.37126	26.9403	0.810662	26	12	21.7528	14.1724	8.29813	-0.278435	35.5563	0	0
443	2031.98	1531.38	326	44.5284	3.44014	0.531149	77	20	44.8773	23.003	19.4899	-1.26417	85.598	1	0.830459
444	705.903	1527.9	39	9.37126	35.1627	0.871697	24	13	20.9487	10.1318	4.96505	-0.177254	23.0711	0	0
445	549.041	1527.17	33	50.1921	29.5319	0.466896	18	12	15.6364	6.87455	6.07925	1.3824	18.4853	0	0
446	2076.46	1533.6	184	44.5284	23.1495	0.630948	34	15	27.6522	17.9843	13.9526	0.00174711	53.4558	0	0
447	2132.53	1539.26	346	35.8113	1.87371	0.73554	115	31	72.0029	25.8347	17.5025	0.0184824	70.2843	1	0.811867
448	468.867	1542.33	414	33.0162	9.58544	0.612315	102	36	67.5749	27.4838	21.729	1.2576	98.0833	1	0.450536
449	432.439	1552.05	255	37.7032	42.6622	0.762631	60	28	44.1843	23.24	15.0324	-1.21776	67.9411	0	0
450	515.046	1564.09	168	34.6473	20.7555	0.737726	39	14	31.3929	19.3565	13.0675	0.00854085	57.0416	0	0
451	827.94	1566.41	126	47.2233	78.8056	0.769675	37	12	25.3095	15.9491	10.1825	0.813341	42.0416	0	0
452	2117.51	1571.77	158	35.8113	22.9037	0.644298	39	15	29.6709	17.8136	13.6234	1.12309	67.9411	0	0
453	363.08	1589.79	577	44.4122	22.6012	0.800251	102	23	66.2964	38.8906	23.3214	0.0121784	143.539	0	0
454	477.067	1590.45	403	44.3857	9.96249	0.896606	66	24	46.3648	36.9678	16.3704	-0.373853	105.983	1	0.450536
455	650.44	1580.21	121	48.6331	18.2889	0.665478	21	15	19.562	14.6846	10.9608	1.35549	41.799	0	0
456	417.111	1597.36	408	47.8333	6.6998	0.798531	151	31	90.1814	31.0822	18.7101	0.109999	92.0833	1	0.745995
457	520.759	1598.27	344	34.6473	11.539	0.610517	64	21	38.8605	24.9695	19.7759	0.273951	82.4264	0	0
458	694.971	1599.76	432	48.6331	3.69848	0.61302	100	28	60.2616	26.7035	21.0976	0.706808	84.4264	1	0.830459
459	2151.98	1600.13	551	29.1354	20.1036	0.881766	162	39	107.688	40.8803	19.2827	1.47282	118.154	0	0
460	2054.65	1602.29	227	58.5118	14.0415	0.504927	51	21	34.8282	19.0977	16.4844	0.1932	60.3848	0	0
461	1934.73	1614.59	233	59.8437	49.2823	0.762183	47	14	30.3906	21.969	14.2219	-0.57885	61.6985	0	0
462	2173.9	1619.32	412	22.8411	8.86576	0.834513	184	53	125.852	31.4975	17.3547	-0.605253	92.7401	1	0.656417
463	865.049	1619.63	185	61.457	37.5384	0.757971	27	14	21.0541	19.3375	12.6136	0.184744	52.0416	0	0
464	2110.73	1618.99	185	45.3511	5.80252	0.551673	55	23	37.7135	17.2838	14.4158	1.21943	54.0416	1	0.79592
465	1991.06	1634.79	807	59.8437	8.70039	0.915265	174	30	96.9331	57.8371	23.2998	0.844479	181.338	1	0.656417
466	294.35	1640.23	481	24.8322	65.7781	0.891358	52	12	34.9293	53.9712	24.4652	-1.29732	145.681	0	0
467	344.283	1630.03	114	44.4122	57.0779	0.802549	33	15	24.3596	16.6729	9.94681	-1.54767	46.8701	0	0
468	805.475	1634.72	145	61.457	6.94239	0.645029	28	11	21.5172	15.8283	12.0953	-0.191877	46.3848	1	0.745995
469	2183.78	1639.92	145	22.8411	13.7766	0.649044	84	36	65.1103	15.9659	12.1461	1.4522	46.6274	0	0
470	658.766	1649.65	226	35.3378	10.9927	0.584591	64	20	44.3894	19.1189	15.5117	-0.204651	59.1127	1	0.481126
471	485.892	1655.32	353	58.5186	7.4212	0.646851	82	12	56.3938	25.5759	19.5046	0.0257826	79.0122	1	0.711866
472	595.594	1658.23	148	63.751	10.5966	0.907605	27	9	20.8176	23.1507	9.71924	0.0725906	56.1838	1	0.481126
473	296.012	1665.01	168	24.8322	47.4379	0.602864	47	19	31.5	17.2089	13.73	1.0526	54.5269	0	0
474	679.024	1678.61	459	35.3378	8.07722	0.724333	120	31	83.0131	29.7347	20.5006	0.267034	93.669	1	0.656417
475	915.477	1674.33	344	74.3996	13.7119	0.839993	81	20	50.3576	30.2481	16.4125	1.0111	88.3909	0	0
476	2102.8	1672.57	290	54.1569	22.1883	0.39562	55	20	37.2138	20.9964	19.2834	0.537553	74.1838	0	0
477	2186.88	1678.55	632	26.8573	34.1936	0.927852	114	36	80.6646	52.0485	19.4114	1.22109	153.439	0	0
478	1937.06	1678.3	155	63.7515	26.7296	0.819786	33	13	24.9484	19.4416	11.1336	0.798679	52.0416	0	0
479	722.813	1694.99	392	46.752	40.0329	0.805376	82	24	53.6454	31.7051	18.7937	0.401187	106.811	0	0
480	323.616	1697.46	298	42.6036	11.1131	0.560833	74	19	46.7282	21.6273	17.9059	0.639705	64.2843	0	0
481	821.18	1695.62	101	47.0065	28.6541	0.832094	37	18	27.5446	15.4627	8.57617	-0.0703054	37.5563	0	0
482	2023.59	1699.52	123	37.0098	18.7578	0.388521	26	8	20.5203	13.4789	12.42	-0.227202	42.0416	0	0
483	2183.52	1705.2	378	26.8573	8.38695	0.821618	107	26	74.4153	34.0159	19.3904	-1.43343	104.225	1	0.656417
484	791.335	1731.94	985	47.0065	9.5466	0.942666	133	34	88.0041	71.3979	23.8282	-0.181098	211.066	1	0.450536
485	495.107	1713.11	346	55.0853	5.41267	0.519523	129	39	75.2139	23.6393	20.1988	-0.991368	79.6985	1	0.79592
486	2129.68	1724.5	356	49.0502	39.9336	0.596247	64	21	45.0084	24.6943	19.8246	0.487772	84.3198	0	0
487	2054.9	1719.26	79	32.3003	13.0642	0.705066	26	15	21.519	12.0636	8.55477	-1.51569	32.1421	0	0
488	2233.57	1749.62	564	28.9138	9.04398	0.916404	109	21	66.8209	48.5805	19.4445	0.467708	158.853	1	0.450536
489	264.171	1729.99	58	30.5799	58.916	0.839336	21	12	17.6724	11.8164	6.42356	-0.354848	29.5563	0	0
490	647.065	1744.91	473	43.7689	8.85747	0.878109	70	23	48.1438	37.6404	18.0095	0.280086	108.776	1	0.656417
491	536.368	1749.6	501	35.6892	8.26286	0.353274	87	24	58.4611	27.5384	25.7627	-0.383673	106.326	1	0.656417
492	2034.85	1744.59	86	25.4667	24.4981	0.763638	56	28	40.1744	14.4764	9.34662	-1.4041	40.9706	0	0
493	2305.14	1753.81	476	47.0986	5.11741	0.684616	129	30	84.9979	30.3712	22.1377	-0.270247	101.397	1	0.79592
494	2204.74	1751.84	350	28.9138	26.4819	0.506387	122	27	76.9314	23.1277	19.9432	1.46223	71.6985	0	0
495	2165.48	1758.03	465	39.7458	48.1169	0.875934	102	25	68.6473	35.7302	17.2374	0.483582	93.0122	0	0
496	250.831	1757.51	175	27.1939	84.278	0.40203	33	13	25.2857	15.8081	14.4743	0.537785	48.6274	0	0
497	599.2	1753.7	35	32.7664	9.23503	0.673317	21	12	17.6857	7.80738	5.77242	-0.38802	19.6569	1	0.450536
498	2053.65	1761.83	326	25.5139	7.02854	0.74729	123	37	79.7914	25.3433	16.8406	1.11832	70.5269	1	0.711866
499	729.182	1766.68	365	50.4144	1.80735	0.522363	93	25	56.4438	24.3844	20.7931	0.592184	90.4264	1	0.811867
500	1023.93	1763.46	169	36.831	11.4264	0.401388	38	17	26.5266	15.5446	14.2374	-0.399639	47.799	0	0
501	824.85	1784.03	701	51.2729	16.4134	0.945444	66	19	50.3252	60.1993	19.612	-0.372836	164.953	0	0
502	568.497	1765.14	63	32.7664	27.4327	0.582844	36	13	25.2857	9.94551	8.08156	0.286714	27.3137	0	0
503	2026.77	1768.74	173	25.4667	4.81442	0.651974	69	23	50.8382	17.1816	13.0278	0.140803	48.6274	1	0.830522
504	2504.44	1770.33	194	52.8464	93.785	0.718477	38	14	28.4588	19.6595	13.6742	0.351741	55.4558	0	0
505	2092.4	1780.5	529	33.3382	3.8574	0.793487	135	43	94.0851	34.2332	20.8339	-0.467241	106.569	1	0.830459
506	671.171	1781.44	303	39.4082	5.86248	0.562481	95	23	61.1155	21.834	18.0525	0.23639	68.0772	1	0.79592
507	2411.31	1781.78	125	28.9688	5.28211	0.776773	30	13	21.992	16.5504	10.4231	-0.600083	44.3848	1	0.79592
508	2274.67	1789.72	531	41.0267	9.09361	0.568918	218	51	138.557	29.7511	24.4672	-1.47295	100.669	1	0.450536
509	241.914	1783.2	112	27.1939	97.1781	0.64495	26	12	19.9018	13.9634	10.6712	-0.705774	39.2132	0	0
510	1048.61	1790.8	331	36.831	39.0491	0.87591	64	19	41.994	31.0431	14.9775	-0.688581	89.8406	0	0
511	2382.41	1783.86	65	24.0522	13.8643	0.637455	27	15	20.5077	10.4376	8.04204	-1.43704	27.8995	0	0
512	202.767	1791.49	200	40.0155	81.8917	0.740326	38	14	27.56	20.0234	13.4607	-0.00917469	57.6985	0	0
513	2329.76	1795.97	582	37.8714	5.72993	0.778523	243	59	143.911	35.0081	21.9716	0.841353	102.811	1	0.79592
514	757.079	1808.67	697	29.0501	7.99899	0.946376	97	31	71.2181	58.1097	18.7734	0.255266	155.196	1	0.711866
515	2048.35	1798.28	504	36.5838	4.85277	0.825798	215	59	142.224	34.0288	19.1911	0.247535	91.2548	1	0.830522
516	630.781	1788.59	74	41.0173	11.3833	0.411057	31	20	26.6757	10.2392	9.33416	1.47991	30.3848	0	0
517	2367.08	1802.39	64	24.0522	31.7117	0.702941	37	18	27.2969	10.7916	7.67548	-0.111153	27.8995	0	0
518	580.649	1811.3	385	47.7297	7.6088	0.529823	116	27	70.5429	25.046	21.2417	0.986891	86.9117	1	0.711866
519	2112.25	1807.28	30	33.3382	35.2562	0.450972	45	26	34.4	6.49102	5.79348	-0.785398	17.0711	0	0
520	1163.31	1812.26	172	39.7968	4.22082	0.63445	49	18	32.4419	17.4389	13.4796	0.70949	52.8701	1	0.830522
521	689.395	1816.38	320	39.4082	6.47426	0.334701	90	24	58.5656	21.4806	20.2417	1.20744	70.5269	1	0.745995
522	954.434	1813.19	88	40.1599	74.4239	0.80469	24	9	16.7955	13.8769	8.23865	0.459784	35.5563	0	0
523	2008.95	1813.1	151	26.7901	22.5713	0.85481	45	18	35.1126	21.7302	11.2767	-1.30337	62.5269	0	0
524	785.083	1816.4	165	29.0501	32.0147	0.660297	64	23	45.2303	16.9615	12.7382	0.451149	49.8701	0	0
525	1124.15	1819.34	562	39.7968	11.2645	0.918662	107	20	69.3345	46.9918	18.5638	1.4317	135.225	0	0
526	2511.49	1822.7	198	29.9421	105.571	0.748977	39	12	27.2576	20.4737	13.5658	-0.693197	58.2843	0	0
527	993.95	1820.35	111	40.1599	53.2351	0.882464	27	12	21.8018	18.1863	8.55446	-1.30647	45.2132	0	0
528	2295.17	1825.26	242	32.4016	16.5061	0.657891	68	19	48.9008	20.7683	15.6409	-0.210935	61.1127	0	0
529	2443.69	1825.67	356	33.2364	49.9051	0.256581	100	19	68.632	21.942	21.2075	1.27468	72.2843	0	0
530	262.419	1839.41	421	45.1325	48.0099	0.519128	95	23	51.2898	25.8834	22.1224	-0.682934	87.598	0	0
531	2027.42	1832.51	182	26.7901	23.3983	0.884532	59	25	44.5879	22.3997	10.449	-1.21346	54.0416	0	0
532	2060.89	1837.53	271	30.0471	23.0401	0.453732	66	32	56.9262	20.0547	17.8715	-1.12735	65.1127	0	0
533	734.524	1839.49	192	38.1895	5.98208	0.64657	64	18	40.8594	19.2265	14.667	-0.855016	65.9767	1	0.79592
534	802.395	1867.54	628	47.3031	50.9502	0.976212	71	18	41.8408	75.4843	16.3663	-0.469007	207.788	0	0
535	1069.78	1844.67	344	32.2952	11.1063	0.692024	108	28	73.9448	24.9695	18.0249	0.13924	71.9411	0	0
536	2094.5	1836.9	80	30.2517	21.6161	0.522317	33	12	25.975	10.9379	9.32728	0.878463	31.3137	0	0
537	2487.38	1840.45	186	21.3776	92.2874	0.672866	43	15	30.457	19.0071	14.0608	-0.605013	63.6985	0	0
538	1037.83	1839.95	109	32.2952	11.0607	0.655444	32	17	24.1284	13.5939	10.2667	-0.322612	36.9706	0	0
539	643.792	1850.49	151	55.4072	51.4881	0.726685	33	8	25.1457	19.5927	13.4596	0.0936339	62.6985	0	0
540	2123.53	1845.39	117	30.2517	7.08985	0.122916	28	12	22.1966	12.6865	12.5903	-1.52072	41.2132	1	0.711866
541	2312.1	1852.88	396	32.4016	32.8399	0.242318	110	26	68.5783	23.9838	23.269	0.954383	86.7696	0	0
542	2467.65	1848.69	184	21.3776	82.995	0.777383	46	20	32.538	19.8622	12.4939	-0.880476	54.2843	0	0
543	175.487	1862.45	157	28.0076	18.0452	0.85999	45	20	32.2866	24.9495	12.732	-0.387575	68.1838	0	0
544	203.477	1863.44	257	28.0076	15.8	0.563023	52	26	40.5019	22.0266	18.2037	1.36868	85.598	0	0
545	2076.03	1863.49	290	30.0471	8.71529	0.349022	113	32	69.3034	20.1228	18.8574	0.675292	65.6985	1	0.656417
546	589.188	1859.89	137	42.2757	8.80433	0.977554	25	13	22.0365	35.5638	7.49276	-1.53527	67.0416	1	0.656417
547	470.079	1872.22	317	42.4243	41.915	0.656755	84	21	53.6972	23.5747	17.7778	0.18074	71.1127	0	0
548	548.175	1870.14	141	37.7548	12.4607	0.667785	31	19	25.5319	15.7472	11.7215	-1.48352	43.5563	0	0
549	235.351	1875.53	150	34.0894	5.07849	0.571629	39	15	27.1667	15.436	12.6654	-0.379787	43.799	1	0.79592
550	511.762	1880.12	205	37.7548	5.74866	0.65098	38	9	27.9317	20.0399	15.2122	-0.678265	65.1127	1	0.79592
551	2035.64	1887.65	579	47.058	36.0866	0.914696	77	19	50.4646	51.3941	20.7706	-1.41294	148.296	0	0
552	2184.86	1880.59	154	31.7829	40.165	0.755368	42	11	26.2403	18.3446	12.0212	-1.48703	52.6274	0	0
553	65.8763	1888.5	125	30.8948	43.5257	0.681421	32	7	22.704	16.1849	11.8456	0.602768	48.3848	0	0
554	764.283	1895.56	458	36.8536	10.0209	0.894482	129	25	75.7533	40.3755	18.0521	0.437439	108.569	1	0.481126
555	2308.25	1889.43	59	20.2518	17.7862	0.720122	32	17	24.3559	10.4086	7.22199	0.408032	26.7279	0	0
556	2084.63	1893.99	197	31.6872	40.1125	0.760336	52	23	39.3604	20.0566	13.0274	0.340446	55.4558	0	0
557	1984.88	1892.72	137	51.0141	51.9994	0.8523	28	8	21.0438	18.6769	9.76898	-1.10311	46.6274	0	0
558	1394.97	1904.85	185	29.4444	18.0926	0.66268	47	14	34.4973	18.7278	14.0253	1.53021	59.6985	0	0
559	2245.16	1909.08	386	44.3709	51.4733	0.803312	120	18	69.7306	29.0306	17.2894	0.698612	77.9411	0	0
560	2322.3	1904.02	189	20.2518	2.6166	0.511703	45	19	32.1058	17.1923	14.771	0.154599	52.3848	1	0.836254
561	1589.98	1907.24	270	45.0722	18.4882	0.613859	49	13	36.5333	22.0578	17.4127	0.302781	74.5624	0	0
562	1519.29	1906.94	229	36.0104	34.2178	0.545006	49	15	35.7336	19.0661	15.9856	0.768011	58.6274	0	0
563	2369.53	1912.72	453	39.8109	5.23173	0.795311	128	25	75.4525	33.0263	20.0206	0.88309	107.326	1	0.79592
564	2167.79	1907.41	102	31.7829	38.4516	0.773217	24	11	19.8431	14.5257	9.21137	-0.409107	38.799	0	0
565	1366.21	1911.15	422	29.4444	12.2061	0.833816	107	31	65.9123	31.5628	17.424	1.51874	85.598	0	0
566	662.706	1910.15	62	11.1912	33.5953	0.818994	27	19	24.4194	11.8487	6.79877	-1.03504	29.3137	0	0
567	1478.23	1917.06	430	42.2823	44.3867	0.940137	63	14	38.5605	47.4219	16.1612	1.24825	122.569	0	0
568	209.175	1916.32	231	48.4729	2.11433	0.356368	62	18	37.2511	18.0975	16.9093	1.00928	60.8701	1	0.836254
569	1121.55	1911.81	97	84.7823	74.2242	0.769038	24	7	18.8144	14.5616	9.30782	1.36145	38.6274	0	0
570	2114.92	1922.33	431	34.7617	6.7949	0.838692	104	21	62.8608	32.4918	17.6952	0.39636	93.9117	1	0.745995
571	2202.33	1920.65	248	36.9868	10.7323	0.708649	64	15	43.6452	22.058	15.5633	-0.67381	66.2843	1	0.481126
572	55.9329	1917.75	101	30.8948	24.9608	0.871041	28	12	20.7921	18.1105	8.89608	-1.35928	47.0061	0	0
573	667.873	1920.08	73	11.1912	25.7195	0.968388	34	21	25.9589	20.2848	5.06005	-0.611254	41.799	0	0
574	785.737	1925.52	330	34.3229	8.05223	0.544968	93	27	64.2788	22.776	19.0967	0.699786	73.598	1	0.656417
575	868.652	1925.17	184	63.1151	11.7112	0.648403	38	9	23.4185	18.5238	14.1021	1.41094	57.6985	0	0
576	1549.36	1926.76	257	36.0104	2.21804	0.940099	38	11	28.5409	34.594	11.7931	-1.33432	89.8406	1	0.836254
577	264.105	1933.38	404	28.8827	21.7761	0.842925	134	30	88.6089	31.0841	16.7242	1.23487	80.1838	0	0
578	491.524	1933.32	289	24.4953	5.46879	0.500175	89	17	56.9965	20.6928	17.9184	-1.1043	61.4558	1	0.79592
579	752.623	1934.55	156	34.3229	3.84206	0.626842	39	20	32.4231	16.2871	12.6901	-1.14579	50.8701	1	0.830459
580	2400.52	1937.71	103	36.4365	39.9105	0.619575	30	15	25.0777	12.9752	10.1847	-0.0659057	35.5563	0	0
581	1401.95	1949.12	346	39.6822	2.99127	0.732358	116	38	74.7861	27.3561	18.6273	0.196561	91.7696	1	0.836254
582	533.977	1958.08	459	31.257	11.5415	0.814895	83	27	56.4031	33.4485	19.387	0.639982	105.326	0	0
583	1463.8	1959.86	553	42.4479	3.33858	0.465719	158	36	98.3092	29.5374	26.1387	1.50629	99.9828	1	0.830459
584	2282.97	1951.09	83	47.7023	9.6714	0.645431	34	11	23.4819	12.3247	9.41383	1.4738	36.1421	1	0.450536
585	2047.74	1962.6	483	58.6639	12.7718	0.741123	81	21	52.8344	31.9675	21.462	-0.790375	110.326	0	0
586	1362.91	1956.2	127	39.6822	6.23611	0.743057	27	12	20.9213	16.214	10.8508	1.25324	45.2132	1	0.745995
587	2106.03	1955.94	140	34.7617	9.75327	0.5983	36	11	27.6143	15.1242	12.1186	-1.01475	43.799	1	0.450536
588	502.868	1955.03	52	24.4953	20.2459	0.599678	42	28	38.0192	9.10118	7.28315	1.50385	24.4853	0	0
589	265.437	1962.23	332	28.8827	7.10738	0.72146	95	30	64.0904	26.4651	18.3259	1.54128	88.3259	1	0.711866
590	2390.75	1972.81	398	36.4365	5.72086	0.723627	127	30	79.3166	27.9278	19.2755	0.22226	81.8406	1	0.79592
591	765.692	1966.44	131	34.4662	7.07306	0.767095	36	18	28.3893	17.2173	11.0455	-1.42192	48.0061	1	0.711866
592	484.616	1977.71	421	14.2242	9.53016	0.81908	79	23	60.5036	32.8974	18.8726	-0.153204	108.326	1	0.450536
593	48.773	1980.69	324	41.954	38.4314	0.485146	75	17	46.2932	22.5504	19.7189	-0.282703	79.0122	0	0
594	1536.58	1983.82	462	58.4754	8.31651	0.788649	90	25	58.5216	33.6653	20.6989	1.20164	115.811	1	0.656417
595	5.48906	1985.33	214	43.5319	3.89766	0.787417	76	31	53.8131	22.9923	14.1729	0.0492991	73.2843	1	0.830459
596	2172.44	1984.83	529	18.1056	8.44062	0.734006	78	30	58.7486	35.0888	23.8303	1.51393	132.368	1	0.656417
597	89.9311	1988.82	363	41.954	6.6798	0.636774	93	27	60.5152	25.1486	19.3908	0.846369	82.669	1	0.745995
598	863.346	1988.07	388	63.1151	2.96948	0.690355	64	15	46.0644	27.1309	19.6284	1.35669	84.3259	1	0.836254
599	1400.91	1993.17	473	44.0574	6.37104	0.640327	181	42	109.015	28.9259	22.218	-0.0704641	87.2548	1	0.745995
600	473.258	1986.27	41	14.2242	22.0986	0.885305	45	21	41.3415	10.5573	4.90925	-0.182382	23.0711	0	0
601	1053.1	1989.36	207	54.9223	62.9448	0.621032	47	15	24.9903	18.9604	14.8609	1.1096	57.4558	0	0
602	2154.48	1987.16	54	18.1056	26.054	0.76187	56	26	46.1667	10.45	6.76876	0.883145	26.7279	0	0
603	2289.33	1998.37	377	27.7057	3.00436	0.695873	91	30	65.817	26.7732	19.2276	-0.116241	89.598	1	0.830459
604	2449.05	1996.05	186	27.2251	25.1487	0.707119	70	18	48.4194	18.3985	13.0095	0.0341433	51.4558	0	0
605	1474.99	2000.8	464	42.4479	2.40761	0.660127	151	33	86.0582	28.2709	21.2358	0.537894	82.4264	1	0.836254
606	237.493	2002.29	345	48.8395	2.70052	0.798082	66	19	40.687	28.5216	17.1856	0.432622	92.0833	1	0.836254
607	552.739	1999.49	152	17.6981	23.5466	0.692654	56	23	40.3684	18.637	13.4423	-1.12499	60.8701	0	0
608	567.588	2009.12	246	17.6981	6.25937	0.661394	82	19	55.4756	20.7682	15.5769	0.785564	59.1127	1	0.745995
609	1223.88	2004.95	74	49.91	21.8424	0.687682	23	8	17.6081	11.4427	8.30753	-0.870773	30.1421	0	0
610	2391.13	2011.8	189	31.9163	34.1845	0.721019	60	34	48.7725	19.7741	13.7018	-0.158737	62.6985	0	0
611	510.834	2016.8	360	38.069	5.43357	0.776734	91	23	63.2778	27.7092	17.452	0.649582	86.4264	1	0.79592
612	2488.37	2019.36	526	45.705	4.90272	0.740045	158	28	100.24	32.6001	21.9254	1.19606	98.669	1	0.830522
613	2366.25	2031.79	797	31.9163	19.3072	0.935859	121	24	78.202	64.8479	22.8508	0.6638	192.616	0	0
614	2440.06	2021.74	457	27.2251	3.86189	0.294505	250	71	154.492	25.2306	24.1117	-1.06762	87.0122	1	0.830459
615	932.749	2019.12	116	11.2827	7.1299	0.900035	38	14	30.9914	20.9564	9.13317	-1.26414	54.0416	1	0.711866
616	2306.94	2019.76	65	27.7057	7.44413	0.579283	32	12	27.4769	10.0566	8.19737	-0.850413	27.3137	1	0.711866
617	1425.08	2039.15	1142	51.9506	10.0824	0.665196	209	51	138.818	48.0517	35.8787	-0.815516	216.167	1	0.481126
618	23.6675	2026.47	57	25.2326	10.3291	0.495151	25	14	21.0526	9.14914	7.94884	-0.33471	25.5563	1	0.481126
619	956.194	2025.83	106	22.6336	7.89781	0.831518	38	15	25.8113	15.7765	8.76382	1.49136	38.9706	1	0.450536
620	1672.09	2030.44	240	24.9403	45.2181	0.75421	47	11	30.8792	22.6871	14.8971	-1.13381	67.1127	0	0
621	545.21	2033.16	288	32.8407	7.34303	0.630283	78	25	52.3021	22.3828	17.3772	1.18886	68.5269	1	0.711866
622	934.012	2030.33	84	11.2827	14.1386	0.735122	39	23	34.5714	13.5364	9.17678	-0.673351	37.5563	0	0
623	634.399	2031.8	95	45.1018	18.8334	0.901158	21	12	19.3895	17.356	7.52365	0.927123	39.799	0	0
624	1863.03	2036.15	516	49.0927	59.7351	0.963961	74	18	42.031	57.1744	15.2109	1.39756	145.332	0	0
625	1069.33	2041.83	354	31.2172	8.16449	0.791075	128	32	86.7288	27.4226	16.7749	0.18379	73.6985	1	0.656417
626	1038.58	2047.2	489	31.2172	7.38611	0.749057	149	40	101.01	31.0081	20.543	0.450702	87.8406	1	0.711866
627	81.8286	2044.36	140	50.0603	10.2354	0.80777	31	15	23.0857	17.7913	10.4879	-0.276945	47.799	1	0.481126
628	131.88	2045.29	276	30.0406	5.33388	0.328218	50	14	35.6957	21.3038	20.1237	0.256192	85.4975	1	0.79592
629	1650.01	2042.05	151	24.9403	21.6742	0.821337	34	12	27.6424	20.1069	11.4699	1.25534	55.1127	0	0
630	708.898	2042.53	82	53.0365	41.5034	0.786004	23	12	18.8415	13.1994	8.16017	0.389713	34.3848	0	0
631	2333.44	2040.68	78	33.7686	26.6973	0.507303	30	17	24.7821	10.7695	9.28078	-1.28259	29.8995	0	0
632	2239.44	2048.43	79	18.5654	39.7558	0.927385	24	15	19.7468	21.066	7.88098	0.414944	45.2132	0	0
633	1910.99	2046.64	55	22.0121	33.9345	0.666731	32	13	23.3636	9.67471	7.21055	-1.00648	24.7279	0	0
634	1932.73	2050.13	195	22.0121	17.2877	0.675353	47	17	33.3026	18.6487	13.7533	1.40839	52.6274	0	0
635	1206.79	2051.84	153	49.0027	14.6384	0.821763	33	14	27.0261	19.4285	11.0709	-1.11211	51.6985	0	0
636	20.5732	2051.51	121	25.2326	12.8396	0.563108	39	9	25.2479	13.687	11.3107	-1.29756	38.9706	0	0
637	2257.39	2053.16	108	18.5654	22.9508	0.502309	31	13	21.4444	13.307	11.5064	0.141195	41.799	0	0
638	1493.87	2059	368	61.1885	5.3999	0.635813	87	19	54.6304	25.5984	19.758	1.24162	83.8406	1	0.79592
639	2024.04	2074.01	716	30.9022	16.3011	0.913446	177	31	105.247	52.6961	21.4452	0.496377	142.125	0	0
640	1819.44	2061.23	207	50.2899	10.0238	0.763044	40	13	26.1353	23.4581	15.162	0.605679	72.9411	1	0.481126
641	933.691	2067	371	36.6749	12.401	0.683027	69	26	50.3235	27.0086	19.7269	0.421496	95.8406	0	0
642	985.442	2068.72	364	51.7799	1.22804	0.710959	83	17	50.8654	27.144	19.0886	0.463837	89.2548	1	0.811867
643	258.503	2072.74	399	49.6874	3.88852	0.823791	51	21	41.6917	36.0644	20.4447	0.881808	156.024	1	0.830459
644	1993.3	2070.83	215	30.9022	29.3561	0.786743	71	21	45.5814	21.8623	13.4952	0.261245	63.1127	0	0
645	650.82	2073.8	277	45.1018	7.52311	0.477601	57	21	38.3177	20.8613	18.3283	-0.448833	73.1482	1	0.711866
646	193.736	2071.51	191	19.9583	13.2044	0.912541	53	26	39.8429	26.147	10.6937	1.43108	68.3553	0	0
647	2424.8	2071.72	60	39.9435	35.9823	0.741072	26	12	23.0333	10.6762	7.16825	-0.734723	27.5563	0	0
648	135.948	2075.06	180	30.0406	26.4562	0.555405	42	15	26.7111	16.9272	14.0763	-1.44952	51.6985	0	0
649	746.678	2079.75	397	52.6455	15.5531	0.350841	104	32	65.2191	23.8371	22.3219	-0.610975	82.1838	0	0
650	1084.69	2081.69	586	37.3926	18.378	0.756376	198	43	116.089	34.4308	22.5224	1.10885	99.8406	0	0
651	2324.65	2074.08	92	34.5354	6.94111	0.653084	24	14	20.9348	12.5346	9.49227	-0.860761	34.3848	1	0.745995
652	1243.42	2084.39	366	28.0266	2.80357	0.545948	107	27	70.0492	24.229	20.2995	0.0255032	80.2904	1	0.836254
653	581.351	2078.6	42	50.2589	9.6273	0.724946	18	5	15.1429	8.98282	6.18741	-1.24492	23.3137	1	0.450536
654	209.926	2083.18	72	12.9234	14.1162	0.366134	43	27	37.7361	10.0589	9.36044	-1.17673	30.1421	0	0
655	1608.68	2089.22	526	62.7152	5.4285	0.717672	178	43	114.205	31.5164	21.9474	1.51859	92.4264	1	0.79592
656	2359.63	2093.11	236	38.7752	5.48008	0.75081	55	28	42.9703	24.9532	16.482	0.446433	88.7696	1	0.79592
657	848.91	2092.48	477	43.0174	23.2881	0.718826	95	23	63.8658	31.1691	21.6684	1.53039	110.083	0	0
658	1269.54	2094.54	254	28.0266	4.23031	0.785716	66	25	44.7323	25.7392	15.9219	1.19385	86.4264	1	0.830522
659	1967.6	2091.91	68	33.2337	38.1491	0.741023	23	12	19.1176	12.688	8.51973	1.25437	36.9706	0	0
660	2449.6	2103.04	304	31.7339	5.19345	0.556967	74	12	52.3914	21.9744	18.2505	0.0589362	68.1838	1	0.79592
661	213.595	2095.57	30	12.9234	3.66097	0.623171	43	20	34	6.96197	5.44486	0.720995	17.6569	1	0.830459
662	1174.53	2099.03	119	47.1696	46.0007	0.813663	30	14	22.5546	17.9592	10.4404	-0.78561	50.663	0	0
663	1382.1	2101.39	192	39.0007	6.93858	0.747989	36	11	26.4688	20.2696	13.4531	0.944254	58.2843	1	0.745995
664	2396.98	2103.54	372	27.2817	8.62791	0.66249	152	37	93.2446	25.3961	19.0235	-1.49434	76.1838	1	0.656417
665	1343.1	2101.47	107	39.0007	26.1206	0.503635	26	9	18.1215	12.5969	10.8827	-0.116999	36.1421	0	0
666	2516.54	2125.67	466	33.9078	14.0538	0.971943	107	21	73.9506	54.764	12.8815	-0.119137	122.462	0	0
667	1058.99	2108.85	197	37.3926	32.0744	0.819478	46	15	32.4264	22.1621	12.7013	1.48111	62.8701	0	0
668	122.553	2109.61	50	37.0571	2.98657	0.494736	24	11	21.7	8.73484	7.59095	0.700514	25.0711	1	0.836254
669	2420.92	2116.62	290	27.2817	19.0822	0.750111	104	37	75.1759	24.4235	16.1515	-0.320057	70.1838	0	0
670	607.824	2121.32	436	21.0805	14.2981	0.667132	98	24	58.9174	27.8524	20.7483	1.1293	87.0122	0	0
671	708.858	2121.83	344	35.3954	3.95775	0.509315	111	20	64.907	22.8256	19.6433	0.400854	71.0122	1	0.830459
672	985.282	2129.22	770	39.9241	7.11975	0.91032	122	27	72.9519	59.6839	24.7035	-1.19568	172.853	1	0.711866
673	2274.64	2121.12	379	22.9021	6.2709	0.607099	130	18	84.3245	25.6039	20.3455	1.56224	87.8406	1	0.745995
674	231.85	2121.73	254	31.8983	7.07757	0.461205	58	17	41.9646	19.4014	17.2147	1.49878	61.1127	1	0.711866
675	755.682	2131.62	550	40.6917	5.42251	0.866074	135	32	85.8855	38.4854	19.2395	0.389061	109.083	1	0.79592
676	628.664	2124.5	133	21.0805	7.21844	0.727203	46	25	35.3383	16.3933	11.2528	0.139011	47.6274	1	0.711866
677	2042.63	2128.37	576	52.6115	2.83645	0.897509	107	26	69.1146	42.7993	18.8743	-1.34565	115.74	1	0.836254
678	2187.74	2120.42	35	23.8087	11.3992	0.57624	25	17	22.3429	7.52437	6.14952	-0.751328	19.8995	0	0
679	2482.63	2125.37	160	22.066	10.2426	0.703929	57	30	44.35	17.6773	12.5556	1.47814	51.6985	1	0.481126
680	2314.39	2127.56	124	40.2698	27.9895	0.606915	37	13	25.4274	14.2229	11.3039	0.475407	41.5563	0	0
681	371.415	2127.11	115	44.8852	51.5396	0.821986	33	9	22.9739	16.752	9.54041	-1.32849	44.0416	0	0
682	846.649	2135.44	364	40.1217	7.71478	0.427706	76	25	53.5604	23.5377	21.2761	0.372738	82.7696	1	0.711866
683	1557.02	2133.38	441	67.961	8.20902	0.973051	43	11	27.3469	65.0694	15.0045	1.52353	171.024	1	0.656417
684	2136.91	2137.27	416	53.5471	3.99182	0.836622	100	19	68.8221	31.4226	17.2127	1.06358	80.7696	1	0.830459
685	2205.55	2136.23	147	23.8087	12.4599	0.785192	45	15	34.0544	18.0853	11.1994	-1.46495	49.4558	0	0
686	1301.74	2143.02	421	45.0526	10.4871	0.802635	117	30	79.848	30.665	18.2907	-1.12008	89.0122	1	0.481126
687	2261.27	2139.71	137	22.9021	21.3528	0.647338	65	24	51.4088	15.2621	11.6328	0.370954	43.4558	0	0
688	1187.75	2144.31	658	36.9187	7.99551	0.91692	135	24	85.0836	49.4094	19.7179	-1.43705	137.74	1	0.711866
689	144.183	2139.84	81	20.4463	7.32087	0.715198	31	13	23.9012	12.6893	8.86885	0.743274	37.5563	1	0.711866
690	1354.42	2147.45	594	47.3605	21.0199	0.927682	102	25	67.7475	47.2348	17.6361	-1.35344	120.711	0	0
691	1406.02	2147.38	542	51.6047	48.307	0.929154	75	18	50.9908	49.2523	18.2082	-1.39395	130.569	0	0
692	1479.69	2147.95	427	73.6683	24.9235	0.905912	59	11	40.5035	38.2328	16.1902	1.39052	102.326	0	0
693	1676.72	2148.54	331	30.7449	4.81752	0.669609	96	21	62.2628	24.6204	18.2859	0.938128	77.2548	1	0.830522
694	2481.44	2147.4	170	22.066	7.9005	0.708008	63	25	43.4941	17.8318	12.5929	0.695606	49.1127	1	0.711866
695	2439.84	2150.14	348	38.4913	16.595	0.654747	114	31	72.8793	24.4661	18.4926	1.29441	73.9411	0	0
696	111.378	2149.75	159	29.8523	2.15967	0.572552	32	13	23.3836	15.9032	13.0385	-1.04301	48.0416	1	0.836254
697	194.848	2160.65	404	35.9934	12.5132	0.898978	63	19	41.5693	41.4969	18.1754	-0.669181	128.882	0	0
698	2239.48	2148.36	74	22.1606	7.28757	0.658647	37	19	30.4054	11.1888	8.41905	0.733685	29.5563	1	0.711866
699	463.955	2155.1	330	25.1171	8.78139	0.580433	76	24	56.9182	23.0102	18.7374	1.06926	71.1127	1	0.656417
700	684.166	2158.26	225	12.3	7.89539	0.829038	46	23	36.2489	24.2535	13.5624	0.0273821	67.6985	1	0.711866
701	2320.87	2167.42	656	40.3777	12.9015	0.87112	88	24	65.2713	47.4907	23.3213	0.780507	156.61	0	0
702	1997.48	2155.38	101	52.6115	10.8809	0.611567	25	8	17.6832	12.7378	10.0781	0.368419	34.7279	1	0.481126
703	788.481	2155.71	92	33.2737	4.99669	0.566161	42	20	34.1739	12.2826	10.1245	1.51383	36.1421	1	0.830522
704	345.182	2163.53	318	44.8852	6.94875	0.29278	90	25	50.4969	21.1333	20.2073	0.190899	71.0122	1	0.745995
705	695.967	2154.79	33	12.3	17.5501	0.740302	36	25	32.1212	8.02355	5.39403	1.10124	20.1421	0	0
706	139.509	2159.74	126	20.4463	10.1828	0.650595	37	13	26.2302	15.8159	12.011	0.386466	49.2132	1	0.481126
707	405.031	2159.97	97	47.0121	9.59998	0.567709	25	8	20.3196	12.812	10.5472	0.356802	38.1421	1	0.450536
708	820.237	2165.64	328	33.2737	3.18943	0.522608	103	25	64.0579	22.3781	19.079	1.06725	69.9411	1	0.830459
709	2220.33	2159.52	81	22.1606	25.2589	0.768391	34	13	23.7654	14.125	9.03969	-1.17526	39.799	0	0
710	983.977	2169.12	246	34.2745	8.49832	0.630774	55	17	39.3374	20.293	15.7467	-1.32456	59.8701	1	0.656417
711	1277.17	2180.79	686	35.2249	34.8736	0.753137	78	21	54.3484	50.2634	33.0665	-0.618585	174.51	0	0
712	1131.43	2174.31	116	23.2162	10.0697	0.917123	44	21	35.3966	20.5596	8.19515	0.568786	49.1127	1	0.481126
713	459.401	2179.8	297	25.1171	10.3573	0.657103	82	24	51.9428	24.1493	18.2037	0.653933	84.4264	1	0.481126
714	1671.55	2178.85	424	29.5062	29.8821	0.884304	96	28	65.4552	34.7791	16.2388	1.00697	94.0833	0	0
715	1108.39	2177.15	221	23.2162	10.0536	0.602875	66	26	45.3213	19.2476	15.3564	-1.12668	57.4558	1	0.481126
716	1242.79	2173.12	40	35.2249	35.5352	0.661227	26	20	23.325	8.25711	6.19437	0.671534	21.0711	0	0
717	1196.67	2180.13	182	36.9187	1.72425	0.615834	46	14	34.2692	17.6793	13.9291	-0.142261	51.4558	1	0.811867
718	738.388	2179.63	74	38.6727	12.9033	0.715513	27	17	23.6892	13.526	9.44923	-1.00219	39.799	0	0
719	874.736	2187.91	339	33.1269	5.6238	0.680627	59	15	39.7611	26.1856	19.1843	1.0802	84.4264	1	0.79592
720	171.562	2188.1	185	25.0559	4.44505	0.936072	49	11	35.827	28.7193	10.1037	-1.1746	68.598	1	0.830522
721	1698.53	2190.8	181	29.5062	49.5762	0.389279	52	15	33.0276	17.6651	16.2716	0.87883	64.2843	0	0
722	2273.06	2196.69	218	31.6398	6.25296	0.697731	42	14	32.7523	20.4624	14.6585	0.869001	61.2843	1	0.745995
723	994.23	2201.83	298	25.2855	25.8975	0.744082	70	25	52.0101	24.9574	16.6737	0.373719	83.2193	0	0
724	797.731	2197.79	59	39.2438	38.8605	0.803138	28	15	24.2542	11.2808	6.72102	0.630101	27.5563	0	0
725	2357.46	2199.89	128	29.1992	5.49649	0.537602	46	15	36.0547	14.7763	12.4593	0.245152	48.4558	1	0.79592
726	1019.48	2203.1	214	25.2855	2.47158	0.748831	57	26	40.8832	20.6012	13.6537	-0.555594	58.2843	1	0.836254
727	952.454	2207.31	277	42.1338	5.59343	0.706211	60	15	37.4368	22.9347	16.2378	-0.191491	70.5269	1	0.79592
728	2486.73	2198.43	46	47.4311	23.557	0.501762	19	14	17.3043	8.23312	7.1217	-0.199304	22.4853	0	0
729	1102.64	2208.82	190	29.1028	5.31379	0.770746	89	25	61.9632	20.0486	12.7738	-1.32177	53.799	1	0.79592
730	1130.4	2217.56	514	29.1028	4.3004	0.766953	159	55	111.988	33.9702	21.7988	-0.149968	117.225	1	0.830522
731	172.623	2213.13	233	25.0559	6.05714	0.608776	52	17	36.8541	20.2731	16.0835	0.584311	62.2843	1	0.745995
732	754.605	2214.73	426	38.6727	4.89031	0.698521	90	28	64.885	28.7274	20.5571	-1.10989	93.8406	1	0.830522
733	2433.1	2216.28	398	35.054	3.72851	0.515398	77	27	55.7513	24.4353	20.9399	1.03281	75.1127	1	0.830459
734	1210.09	2217.08	166	37.6162	35.4354	0.740746	30	15	22.3072	18.932	12.7182	1.24514	63.5269	0	0
735	2254.26	2222.14	239	31.6398	13.8491	0.620137	43	17	31.4728	21.8698	17.1567	1.08448	75.5269	0	0
736	868.217	2220.39	126	33.1269	9.36226	0.57605	33	9	23.3968	14.3743	11.7498	0.672314	42.6274	1	0.450536
737	2352.88	2228.73	355	29.1992	20.3835	0.625388	85	38	62.7042	24.7338	19.3001	-1.51186	76.7696	0	0
738	2130.03	2226.88	80	17.717	8.49685	0.795204	30	14	24.225	13.6128	8.25402	1.29923	36.3848	1	0.656417
739	2177.46	2239.31	633	41.4577	4.79078	0.866962	155	27	83.8547	44.3165	22.0862	-0.0765752	131.054	1	0.830522
740	1245.98	2241.82	235	37.4922	8.17848	0.601645	37	11	27.0766	19.6871	15.7253	0.24679	59.1127	1	0.656417
741	2306.19	2244.22	230	49.1984	13.4311	0.850327	49	20	39.1957	29.1857	15.3591	0.832685	81.0122	0	0
742	1188.7	2248.02	295	37.6162	9.62151	0.683025	58	14	37.0949	24.944	18.219	-0.079582	84.669	1	0.450536
743	1283.4	2244.09	315	37.4922	5.05631	0.513217	103	26	62.6984	21.9693	18.8553	0.25837	67.6985	1	0.79592
744	2460.61	2238.01	45	35.054	12.1747	0.460291	42	19	29.9778	8.16838	7.25163	0.544825	23.4497	0	0
745	2123.65	2243.41	215	17.717	9.37307	0.512504	47	15	33.6372	18.5618	15.9388	0.740016	56.8701	1	0.450536
746	925.907	2244.6	215	23.5226	23.6965	0.731162	59	18	36.0512	21.5589	14.7076	1.31738	71.1127	0	0
747	616.649	2256.42	445	38.5556	4.85562	0.854073	87	18	49.0292	34.7398	18.07	-0.0881203	103.255	1	0.830522
748	655.165	2254.67	517	38.5556	5.43862	0.612509	114	24	74.646	29.4248	23.2593	0.172158	92.669	1	0.79592
749	902.875	2249.38	147	23.5226	6.92934	0.617995	40	17	30.7415	15.74	12.3745	-0.319586	45.799	1	0.745995
750	2214.96	2256.97	309	41.4577	46.2449	0.895463	43	8	29.0615	33.4809	14.9036	-1.33073	109.462	0	0
751	1068.67	2265.84	376	24.5995	4.1937	0.846573	68	18	47.8936	30.6044	16.2899	0.278377	81.598	1	0.830522
752	1092.94	2261.84	133	24.5995	28.677	0.564228	42	15	31.6617	14.4169	11.9029	0.310781	41.799	0	0
753	1021.52	2271.1	78	31.2422	10.2821	0.711083	26	12	22.1154	11.9902	8.43043	-1.03787	31.799	1	0.481126
754	885.903	2276.77	338	32.2179	3.52672	0.470938	97	24	59.1509	22.4019	19.7622	-1.41961	71.9411	1	0.830459
755	1325.45	2279.54	165	28.5303	33.5028	0.688483	37	8	26.4	18.4099	13.3518	0.0533164	58.4558	0	0
756	1049.47	2285.05	53	27.1624	23.2968	0.681137	31	19	24.0566	10.4456	7.64778	-1.10713	30.5563	0	0
757	1258.94	2293.41	356	39.2997	1.39722	0.484455	101	17	62.6994	23.3997	20.4704	-1.28768	76.1838	1	0.811867
758	2111.68	2299.79	266	57.6321	67.0003	0.889989	50	14	33.406	29.0581	13.25	-0.685776	75.0122	0	0
759	911.34	2299.33	95	33.9995	37.024	0.518711	28	11	23.2105	12.4144	10.6137	-0.786125	38.1421	0	0
760	1337.47	2305.42	278	28.5303	5.10895	0.690057	51	15	34.0863	22.3722	16.192	1.33924	64.2843	1	0.79592
761	995.793	2309.44	88	46.1715	5.28138	0.691786	23	12	18.5568	12.5694	9.07638	0.622436	34.9706	1	0.79592
762	1282.97	2324.5	70	33.1706	36.155	0.53034	26	13	22.5857	10.3106	8.74118	0.599596	29.3137	0	0
763	1068.16	2332.89	217	32.0593	27.6195	0.512344	46	21	34.4516	20.8332	17.8912	-1.46438	80.4264	0	0
764	1265.26	2352.55	294	33.1706	3.2604	0.76169	78	17	51.7551	25.0347	16.221	0.359044	75.9411	1	0.830459
765	996.804	2362.06	222	52.6297	3.36801	0.727147	97	34	60.3739	20.9003	14.3477	-1.52382	59.2132	1	0.830459
766	939.114	2363.13	164	57.7001	10.8029	0.755899	94	20	56.5061	18.9588	12.4121	1.46613	52.9706	1	0.481126
767	1060.73	2364.08	160	32.0593	2.10306	0.941251	82	32	55.7437	28.273	9.54804	1.46302	72.799	1	0.836254

## Sheet: CONF2019091724hTTX-distal_0
	X1	Y1	Area	Distance to Neighbor Same Ch	Distance to Neighbor Other Ch	Eccentricity	Max intensity	Min intensity	Mean intensity	Major axis length	Minor axis length	Orientation	Perimeter	Coupled	Coupling probability
0	380.635	7.00518	421	39.5479	4.65856	0.941682	93	28	69.1805	44.7841	15.07	-1.36729	127.225	1	0.806186
1	472.85	6.96103	401	76.7507	4.90527	0.700389	229	34	142.561	28.2652	20.1746	-1.07931	90.0416	1	0.806186
2	609.008	3.52182	126	21.1117	7.65146	0.676099	48	11	36.0159	16.7927	12.373	1.53457	55.3492	1	0.689597
3	630.048	1.77778	53	21.1117	13.5081	0.849325	34	6	25.3019	11.691	6.17131	-1.49716	27.6924	0	0
4	697.925	4.06316	151	67.9162	5.57032	0.817776	63	20	42.8874	18.9104	10.8836	1.25554	48.9706	1	0.823427
5	885.302	2.99483	117	32.3409	2.14585	0.929448	42	19	33.094	22.9786	8.47802	1.27651	53.3492	1	0.846787
6	917.578	5.0426	201	32.3409	2.28405	0.824343	91	20	60.1493	21.9464	12.4236	-1.51997	58.3848	1	0.846787
7	561.568	14.0514	47	36.4728	34.9607	0.534979	22	5	13.234	8.45684	7.14489	-1.1861	23.0711	0	0
8	840.637	23.9549	530	49.3388	2.87902	0.518255	82	11	48.2604	30.1991	25.8271	1.43256	145.296	1	0.846787
9	205.154	28.9619	373	34.4621	6.19674	0.669963	121	22	73.2922	25.5119	18.9399	0.408233	72.2843	1	0.755321
10	171.381	35.8185	50	13.2894	16.3377	0.574085	19	15	17.08	8.80823	7.21214	-0.860771	23.3137	0	0
11	939.286	45.6569	527	46.0516	6.5415	0.663166	121	28	75.7742	31.4297	23.5243	-1.51412	116.912	1	0.755321
12	577.197	47.006	142	36.4728	1.60275	0.766395	25	6	17.662	18.1268	11.6441	1.13683	54.6985	1	0.804748
13	122.702	52.1152	262	48.03	2.57586	0.303888	46	8	27.145	19.0762	18.1741	0.2226	61.9411	1	0.846787
14	409.632	50.484	153	36.3877	11.5944	0.524389	22	8	16.5163	16.8443	14.3425	0.501172	59.8345	0	0
15	373.533	45.9102	41	36.3877	29.6622	0.654021	17	8	13.5854	8.42969	6.37686	-0.722288	22.4853	0	0
16	170.637	49.087	104	13.2894	6.66061	0.856684	23	9	18.2308	18.3048	9.44235	0.883946	50.8701	1	0.755321
17	268.863	65.5568	547	49.3198	7.2094	0.904021	76	25	50.1243	46.8904	20.0451	-0.770532	155.196	1	0.689597
18	318.182	65.7647	317	43.5112	6.99943	0.367226	37	11	27.2177	22.8814	21.2828	0.082416	94.8112	1	0.755321
19	978.289	82.9824	658	45.3834	7.78301	0.543401	134	37	84.4939	33.1537	27.8316	-1.39401	117.497	1	0.689597
20	683.071	75.5419	58	73.0059	20.3733	0.796743	12	9	11.1034	11.2093	6.77396	-0.230104	27.8995	0	0
21	564.075	105.669	707	60.1125	5.72621	0.899928	105	20	69.7383	49.5254	21.595	-0.321572	139.225	1	0.823427
22	410.202	87.0481	48	36.5685	29.0203	0.827703	19	6	13	11.0156	6.18158	-0.52367	26.8995	0	0
23	824.17	91.4505	239	34.4314	1.30411	0.815436	57	12	34.4226	23.901	13.835	1.25435	68.3198	1	0.804748
24	60.242	101.721	422	79.7621	9.65875	0.888764	54	9	30.609	36.0122	16.5068	0.768952	96.669	1	0.505606
25	346.049	99.1818	211	43.5112	34.5104	0.890111	26	8	19.6303	27.7196	12.633	0.0515815	78.4264	0	0
26	766.18	97.2287	301	58.2778	8.72417	0.730958	76	15	45.2425	24.5352	16.7434	-0.420467	72.1838	1	0.578365
27	1031.18	127.203	1267	28.3522	16.0704	0.934185	161	29	103.484	79.4034	28.3303	-0.179325	243.758	0	0
28	1078.56	102.714	36	44.6349	40.924	0.785447	15	8	12.3333	8.96853	5.55088	1.0648	21.8995	0	0
29	834.161	124.401	308	34.4314	6.23591	0.880414	45	14	30.9903	30.0776	14.263	-0.777243	83.2548	1	0.755321
30	921.106	127.859	139	41.9196	16.8987	0.722664	20	8	15.3381	16.9762	11.7339	1.25388	48.6274	0	0
31	200.424	135.096	253	60.3894	6.69593	0.676509	42	8	24.3715	23.431	17.2554	0.171098	75.3553	1	0.755321
32	398.339	130.811	140	45.3423	47.8956	0.785101	20	8	17.4714	19.8331	12.284	-0.619932	59.1127	0	0
33	993.832	125.621	55	19.2707	36.4159	0.818876	48	20	37.5636	11.4465	6.56993	1.33122	28.9706	0	0
34	879.449	132.542	127	13.0583	7.58765	0.921507	39	15	24.5827	20.8841	8.1106	0.751938	49.2843	1	0.689597
35	1006.12	140.466	148	19.2707	19.0187	0.74936	76	36	60.3041	17.9437	11.8816	0.611581	52.4558	0	0
36	873.785	144.308	123	13.0583	11.6281	0.772011	31	15	22.2033	16.6674	10.5939	0.264354	45.4558	0	0
37	1067.99	146.079	105	38.7791	41.8005	0.722529	25	9	19.0952	14.2055	9.82085	0.812564	38.6274	0	0
38	254.532	166.919	605	42.1164	19.3517	0.899654	121	22	72.6182	42.7671	18.6722	0.159254	113.74	0	0
39	1105.37	156.395	277	38.7791	10.1302	0.437212	53	9	32.9711	20.2134	18.1791	1.24071	63.6985	1	0.337937
40	492.038	165.111	462	35.1859	1.12506	0.398591	161	31	95.5476	25.8884	23.743	-0.251073	89.4264	1	0.804748
41	300.666	161.681	103	17.9168	3.72778	0.634716	22	8	16.9029	15.7558	12.1752	0.240241	51.2132	1	0.840876
42	961.917	163.564	76	49.5806	37.5656	0.940644	25	6	16.3947	18.3698	6.23464	0.757867	41.0061	0	0
43	457.63	172.468	346	35.1859	8.05108	0.892479	49	14	34	36.8221	16.61	0.434143	121.533	1	0.578365
44	313.72	173.953	42	17.9168	16.897	0.300874	26	11	17.3333	7.47058	7.12442	0.93577	21.0711	0	0
45	46.5261	183.717	106	45.577	6.6955	0.904298	19	6	14.8113	20.3108	8.67075	0.367443	48.6274	1	0.755321
46	538.112	181.236	131	48.8145	10.7362	0.763725	29	5	18.1221	16.9067	10.914	-1.35888	46.2843	1	0.337937
47	1048.47	182.798	60	41.5847	28.9147	0.790699	22	3	15.3333	11.7015	7.16373	1.24295	29.799	0	0
48	220.686	191.984	203	42.1164	22.7885	0.909365	25	9	18.4384	28.6687	11.9261	1.34303	76.1838	0	0
49	636.281	192.204	51	98.7794	3.86955	0.941901	14	8	11.6471	15.0957	5.07048	-0.991056	32.3848	1	0.840876
50	1285.84	202.208	57	44.8668	22.0519	0.77872	17	5	11.5439	10.8246	6.79103	0.668238	27.3137	0	0
51	12.0704	213.55	106	35.7963	5.1214	0.486141	26	5	18.2358	13.5975	11.8826	0.208818	43.4203	1	0.823427
52	888.033	234.031	1315	54.8963	4.90745	0.378302	144	19	87.6076	49.5122	45.8326	0.425622	284.457	1	0.806186
53	1309.5	240.329	567	44.8668	3.30078	0.665929	122	29	82.8201	31.973	23.8523	-0.492183	105.154	1	0.840876
54	209.634	241.538	214	42.0062	1.823	0.84935	39	6	23.6262	25.8326	13.6352	-0.985772	80.7696	1	0.804748
55	15.3532	249.196	170	35.7963	39.8708	0.70996	53	6	30.2118	18.0337	12.7001	-1.14986	49.799	0	0
56	444.667	248.137	40	38.9626	35.4615	0.275241	19	6	15.3	7.26636	6.9857	0	21.3137	0	0
57	551.152	250.87	120	62.6139	47.2418	0.818627	17	8	14.3917	16.7019	9.59236	1.46869	44.1421	0	0
58	405.853	251.54	58	38.9626	27.0176	0.700766	20	6	12.8966	10.2441	7.30806	-0.00110752	26.4853	0	0
59	488.704	255.43	187	44.637	77.779	0.765081	23	2	16.5668	19.9938	12.8747	-1.34136	54.8701	0	0
60	1103.78	270.171	565	43.7813	7.95264	0.904498	102	19	63.1593	42.9411	18.3134	0.680485	122.604	1	0.689597
61	139.79	264.142	183	53.8947	1.25798	0.832477	26	9	17.4699	21.8558	12.1094	-1.14788	61.6985	1	0.804748
62	191.475	279.416	318	23.7337	7.51742	0.798972	37	6	24.044	27.2546	16.39	0.183379	79.0122	1	0.689597
63	1147.41	273.821	53	21.5192	18.5378	0.697401	15	8	10.9811	10.1498	7.2742	-0.140415	27.9706	0	0
64	346.801	281.667	257	19.0583	15.3947	0.648268	85	15	58.0817	21.3609	16.2645	-0.174852	62.7696	0	0
65	915.385	281.628	65	31.685	9.2393	0.914221	22	11	17	15.6252	6.33157	-0.612104	35.5208	1	0.505606
66	1168.15	279.552	46	21.5192	5.75959	0.659222	14	9	11.3478	8.84838	6.65353	0.421551	23.0711	1	0.823427
67	1354.46	294.613	542	49.78	5.11392	0.705858	125	28	87.6421	32.66	23.1348	0.786461	109.054	1	0.823427
68	359.397	295.97	181	19.0583	9.86068	0.405792	45	12	32.9945	16.2847	14.8836	-1.14233	51.4558	1	0.505606
69	183.818	301.881	98	23.7337	14.7189	0.687803	20	8	15.7653	13.7318	9.96789	-0.604015	38.8701	0	0
70	646.881	318.627	383	31.1023	3.1774	0.649003	76	12	43.1723	26.6454	20.2714	-1.04314	91.8406	1	0.840876
71	10.9427	327.335	494	78.2635	8.4769	0.86923	110	28	67.7227	37.451	18.5161	-0.511335	125.054	1	0.578365
72	911.251	313.042	94	31.685	29.7702	0.73181	25	9	19.6277	13.6327	9.29079	-0.597248	37.3137	0	0
73	1317.28	327.713	307	49.78	3.70967	0.347434	68	19	43.5407	21.0639	19.7517	-0.936061	72.5269	1	0.840876
74	958.158	333.419	574	48.0223	3.57905	0.406209	133	26	80.3902	28.6431	26.1735	-0.61309	94.9117	1	0.840876
75	1128.6	333.801	320	37.2645	26.229	0.69728	127	32	77.7094	24.0302	17.2248	0.642905	68.5269	0	0
76	1044.17	351.272	817	40.1097	6.91387	0.894314	128	26	83.2705	53.5767	23.9723	-0.494566	149.782	1	0.755321
77	1246.29	330.312	60	40.0892	13.776	0.61849	12	5	11.05	10.0467	7.89465	-1.37411	27.799	0	0
78	375.344	332.365	137	15.6412	7.42221	0.921566	20	9	14.9562	21.7343	8.43776	-1.51193	49.799	1	0.689597
79	679.074	335.971	71	36.568	34.7558	0.879953	23	8	15.2958	14.1107	6.70343	-0.0497995	33.0711	0	0
80	1108.56	365.218	1178	37.2645	13.3685	0.967163	255	19	161.47	80.1465	20.3696	0.546994	187.338	0	0
81	1005.77	339.671	65	40.1097	15.9659	0.328547	15	6	12.1692	9.47143	8.94565	-0.565643	28.7279	0	0
82	629.72	344.566	138	31.1023	28.8203	0.641475	29	6	20.3913	15.3181	11.7512	0.79236	42.6274	0	0
83	384.345	345.157	69	15.6412	22.4764	0.328696	20	5	15.1739	9.71259	9.17292	0.882285	28.9706	0	0
84	1394.99	353.742	374	43.4677	2.74273	0.54102	73	9	46.8503	25.3649	21.3321	0.496306	86.598	1	0.846787
85	1205.95	351.333	42	34.2817	20.4458	0.792069	19	5	15.9524	9.37793	5.72459	-0.243992	22.4853	0	0
86	1271.75	366.814	285	31.9338	7.55118	0.49172	54	11	30.9228	22.1075	19.2502	1.17421	85.1838	1	0.689597
87	1428.74	381.138	920	29.6028	9.90764	0.921829	130	17	77.9011	62.7469	24.3205	0.480767	192.309	1	0.505606
88	427.941	364.447	41	16.8463	43.289	0.660228	17	9	13.6829	8.4264	6.32878	-1.15112	22.4853	0	0
89	341.139	366.163	47	48.0417	14.608	0.905613	22	5	15.1702	12.2348	5.18886	-0.833853	27.1421	0	0
90	1235.39	368.892	105	15.2166	14.0811	0.70433	28	8	22.1333	15.7186	11.1582	-1.35924	47.5269	0	0
91	1458.29	379.447	157	29.6028	14.6435	0.76469	45	15	32.465	18.4229	11.8717	-0.0156788	51.6985	0	0
92	455.704	378.662	121	25.122	39.9923	0.765088	22	6	18.3967	15.782	10.1624	0.738098	42.0416	0	0
93	430.698	381.067	96	16.8463	26.7814	0.627657	25	8	15.7812	14.6982	11.4424	-1.14203	51.6985	0	0
94	1165.22	388.455	310	50.7433	6.90724	0.619158	60	12	38.729	23.04	18.0925	0.109197	71.9411	1	0.755321
95	1243.52	381.754	134	13.4856	11.869	0.587764	36	23	30	14.7694	11.9489	1.39976	42.9706	0	0
96	646.644	393.829	61	43.6083	46.7732	0.837123	14	5	10.2295	12.1066	6.62247	0.429854	29.7279	0	0
97	1238.19	394.14	90	13.4856	2.33248	0.865013	34	14	27.3444	16.8801	8.46959	1.56422	42.6274	1	0.846787
98	44.0794	398.607	123	68.9569	26.8136	0.88884	19	5	13.7236	19.4925	8.93178	-1.26588	47.2132	0	0
99	455.848	413.371	98	24.6433	28.1749	0.869856	25	14	19.5918	16.3364	8.05885	0.0534304	38.9706	0	0
100	1297.01	409.421	30	49.5311	18.5665	0.454148	15	6	12.6	6.53197	5.81951	1.5708	17.3137	0	0
101	431.43	416.691	89	24.6433	9.50556	0.533075	37	11	22.5618	12.146	10.2763	0.905714	34.935	1	0.505606
102	342.165	446.915	1151	48.8803	6.92584	0.955777	155	29	102.228	81.4058	23.9407	-0.268135	224.309	1	0.755321
103	1125.21	419.665	298	50.7433	5.95444	0.50468	80	11	42.604	21.369	18.448	-0.23923	68.2843	1	0.823427
104	1518.67	434.272	465	22.748	7.0315	0.786187	105	25	62.2559	33.7214	20.8394	-0.173929	104.912	1	0.689597
105	630.597	434.377	256	43.6083	7.27954	0.926269	31	9	20.6133	30.9793	11.6749	-0.373396	74.7696	1	0.689597
106	1496.69	428.4	129	22.748	17.2011	0.497968	43	15	28.2791	14.1564	12.2763	0.126727	44.6274	0	0
107	448.563	437.214	191	17.1952	7.74597	0.73691	71	17	47.555	20.5866	13.9164	1.16434	62.2843	1	0.689597
108	542.914	436.703	158	43.0725	6.19137	0.671453	39	14	29.8291	17.8871	13.2552	-0.554514	59.4914	1	0.755321
109	500.137	442.91	438	43.2253	5.22661	0.760786	150	28	82.6279	30.3049	19.6679	0.895954	87.2548	1	0.823427
110	1442.9	437.598	33	46.5973	46.492	0.966282	19	11	13.8788	14.5697	3.75152	-1.34298	27.0711	0	0
111	1565.22	439.219	77	26.4674	31.1466	0.769684	17	6	12.3377	12.6052	8.0475	-1.24726	32.1421	0	0
112	578.304	461.255	1176	43.0725	13.6919	0.821892	207	28	116.384	54.9744	31.3158	-0.674124	196.167	0	0
113	440.776	452.544	276	17.1952	12.6924	0.404376	63	15	44.8116	22.0048	20.1255	0.810625	85.3553	0	0
114	1605.95	448.842	53	37.943	18.0698	0.742123	15	5	11.434	10.5009	7.03835	0.957011	27.5563	0	0
115	36.8514	467.184	276	22.4581	23.2241	0.718107	59	15	35.6848	25.034	17.422	0.744605	85.0122	0	0
116	385.404	469.712	472	48.8803	9.05855	0.46251	136	25	91.1271	26.8158	23.7753	0.0835247	88.0122	1	0.505606
117	59.291	466.273	84	22.4581	29.5302	0.537949	28	3	19.4762	11.583	9.76421	0.36303	33.8995	0	0
118	1684.7	471.688	395	80.2618	0.421983	0.424194	144	23	92.1899	24.2544	21.9641	-1.19833	78.4264	1	0.818139
119	660.116	466.557	79	43.6685	16.0088	0.546907	17	3	11.1139	10.9885	9.19949	-0.471172	30.9706	0	0
120	1571.57	464.912	38	26.4674	19.9819	0.788049	15	5	13.3947	8.85569	5.45167	1.18003	21.0711	0	0
121	1471.08	474.707	262	34.7927	5.7432	0.791135	45	9	27.9771	24.2709	14.8451	-0.10243	70.9411	1	0.823427
122	95.9556	477.011	79	38.2047	29.8992	0.768003	15	6	13.1013	13.196	8.45135	1.11364	36.1421	0	0
123	1286.21	479.225	108	28.2414	26.9954	0.854066	40	5	21.4259	16.3361	8.49748	1.03943	38.6274	0	0
124	487.738	489.145	403	46.9334	14.3252	0.938881	49	14	30.1489	44.7909	15.4189	1.22805	118.397	0	0
125	1495.03	499.949	322	28.3461	5.55537	0.694852	90	23	54.3665	24.7768	17.8183	-0.201336	74.5269	1	0.823427
126	533.717	498.561	98	8.58303	7.28832	0.916761	23	8	18.949	18.5519	7.41032	-0.381955	43.4558	1	0.689597
127	1522.73	505.939	258	28.3461	7.52888	0.781633	46	15	35.907	23.736	14.805	0.618528	65.3553	1	0.689597
128	1281.38	507.05	271	28.2414	4.75099	0.724042	46	11	28.6863	23.1361	15.9582	0.506473	68.5269	1	0.806186
129	1341.89	505.699	327	36.5586	31.1185	0.501424	88	28	61.4709	24.0051	20.7693	0.427062	88.7696	0	0
130	541.931	501.05	34	8.58303	10.4393	0.810783	23	11	18.6765	8.65943	5.06877	-0.727992	20.3137	1	0.337937
131	1389.66	527.485	1022	50.0687	2.96684	0.734891	224	43	134.385	49.0141	33.2406	0.65874	166.746	1	0.846787
132	1613.06	512.078	81	12.3312	15.7981	0.78942	26	3	18.5556	14.2321	8.73645	-1.12947	38.3848	0	0
133	1328.61	539.758	935	36.5586	5.73226	0.633825	181	42	110.145	45.7536	35.3893	-1.4185	198.202	1	0.823427
134	1439.06	519.361	49	50.0687	29.7853	0.74073	19	9	15.4694	9.68965	6.50953	-0.933468	24.1421	0	0
135	1621.46	521.109	52	12.3312	9.69188	0.797483	23	8	16.4231	10.5124	6.34259	1.3591	25.8995	1	0.505606
136	1490.64	527.976	248	28.3674	22.9263	0.750393	53	12	35.7661	22.4976	14.8707	1.13425	63.9411	0	0
137	59.2401	535.002	402	68.6373	2.64066	0.791284	76	11	42.5299	30.7945	18.8293	0.746515	97.7401	1	0.846787
138	299.024	534.457	381	97.5954	6.08063	0.653418	73	17	46.9318	25.8631	19.5783	-0.412719	79.8406	1	0.755321
139	1545.04	555.972	241	43.5041	18.7754	0.14295	43	6	27.4025	18.207	18.02	-1.53771	65.1127	0	0
140	1751.97	554.604	75	28.6776	8.20572	0.64588	17	6	13.32	12.3998	9.46651	1.05784	36.5919	1	0.578365
141	652.774	569.706	596	85.2554	2.46862	0.917391	124	15	69.7349	45.6661	18.1745	0.999267	132.782	1	0.846787
142	1842.52	565.784	91	59.9695	28.1766	0.840213	20	5	15.5165	15.5003	8.40517	0.712566	39.2132	0	0
143	1714.35	571.92	71	40.8519	9.40687	0.736573	17	6	12.8451	11.5793	7.83172	0.104919	30.1421	1	0.505606
144	789.746	578.561	346	56.2183	4.91011	0.532967	87	12	53.9364	23.695	20.0492	0.355042	81.2548	1	0.806186
145	1769.29	577.459	214	28.6776	20.9596	0.851068	31	11	21.5935	24.626	12.93	0.179546	67.6985	0	0
146	157.155	588.898	331	73.3934	6.61879	0.701456	49	11	31.0997	27.6019	19.6722	-0.859042	101.74	1	0.755321
147	1521.52	592.574	188	11.7147	8.79031	0.668214	49	14	28.2926	19.5762	14.5641	-1.45678	62.2843	1	0.578365
148	1580.21	589.704	36	46.0028	20.3947	0.884513	14	8	10.3333	10.3743	4.83977	1.28619	24.7279	0	0
149	1686.52	601.825	375	40.8519	4.53434	0.774343	164	31	92.1333	28.0414	17.7436	0.474436	78.7696	1	0.806186
150	1640.42	605.691	401	42.2304	5.80387	0.598013	127	28	79.8204	27.1892	21.7918	1.39746	95.4975	1	0.823427
151	1515.41	602.569	36	11.7147	12.3372	0.906888	23	9	21.8056	11.4341	4.81798	1.23334	23.6569	0	0
152	1461.27	612.849	258	55.1075	56.3483	0.307067	32	3	24.1202	19.0327	18.1132	-1.10125	65.0122	0	0
153	357.458	636.233	749	58.8879	7.92258	0.849061	114	17	68.5808	47.4408	25.0627	-0.818771	196.545	1	0.689597
154	1604.9	628.524	308	42.2304	25.477	0.471818	79	12	49.1201	21.7935	19.2153	0.770181	72.5269	0	0
155	1846.7	625.608	62	59.9695	25.8741	0.707721	25	6	16.371	11.1674	7.88971	0.70553	30.9706	0	0
156	772.841	632.177	316	54.6674	2.84177	0.422656	57	12	38.0981	21.5426	19.5238	-0.700608	69.4558	1	0.846787
157	1754.22	646.404	587	45.8519	11.2238	0.93337	178	28	97.6968	47.8269	17.1658	0.170073	123.64	0	0
158	1268.03	631.25	43	10.1593	18.4409	0.493111	15	11	12.9302	7.92341	6.8931	-0.434836	21.8995	0	0
159	606.092	641.045	452	50.5321	35.0106	0.959423	49	11	32.8451	55.5363	15.6595	1.11712	149.539	0	0
160	1276.35	637.076	31	10.1593	10.3866	0.83596	14	8	11.871	8.591	4.71466	-1.37191	19.6569	1	0.337937
161	184.636	656.952	631	73.3934	4.86752	0.873694	107	15	63.9081	41.6435	20.2585	-0.250131	121.983	1	0.806186
162	267.291	648.296	170	24.5032	22.8784	0.229106	29	8	22.2941	15.8228	15.402	-1.45067	57.2132	0	0
163	291.06	654.252	181	24.5032	1.64724	0.710572	26	8	18.6796	20.1369	14.1688	-0.279615	76.5624	1	0.804748
164	562.186	674.634	195	55.2809	9.67451	0.590843	42	5	25.4308	17.9237	14.4606	-0.00234118	54.8701	1	0.505606
165	256.763	672.49	133	26.3853	3.68236	0.852528	23	12	18.9474	18.1941	9.50974	1.52035	45.799	1	0.840876
166	615.68	690.66	713	50.5321	7.73503	0.811413	155	22	86.0168	41.563	24.2925	-0.239838	132.083	1	0.689597
167	747.094	680.402	148	21.9303	5.42423	0.884399	26	8	18.9054	22.9425	10.708	-1.07158	60.663	1	0.823427
168	1728.62	684.442	284	44.4243	4.86958	0.802792	68	15	37.912	25.6445	15.2908	0.887068	71.1127	1	0.806186
169	806.676	691.977	622	54.3056	55.203	0.603351	102	28	66.0161	32.357	25.8039	0.934007	113.74	0	0
170	324.61	685.108	104	22.0496	12.6199	0.725613	20	6	15.8654	16.1941	11.1432	1.04659	49.9706	0	0
171	727.351	689.949	137	19.3787	23.0713	0.742102	43	11	25.8686	16.5601	11.1	0.452571	44.6274	0	0
172	708.159	692.632	247	19.3787	3.69275	0.512642	46	9	30.8097	19.529	16.7677	-1.50498	62.8701	1	0.840876
173	2069.38	706.822	838	42.9303	2.88897	0.831956	122	25	73.7112	47.0453	26.1027	1.35943	179.095	1	0.846787
174	308.406	700.062	44	22.0496	24.3309	0.86068	23	9	16.25	11.5454	5.87831	-0.209733	26.8995	0	0
175	240.312	709.029	59	40.0716	43.4208	0.915513	26	8	17.5593	13.8512	5.57218	0.823909	31.2132	0	0
176	1707.55	723.553	319	44.4243	9.62264	0.534801	82	14	53.9812	22.4007	18.9281	0.562006	70.5269	1	0.505606
177	1757.29	728.656	113	49.9969	16.1841	0.702594	20	8	12.9115	15.5489	11.0644	1.54374	50.8345	0	0
178	619.392	747.926	505	42.5465	5.49478	0.856177	159	23	93.5584	36.9481	19.0905	0.384062	102.912	1	0.823427
179	1271.04	744.63	364	50.4776	11.4839	0.601638	42	5	28.2198	26.5377	21.1975	0.0893268	103.634	0	0
180	854.766	744.013	96	51.9245	46.8104	0.892111	19	5	13.4062	17.6101	7.95653	0.9205	43.2132	0	0
181	2086.49	746.195	357	42.9303	10.6969	0.360623	136	28	78.1905	22.4477	20.9373	-0.459884	72.7696	1	0.337937
182	802.886	746.15	98	51.9245	5.2742	0.713126	19	2	12.398	17.5764	12.3217	-0.322401	57.5563	1	0.823427
183	2626.07	751.491	417	44.8401	6.60032	0.75441	161	26	95.7842	29.0823	19.0897	0.114941	85.7401	1	0.755321
184	1057.31	750.743	465	94.0167	8.15589	0.844076	122	22	70.7355	34.9757	18.7548	1.34481	100.669	1	0.578365
185	678.764	771.049	453	63.7166	7.86785	0.800378	56	12	38.9139	34.1336	20.463	0.564996	106.426	1	0.689597
186	258.158	765.487	221	43.9195	3.09608	0.595506	34	11	23.3529	22.1681	17.8088	1.17853	78.1838	1	0.840876
187	582.521	769.158	259	42.5465	8.43427	0.644837	29	8	21.8726	22.8184	17.4406	0.0501826	87.0122	1	0.578365
188	1229.46	773.251	398	42.5199	6.2438	0.589513	63	12	43.0603	27.0726	21.8681	-0.601172	105.154	1	0.755321
189	1187.96	763.992	41	42.5199	9.93454	0.933376	14	9	12.1707	12.8373	4.60729	-0.515825	27.3137	1	0.505606
190	300.625	776.688	49	43.9195	14.8287	0.496621	12	6	8.81633	8.80656	7.64381	-0.053405	25.4853	0	0
191	2271.83	805.838	1271	58.8805	8.65234	0.977293	218	26	138.961	93.1817	19.7446	0.872868	221.486	1	0.578365
192	1140.3	794.925	570	32.6508	18.4419	0.874575	100	28	64.9316	40.0745	19.4318	-0.251047	114.569	0	0
193	219.408	789.477	212	45.5751	8.03526	0.39474	29	8	19.9104	17.9539	16.4959	-0.165656	59.598	1	0.578365
194	881.196	797.438	313	41.6674	5.88973	0.59817	46	11	26.4121	24.3604	19.5216	-1.13888	92.9117	1	0.823427
195	2615.46	795.057	185	33.8655	19.3591	0.383613	43	14	26.5784	16.4936	15.2317	-0.387381	62.734	0	0
196	1511.66	806.013	680	43.1127	4.34441	0.72147	167	32	95.4353	36.3684	25.1831	-1.56535	126.811	1	0.806186
197	1168.72	810.993	434	32.6508	16.4096	0.900804	90	14	54.0668	39.7915	17.2785	-1.11081	129.604	0	0
198	1468.83	801.082	61	32.0979	25.957	0.633289	23	5	12.7705	10.1847	7.88212	-1.11176	27.6569	0	0
199	922.361	803.888	89	41.6674	47.374	0.78928	19	6	13.8764	16.649	10.2231	-1.38419	50.799	0	0
200	2668.95	805.845	71	47.5753	10.8909	0.960128	22	8	14.7465	20.6372	5.76932	1.31335	44.9706	1	0.337937
201	343.393	823.896	498	62.5603	9.67394	0.887026	56	11	38.8514	39.9102	18.4273	0.0945888	120.811	1	0.505606
202	2622.57	828.166	82	27.1098	22.7924	0.797044	23	8	18.4756	13.5382	8.17601	0.752789	34.9706	0	0
203	1461.25	832.272	245	32.0979	7.00218	0.707672	32	6	21.0898	26.5684	18.7716	0.314991	94.2548	1	0.689597
204	2556.43	838.724	464	40.5152	4.17266	0.739168	181	20	105.315	31.9506	21.5194	-0.980726	113.74	1	0.806186
205	2596.9	836.873	117	27.1098	26.4762	0.912195	59	11	34.0085	22.4219	9.18751	-0.97921	55.2843	0	0
206	1001.22	841.128	356	38.5121	7.08838	0.807714	59	12	34.6404	29.637	17.4732	1.46485	95.8762	1	0.689597
207	522.542	852.331	124	76.4968	3.17967	0.912934	19	5	13.7984	22.4181	9.14901	0.635563	55.2132	1	0.840876
208	1762.31	855.6	267	76.58	7.2481	0.834699	49	8	32.7041	25.4722	14.0277	-0.215659	69.1127	1	0.689597
209	2662.99	853.045	335	14.3609	4.86451	0.751916	134	25	84.8716	25.7011	16.9437	-1.40737	71.1127	1	0.806186
210	2268.51	864.625	488	49.9368	7.96332	0.906331	73	14	40.0881	42.1312	17.8033	0.636462	125.539	1	0.689597
211	1311.75	859.818	209	81.5037	2.79252	0.374578	28	5	18.9426	19.506	18.0858	-1.22334	79.1482	1	0.846787
212	1095.49	869.143	593	68.7153	3.2018	0.829262	71	17	43.9292	40.3917	22.5733	0.686262	152.474	1	0.840876
213	1026.78	869.942	268	38.5121	31.7266	0.485714	53	11	31.6269	20.5294	17.9451	-1.11014	71.3553	0	0
214	2318.31	868.373	112	49.9368	13.2823	0.900527	19	3	12.8839	19.3161	8.39861	-0.0343161	47.2132	0	0
215	2669.56	865.814	30	14.3609	10.3041	0.687232	53	31	45.5667	7.26932	5.28071	-0.557079	18.4853	1	0.337937
216	1220.94	876.561	418	47.6977	1.56805	0.613157	53	12	36.5096	27.7726	21.9393	-0.799028	103.74	1	0.804748
217	605.446	884.38	732	62.9516	6.6989	0.92212	158	28	96.5505	50.5255	19.5485	1.13805	142.989	1	0.755321
218	384.689	888.887	388	20.3346	10.675	0.421075	56	15	37.5026	24.9314	22.6135	-1.39924	90.3614	1	0.337937
219	1483.3	887.676	351	59.6298	6.6782	0.685976	71	14	39.3875	25.9772	18.9017	-0.683785	84.3198	1	0.755321
220	365.398	882.459	82	20.3346	9.74252	0.748551	40	22	30.2317	12.6572	8.39273	-0.833291	33.5563	1	0.505606
221	2622.28	886.002	175	51.4068	17.8911	0.617633	23	8	16.6857	20.0987	15.8069	1.28289	72.9767	0	0
222	1178.13	897.593	368	47.6977	7.22389	0.726152	60	17	40.4049	27.895	19.1788	0.555689	93.2548	1	0.689597
223	2546.87	902.885	464	64.869	9.68189	0.514395	88	9	51.7004	27.8155	23.8533	-1.53785	110.912	1	0.505606
224	554.759	921.713	865	39.3442	7.08924	0.918136	122	29	79.5468	56.4877	22.3842	-0.453202	195.202	1	0.689597
225	1847.47	907.2	39	64.3898	21.2515	0.784114	14	6	9.61538	9.06982	5.62889	0.958113	23.0711	0	0
226	304.327	915.538	53	54.6775	5.10837	0.447	12	6	10.7736	8.69863	7.78122	-1.47528	24.1421	1	0.823427
227	358.879	919.252	192	37.3664	7.10502	0.409722	45	12	27.7812	17.1606	15.654	0.985385	56.2843	1	0.689597
228	1361.33	924.508	374	81.5037	6.45315	0.71035	42	11	28.8262	26.9661	18.9801	-0.136374	89.3553	1	0.755321
229	411.422	934.794	298	10.3462	3.82869	0.78934	39	11	26.6309	37.3306	22.9194	0.523473	127.811	1	0.840876
230	1786.61	928.223	251	64.3898	14.7042	0.91453	34	6	21.8884	31.165	12.6068	-1.43876	78.2843	0	0
231	1205.94	940.65	133	51.256	28.5525	0.80673	36	2	25.7293	18.1767	10.741	0.942743	50.6274	0	0
232	402.081	939.243	66	10.3462	9.53599	0.824935	42	17	31.6515	12.1653	6.87617	1.06728	28.7279	1	0.505606
233	721.017	949.202	68	60.0153	18.7254	0.811641	20	3	13.2941	13.2064	7.7146	0.90105	36.1421	0	0
234	243.386	958.129	238	74.3498	7.49473	0.703485	46	8	29.4538	21.0963	14.9934	0.17222	59.598	1	0.689597
235	554.872	961.057	258	39.3442	29.5263	0.915884	56	12	36.1899	33.0503	13.2678	0.813721	97.8406	0	0
236	659.167	960.739	81	21.2705	8.05885	0.855798	22	6	15.1852	16.7735	8.67712	0.456599	43.7635	1	0.578365
237	361.743	969.254	121	22.1762	55.2043	0.552085	26	5	16.8182	14.9356	12.4531	0.657747	48.7635	0	0
238	515.752	973.975	61	23.86	60.7407	0.785354	28	5	15.2951	11.2656	6.97391	-1.51984	27.8995	0	0
239	381.991	978.297	42	22.1762	53.1648	0.745548	15	11	13.6429	9.05299	6.03338	-1.06225	23.0711	0	0
240	1275.17	977.508	40	63.3686	24.838	0.773958	15	6	13.25	8.97856	5.68555	-1.2343	22.4853	0	0
241	669.206	979.492	61	21.2705	17.8326	0.800779	20	11	14.1967	11.5694	6.92959	1.2566	28.4853	0	0
242	1451.46	995.056	563	72.6243	9.75791	0.772005	94	19	54.0817	36.5365	23.2232	0.855351	139.296	1	0.505606
243	500.039	991.93	83	23.86	64.9492	0.906055	19	11	14.5542	16.5534	7.00471	0.673019	38.0416	0	0
244	1603.17	999.616	373	54.2256	1.89969	0.476162	82	11	52.5121	23.7459	20.8811	-0.39698	79.8406	1	0.804748
245	2064.75	1005.39	348	42.7939	13.4939	0.337732	70	14	44.8506	22.2795	20.9705	1.43009	75.598	0	0
246	637.618	1023.2	679	46.6176	6.00325	0.48484	164	40	95.352	32.5468	28.4655	-1.40207	127.811	1	0.755321
247	1327.39	1013.6	30	31.699	33.3313	0.810596	43	15	27.3333	8.62847	5.05289	0.642454	19.4853	0	0
248	1359.06	1014.99	32	31.699	29.251	0.88815	46	19	30.4688	9.46679	4.35049	-0.733475	20.7279	0	0
249	1522.3	1026.22	362	38.4098	5.29903	0.846907	77	19	48.1077	31.5033	16.7516	0.276838	87.0122	1	0.823427
250	2209.26	1017.52	35	21.0238	8.53765	0.953498	19	12	16.6857	14.4099	4.34313	-1.45534	24.8995	1	0.578365
251	1774.52	1031.33	466	82.5411	7.3108	0.812791	182	28	93.912	32.5589	18.9674	0.970327	92.669	1	0.689597
252	1867.39	1033.93	443	55.4839	7.62808	0.800361	148	19	89.5169	31.6026	18.9463	-0.26155	91.1543	1	0.689597
253	2102.59	1025.38	152	42.7939	3.88939	0.696132	32	8	19.2171	16.694	11.9848	-0.72292	46.2843	1	0.840876
254	2190.46	1026.92	79	11.2711	13.9202	0.960186	22	6	15.6076	19.951	5.57351	-0.596921	43.2132	0	0
255	2179.23	1025.9	34	11.2711	23.071	0.77072	17	9	14.4118	9.22886	5.88039	-0.277154	20.4497	0	0
256	2283.54	1034.61	484	65.8034	4.0348	0.862128	131	19	79.2025	36.0632	18.2729	-1.40307	93.2548	1	0.806186
257	1692.01	1033.71	223	53.9309	5.41053	0.768236	37	6	22.4215	21.2033	13.5737	1.17616	57.4558	1	0.823427
258	1383.9	1037.37	185	33.4377	14.0889	0.538841	28	8	18.2973	20.2515	17.06	0.400261	83.2193	0	0
259	1301.9	1034.96	71	33.2585	0.872294	0.725654	20	9	15.7606	11.5377	7.93859	-0.867451	30.1421	1	0.818139
260	2218.38	1043.83	270	27.844	2.66482	0.565832	113	15	60.1037	20.9881	17.3052	-0.865064	68.0122	1	0.846787
261	594.873	1041.8	188	46.6176	10.9906	0.610363	36	5	23.5798	18.0262	14.2789	-0.508721	56.2843	1	0.337937
262	1626.92	1048.36	265	28.5748	17.082	0.667284	40	8	27.966	22.3162	16.6212	-0.0243091	68.5269	0	0
263	1494.97	1053.21	40	24.8029	43.6676	0.67584	17	8	13.7	8.28383	6.10558	-0.793056	21.0711	0	0
264	1649.1	1066.38	290	28.5748	15.1154	0.715779	74	14	48.3862	24.5654	17.1547	1.17579	72.7696	0	0
265	1505.2	1075.8	184	24.8029	38.4993	0.448739	34	8	24.7935	16.8928	15.0964	-0.593737	57.0416	0	0
266	2222.27	1080.06	39	36.437	33.9441	0.954856	22	17	19.2308	15.1057	4.48747	-1.24519	26.864	0	0
267	1237.71	1093.41	355	71.045	2.11174	0.641923	96	12	57.8592	25.1205	19.2616	0.192054	82.7696	1	0.846787
268	129.972	1091.96	199	56.3937	3.43884	0.841192	31	9	18.6935	27.2276	14.7229	-0.278336	84.4264	1	0.840876
269	1856.41	1088.32	166	30.15	15.7294	0.780491	28	6	17.6024	19.7065	12.3199	-0.334749	57.6985	0	0
270	342.564	1092.67	191	57.6585	4.89417	0.810337	31	6	22.7068	22.1412	12.974	-0.294733	63.3553	1	0.806186
271	1561.63	1093.88	92	59.2486	57.6353	0.822467	14	5	10.0435	18.1275	10.3111	0.270512	50.8701	0	0
272	503.96	1102.04	73	21.5439	72.6874	0.741707	19	6	14.7945	12.1032	8.11788	0.366527	32.1421	0	0
273	1307.82	1104.92	115	19.5709	5.03415	0.89277	23	6	17.6522	20.7992	9.37031	-1.04335	51.4558	1	0.823427
274	1665.39	1106.54	62	43.339	12.0722	0.856311	15	8	13	12.5588	6.48611	1.43832	29.6924	0	0
275	1485.05	1116.45	330	45.3812	7.11722	0.452285	62	14	36.8667	22.9704	20.4867	0.52213	82.2904	1	0.689597
276	1765.22	1116.78	423	43.4769	8.00172	0.601425	117	25	76.0591	26.5862	21.2405	1.25089	87.9767	1	0.578365
277	1856.85	1118.46	351	28.289	19.3909	0.96553	36	11	27.2536	48.8364	12.7116	-1.3681	132.225	0	0
278	179.352	1119.2	300	47.9072	6.22603	0.578289	49	9	33.22	22.1858	18.0999	0.482996	67.3553	1	0.755321
279	519.862	1116.57	48	21.5439	52.4988	0.940387	15	9	12.5208	17.5074	5.95437	-0.0445865	36.1066	0	0
280	227.178	1116.41	52	9.13483	6.91936	0.86033	17	6	12.6731	11.5815	5.90352	-0.989621	27.3137	1	0.755321
281	586.774	1116.84	30	15.5954	23.4845	0.753479	11	8	9.9	7.63792	5.02172	-0.205406	18.2426	0	0
282	398.353	1124.34	155	12.5417	8.23511	0.783989	39	8	25.1419	19.1809	11.907	-0.0910584	52.8701	1	0.578365
283	1314.35	1123.37	97	19.5709	8.76037	0.816972	26	11	19.3608	14.9742	8.63528	1.43929	37.8995	1	0.578365
284	228.906	1125.38	42	9.13483	14.7025	0.644722	23	6	14.4286	8.35801	6.38901	-0.265656	21.8995	0	0
285	386.925	1129.5	50	12.5417	4.56575	0.567367	25	11	19.8	8.81387	7.25791	0.985038	23.8995	1	0.806186
286	595.748	1129.59	30	15.5954	26.2417	0.779935	15	6	12.3	7.78545	4.87261	0.903911	18.4853	0	0
287	1599.92	1139.18	511	59.3152	3.16723	0.689059	83	6	48.1311	32.6076	23.6309	0.313975	103.74	1	0.840876
288	236.987	1133.08	31	11.1622	15.6021	0.606535	15	6	12.5806	7.31817	5.81836	0.0857696	19.4853	0	0
289	1802.6	1138.98	139	26.1526	19.7172	0.903965	26	3	16.8345	23.5764	10.0814	-0.368294	63.6985	0	0
290	1847.07	1145.01	347	28.289	10.1468	0.815146	79	9	46.634	28.1318	16.2955	1.24983	81.1127	1	0.337937
291	558.284	1150.92	54	43.1082	21.2682	0.573175	12	8	11.3519	9.30105	7.62159	-1.32555	26.1421	0	0
292	1793.09	1163.34	86	26.1526	6.43813	0.545815	25	11	17.3256	11.5172	9.65031	0.309947	33.799	1	0.755321
293	597.494	1197.34	1221	60.3572	5.99439	0.898445	150	22	89.4062	83.3808	36.6114	-0.302579	251.279	1	0.823427
294	1849.26	1192.09	54	47.1351	24.5257	0.933536	15	8	13.2037	15.0481	5.3945	0.0152947	33.3492	0	0
295	1800.8	1201.46	33	38.8909	44.5169	0.571882	15	5	10.3636	7.1198	5.84062	-1.07203	18.4853	0	0
296	1482.54	1214.07	232	32.3268	33.2387	0.358714	66	8	39.4181	19.0716	17.8024	1.09457	64.3553	0	0
297	1530.54	1242.81	370	41.8125	24.0988	0.753432	46	9	27.373	29.1131	19.1426	1.4546	108.19	0	0
298	1488.84	1245.78	42	32.3268	29.5889	0.420961	19	3	12.7143	7.68283	6.96893	1.21677	21.3137	0	0
299	469.202	1255.86	180	20.7404	5.71845	0.852811	32	12	23.4222	27.8021	14.5188	0.930328	78.4558	1	0.823427
300	617.563	1254.26	82	60.3572	29.1124	0.487814	15	8	13.8293	11.1081	9.69675	-0.492352	32.9706	0	0
301	1867.3	1263.31	270	57.3377	3.91986	0.682197	59	11	36.6556	22.681	16.5836	0.400902	68.3848	1	0.840876
302	1810.03	1260.47	45	57.3377	30.2671	0.870631	12	3	10.2889	11.6072	5.71002	-0.216701	27.5563	0	0
303	417.107	1263.72	65	52.6847	16.4388	0.873684	15	6	11.5385	13.3761	6.50739	-1.28832	32.1421	0	0
304	1411.97	1285.87	358	20.4167	3.58857	0.87711	54	9	33.0056	33.6059	16.1406	0.198158	106.225	1	0.840876
305	476.881	1275.13	86	18.1024	3.15187	0.872338	29	17	24.7558	15.1758	7.41951	-0.0913079	35.8995	1	0.840876
306	1502.99	1277.44	196	34.6792	5.93253	0.383218	42	8	26.2245	16.6469	15.376	-0.638289	51.799	1	0.823427
307	480.535	1292.86	90	18.1024	19.3394	0.582439	31	11	24.5556	12.1097	9.84365	-0.957217	34.6274	0	0
308	1397.21	1299.96	131	20.4167	19.2036	0.80669	34	6	23.0229	18.0047	10.6403	-1.1253	50.0416	0	0
309	1457.87	1306.13	218	48.9195	5.49406	0.561254	34	8	22.2569	20.9006	17.2982	0.200994	71.3909	1	0.823427
310	1890.95	1332.91	503	33.7448	4.31083	0.618964	91	19	59.1531	30.0109	23.5711	0.12548	112.154	1	0.806186
311	1413.55	1326.85	75	31.4674	20.8227	0.694418	20	6	14.5867	13.6827	9.8457	1.54955	41.3848	0	0
312	499.706	1354.96	273	64.995	2.31947	0.607379	34	8	25.1319	22.7429	18.0672	0.409346	78.5269	1	0.846787
313	1864.74	1354.16	58	33.7448	37.8008	0.929752	59	17	36.9483	15.1613	5.58221	0.810769	30.9706	0	0
314	1461.09	1358.81	452	33.5607	9.37963	0.5962	102	34	69.8518	27.251	21.8781	1.55053	84.7696	1	0.505606
315	1427.53	1358.26	68	33.5607	19.3387	0.791027	25	8	19.9559	12.6797	7.75718	-0.862335	32.7279	0	0
316	1542.36	1368.47	380	76.291	9.18493	0.631585	77	15	48.6763	25.6151	19.8595	1.23084	81.6335	1	0.505606
317	429.122	1375.84	389	73.6079	3.96695	0.559585	48	8	33.9949	24.9508	20.6785	-1.49639	77.2548	1	0.840876
318	1932.85	1385.11	168	66.9321	19.809	0.65636	20	8	15.7738	19.0087	14.3411	0.953029	63.6985	0	0
319	1784.32	1391.92	354	76.4256	4.37063	0.733543	87	11	44.0537	26.1358	17.763	-0.131603	76.0122	1	0.806186
320	612.499	1421.92	1246	51.4594	4.07498	0.971882	147	19	82.7665	95.9715	22.5983	0.17201	266.35	1	0.806186
321	686.119	1394.93	247	45.3894	14.9087	0.452906	56	9	37.587	19.284	17.1928	-0.104513	63.0772	0	0
322	1608.75	1406.06	204	38.9857	15.1708	0.86916	39	6	23.0098	25.571	12.6457	1.06752	73.9411	0	0
323	727.879	1417.27	40	10.4338	37.0033	0.89917	15	5	11.35	10.9134	4.7757	1.2831	24.4853	0	0
324	720.458	1424.61	33	10.4338	32.713	0.90505	17	5	12.7576	9.95298	4.23307	1.50707	21.2426	0	0
325	1626.52	1440.76	88	38.9857	39.4802	0.819849	17	3	13.5909	14.1212	8.08551	-0.846991	34.6274	0	0
326	691.423	1441.82	45	33.7538	18.3953	0.698695	19	11	14.8222	9.20595	6.58611	0.530421	24.9706	0	0
327	652.231	1454.63	464	41.232	2.91854	0.555992	94	25	56.5733	26.9415	22.3934	1.54236	85.6985	1	0.846787
328	1741.24	1455.05	232	53.5835	13.489	0.621603	37	5	26.2155	20.5423	16.0914	-0.532517	66.8051	0	0
329	2014.22	1464.12	280	57.8666	6.929	0.72374	65	12	36.4964	23.7302	16.3756	-0.803434	75.1127	1	0.755321
330	1688.56	1464.83	119	53.5835	9.14779	0.558914	15	5	12.6303	16.9213	14.0315	-1.36244	56.8701	1	0.505606
331	2072.02	1466.95	294	57.8666	6.74902	0.41881	57	11	37.551	21.159	19.214	-1.43534	70.5269	1	0.755321
332	714.63	1470.28	104	36.7256	19.1216	0.747611	20	6	13.6346	16.3818	10.8797	0.519591	47.8701	0	0
333	585.13	1487.75	190	34.665	5.40804	0.76798	28	8	20.7368	20.0813	12.8615	0.59965	57.4558	1	0.823427
334	1499.89	1493.92	445	24.6858	3.05587	0.83955	111	28	62.7753	33.2819	18.0815	-0.681327	93.2548	1	0.840876
335	1356.66	1494.71	329	34.7735	5.71582	0.811999	107	9	61.0699	27.1561	15.8499	-0.0779003	70.6274	1	0.823427
336	1322.07	1491.16	33	34.7735	29.0588	0.866672	11	6	10.3333	9.21625	4.59779	-0.472998	20.7279	0	0
337	612.562	1508.94	445	34.665	9.91235	0.807499	70	17	40.7798	36.6011	21.5899	-0.801471	156.817	1	0.505606
338	1524.02	1499.14	61	24.6858	22.4245	0.712283	39	6	26.3607	10.5017	7.37106	1.11451	26.7279	0	0
339	1647.74	1502.16	54	55.3125	20.2019	0.69631	19	2	14.4815	9.85616	7.07418	1.02311	25.7279	0	0
340	676.359	1517.72	79	50.587	46.5373	0.883481	15	5	11.2152	15.5873	7.30214	1.38186	37.3137	0	0
341	1349.92	1533.78	276	39.6514	5.97431	0.864583	66	14	39.3333	27.4545	13.7956	-0.0286681	72.6274	1	0.823427
342	1477.38	1534	317	42.9443	5.45121	0.673359	57	14	32.2208	24.2799	17.9505	-0.924489	79.2548	1	0.823427
343	635.334	1547.32	539	44.6229	6.51357	0.831453	108	15	67.0223	37.6213	20.9022	0.847482	113.296	1	0.755321
344	1435.79	1544.69	270	42.9443	5.40092	0.7288	37	11	23.5667	22.8362	15.6366	0.121346	63.4558	1	0.823427
345	452.448	1548.49	80	41.5307	34.9406	0.920706	20	8	16.4875	18.0604	7.04819	0.26524	42.5208	0	0
346	519.066	1557.95	163	12.9512	2.36093	0.914541	36	19	25.9387	28.7313	11.6216	-1.4166	72.4558	1	0.846787
347	1260.88	1565.38	313	23.6287	3.70591	0.638339	83	15	52.2588	23.3171	17.9485	0.84804	74.1838	1	0.840876
348	706.514	1569.73	473	60.1187	7.53256	0.790481	136	20	77.5856	32.1833	19.7118	-1.29773	95.2193	1	0.689597
349	1117.51	1566.22	164	143.37	11.6707	0.514653	29	6	19.3963	16.1789	13.8717	-0.329024	50.0416	0	0
350	524.566	1569.68	147	12.9512	13.0016	0.733278	36	14	28.102	19.3366	13.1475	-1.508	61.3553	0	0
351	779.452	1569.41	130	69.6452	6.61376	0.7846	20	8	14.4769	16.4302	10.1868	-1.12659	42.3848	1	0.755321
352	1362.91	1571.65	93	40.0386	45.2316	0.863743	23	8	18.3978	15.7833	7.95372	1.2788	38.9706	0	0
353	404.546	1580.01	298	46.8896	5.50568	0.476455	59	8	30.1477	21.349	18.77	0.754467	72.5269	1	0.823427
354	472.004	1585.13	461	41.5307	6.77872	0.686531	88	17	47.7939	30.4477	22.1386	0.0343803	110.912	1	0.755321
355	1279.07	1580.45	146	23.6287	22.5994	0.489872	31	12	23.7466	15.3257	13.3608	0.189563	49.6985	0	0
356	1318.56	1599.06	34	43.6514	24.3005	0.498031	14	9	12.6176	7.24818	6.28533	-1.20139	20.1421	0	0
357	1432.27	1605.07	54	60.482	25.5973	0.872368	45	12	27.0741	12.4601	6.09114	-1.28987	28.6924	0	0
358	2059.25	1616.31	148	28.2869	17.2139	0.649276	23	6	15.8716	16.6137	12.6356	-0.0517708	50.2843	0	0
359	382.84	1621.57	225	46.8896	7.48868	0.558809	26	6	17.7244	19.5156	16.1842	0.532924	61.6985	1	0.689597
360	826.353	1620.89	33	55.1657	29.8367	0.525328	15	5	11.4242	7.02325	5.97608	-1.45092	18.4853	0	0
361	1355.16	1636.36	483	52.2583	6.57127	0.792274	66	17	45.7433	33.4798	20.4282	-0.258512	119.054	1	0.755321
362	1964.89	1651.61	547	60.1159	3.88343	0.876703	121	8	60.8099	42.4673	20.4282	-0.538409	121.054	1	0.840876
363	2043.76	1639.98	62	28.2869	20.0748	0.547746	25	9	16.9677	9.69152	8.10836	0.855417	26.1421	0	0
364	1900.09	1657.91	341	24.2547	5.20889	0.696835	131	25	74.1408	26.0857	18.7095	1.19408	83.6335	1	0.823427
365	442.617	1658.6	252	70.3168	4.34132	0.443458	28	8	17.9762	20.8666	18.7027	-0.971181	92.0477	1	0.806186
366	706.554	1655.9	157	82.8044	6.07977	0.896934	40	11	24.6178	21.8103	9.64372	1.42208	52.8701	1	0.755321
367	917.775	1656.93	40	49.0828	39.9495	0.800162	17	2	10.45	9.548	5.72675	-1.36642	23.0711	0	0
368	2027.41	1676.91	553	40.3885	3.98217	0.829954	124	28	79.6998	36.5285	20.3767	-0.0249331	104.669	1	0.840876
369	534.432	1663.46	67	67.2612	52.0563	0.925438	22	3	15.3582	15.0573	5.7052	1.3497	33.6924	0	0
370	601.557	1667.74	46	37.4947	14.5739	0.702152	14	5	11.3478	9.32039	6.63637	-0.787429	25.3137	0	0
371	838.827	1674.63	691	55.1657	1.44999	0.93082	150	37	98.699	50.645	18.5097	1.51454	126.811	1	0.804748
372	1804.44	1675.82	289	97.3093	17.3978	0.787215	29	9	20.609	27.3001	16.8354	0.108224	85.4264	0	0
373	1378.68	1691.38	861	59.8411	2.82314	0.858119	141	29	86.4994	50.9225	26.1462	1.0816	205.995	1	0.846787
374	1911.53	1679.3	108	24.2547	17.5431	0.636766	31	12	24.6389	13.7677	10.6157	-0.0613363	40.3848	0	0
375	631.334	1690.52	82	37.4947	33.453	0.900938	23	5	15.9512	16.435	7.13196	0.544881	38.9706	0	0
376	920.151	1705.96	475	48.1857	9.34167	0.514355	78	12	46.8611	28.2284	24.208	1.22415	116.083	1	0.505606
377	2037.92	1717.56	365	41.984	8.98753	0.605587	68	15	41.7397	25.9689	20.6655	0.181701	95.8406	1	0.578365
378	419.43	1740.93	377	85.5261	5.56106	0.82365	40	10	30.2308	31.4342	17.8263	-0.604302	94.8051	1	0.823427
379	1481.36	1745.56	201	39.518	7.8948	0.83495	29	9	23.7811	23.0479	12.6838	0.526714	65.3198	1	0.689597
380	1521.23	1738.64	37	10.4221	33.2048	0.778142	29	0	18.7568	8.68599	5.45557	-1.487	21.4853	0	0
381	633.561	1753.87	177	59.6622	29.9681	0.899509	23	5	16.5424	28.2221	12.3303	0.492761	88.9117	0	0
382	1520.79	1749.05	57	10.4221	33.484	0.689885	17	7	14.6316	10.1873	7.37477	-1.41484	27.8995	0	0
383	934.203	1752.05	112	48.1857	25.4242	0.841143	19	7	13.6518	17.8648	9.66152	-1.53455	47.3848	0	0
384	819.538	1791.1	1202	85.5089	2.77334	0.718565	108	17	61.3378	58.1214	40.4211	-0.993709	320.777	1	0.846787
385	1794.4	1776.75	124	10.5712	21.9498	0.891788	47	10	31.3871	20.5711	9.30746	-1.31776	53.0416	0	0
386	1545.24	1788.1	335	29.4498	10.8174	0.672335	71	10	41.3254	24.7491	18.3204	-0.290614	76.5269	1	0.337937
387	1468.32	1782.86	32	39.518	45.8359	0.592162	17	3	10.7812	7.14112	5.75445	0.189766	18.4853	0	0
388	1798.1	1786.65	37	10.5712	14.0171	0.651469	29	14	25.6486	8.729	6.62248	-0.308738	24.3137	0	0
389	670.472	1800.75	274	28.0688	20.2752	0.906858	50	17	30.5073	46.2716	19.5005	1.3488	116.361	0	0
390	960.879	1799.78	134	39.6526	25.6737	0.858462	24	3	15	19.6429	10.0744	0.356192	52.8345	0	0
391	1517.42	1797.76	75	29.4498	26.2541	0.821652	21	7	13.7867	16.7877	9.56883	0.218538	46.6274	0	0
392	1798.51	1804.64	159	17.9945	10.6004	0.263003	36	12	23.2956	15.3202	14.7809	-1.20477	52.0416	1	0.337937
393	730.074	1807.84	211	36.7132	11.9247	0.692259	35	7	22.9953	19.8994	14.3604	-0.858716	62.2843	0	0
394	694.215	1815.72	105	23.4427	16.1322	0.649031	31	10	24.5429	13.3513	10.1572	0.601045	37.5563	0	0
395	544.788	1830.78	272	117.451	5.44476	0.441292	52	12	32.5221	21.058	18.8966	1.08959	76.1838	1	0.823427
396	892.27	1836.07	659	56.8677	6.77431	0.843725	170	26	93.4719	40.5837	21.7843	-1.07011	109.983	1	0.755321
397	1773.8	1825.43	58	32.2914	25.6603	0.728218	28	2	13.8103	10.6247	7.28162	0.28058	28.1421	0	0
398	1541.18	1829.54	158	28.0982	12.442	0.828126	24	7	17.8797	20.8962	11.7132	-1.15488	58.1127	0	0
399	1429.77	1835.28	150	11.8981	4.94532	0.566951	36	9	22.5733	18.222	15.0104	0.116387	60.9411	1	0.806186
400	1809.51	1835.25	208	27.3335	12.3091	0.435236	69	17	39.3798	17.9399	16.1516	-1.33761	57.6985	0	0
401	684.78	1837.18	37	23.4427	21.8094	0.853714	24	9	16.8378	10.1359	5.27816	0.754004	24.3137	0	0
402	949.115	1837.65	71	39.6526	15.1784	0.475098	14	7	10.8592	10.5952	9.3231	-1.23544	32.9706	0	0
403	1516.15	1842.3	92	28.0982	18.3799	0.772211	23	5	14.1413	14.4073	9.15392	0.478103	39.5563	0	0
404	1434.71	1846.1	32	11.8981	11.9209	0.786744	23	9	20.6875	8.14943	5.03047	-1.20795	19.4497	0	0
405	330.793	1858.56	94	52.9476	17.8712	0.87818	21	3	12.1064	18.5725	8.88378	0.0508544	48.2487	0	0
406	1807.12	1862.48	325	27.3335	2.91274	0.456393	71	14	45.8492	23.1878	20.632	1.16285	95.4975	1	0.846787
407	1008.98	1871.51	766	65.4777	9.45423	0.935973	208	17	95.4191	58.3977	20.5602	-1.01729	159.782	1	0.505606
408	1472.7	1871.04	77	45.4419	10.7126	0.809392	24	7	14.4935	13.1436	7.7188	-1.44407	32.4853	1	0.337937
409	1571.71	1878.36	266	50.851	6.81324	0.643849	66	17	40.9135	21.9094	16.764	0.0731258	67.3553	1	0.755321
410	667.525	1892.15	479	40.3258	8.88784	0.609803	114	29	74.0459	28.711	22.755	-0.871647	96.9117	1	0.578365
411	707.84	1891.22	249	38.9781	38.0642	0.813723	38	10	23.6064	27.4692	15.9666	0.114196	86.3198	0	0
412	792.059	1890.96	78	64.5014	16.9941	0.880746	19	7	15.1538	16.7324	7.9243	-0.0753	38.7635	0	0
413	1528.77	1905.6	775	50.851	0.606516	0.64904	128	24	86.4	38.3122	29.1462	1.13545	150.746	1	0.818139
414	1698.67	1895.22	109	89.0027	23.1155	0.683833	19	2	13.5963	14.472	10.5593	-0.522987	41.799	0	0
415	1871.19	1896.51	62	39.1457	37.2733	0.963888	23	9	16.2419	18.6956	4.97878	-1.48746	39.1421	0	0
416	308.97	1906.8	83	12.3689	30.7318	0.806417	21	5	15.0843	14.5153	8.58359	-0.392112	39.2782	0	0
417	2426.92	1913.77	308	35.0066	3.32348	0.565984	75	14	47.1883	22.0136	18.1483	0.290872	67.1127	1	0.840876
418	1811	1913.37	232	51.0331	8.05988	0.699718	38	7	19.9655	21.8483	15.6089	-0.550111	70.5269	1	0.578365
419	963.104	1918.24	433	36.1779	10.4939	0.431638	102	26	66.2333	25.6693	23.155	-0.389316	92.4619	1	0.337937
420	312.984	1918.5	30	12.3689	18.477	0.901219	17	16	16.4667	9.3211	4.03943	1.37703	19.6569	0	0
421	722.873	1927.18	55	38.9781	7.88529	0.39522	23	10	16.6182	8.8541	8.13325	0.75947	26.7279	1	0.689597
422	1864.68	1935.11	310	22.9778	11.4108	0.438038	75	16	54.729	21.2626	19.1141	-0.178271	68.7696	0	0
423	1577.25	1930.88	38	52.8153	12.7535	0.830572	14	7	11.5789	9.25549	5.15448	-1.45501	21.0711	0	0
424	1887.1	1940.14	248	22.9778	12.9744	0.716963	56	17	32.1976	24.1142	16.8103	0.978634	77.4975	0	0
425	2454.22	1935.68	41	35.0066	21.265	0.582198	17	9	12.2195	8.18521	6.65496	0.953696	22.3137	0	0
426	988.831	1943.67	133	36.1779	10.1242	0.843581	21	7	15.0602	19.4073	10.4218	-0.572133	52.6274	1	0.337937
427	857.44	1960	1058	41.6713	4.86066	0.628024	106	23	70.4338	48.8366	38.0043	0.0613632	254.894	1	0.806186
428	288.204	1964.18	595	51.97	6.82669	0.725448	69	16	43.4588	37.3945	25.7378	-0.321986	166.267	1	0.755321
429	816.867	1950.5	66	41.6713	32.8035	0.659879	36	10	19.5303	10.5975	7.96263	0.14112	27.8995	0	0
430	775.601	1956.64	166	41.7189	12.1783	0.467941	23	7	18.006	18.0157	15.9216	0.145586	73.3553	0	0
431	1634.09	1961.45	31	14.0417	23.3714	0.494889	17	12	14.6129	6.79973	5.90867	-0.887556	18.2426	0	0
432	693.406	1976.59	415	57.5279	7.56295	0.864329	127	29	76.4169	32.9967	16.5949	-0.133353	86.1838	1	0.689597
433	1646.76	1967.52	53	14.0417	31.3833	0.813872	16	9	12.4906	12.9111	7.50191	-1.20536	31.1066	0	0
434	922.783	1975.61	309	39.2085	16.4176	0.590368	52	7	30.6958	23.8607	19.2588	-0.554924	83.598	0	0
435	2409.9	1971.51	74	17.3678	9.22223	0.795692	19	9	13.0811	12.9879	7.86678	0.0936193	33.5563	1	0.505606
436	1964.24	1973.35	130	61.4487	3.09771	0.916076	19	7	13.2462	22.5253	9.03276	-0.669659	53.799	1	0.840876
437	964.883	1983.04	96	42.7509	32.6264	0.926002	38	7	17.8854	18.6107	7.02588	0.813849	42.6274	0	0
438	802.906	1995.43	560	47.047	7.92765	0.844426	120	19	65.3393	38.0008	20.356	0.631288	123.776	1	0.689597
439	2411.37	1988.81	82	17.3678	8.49875	0.807167	19	10	16.4268	14.9277	8.81217	-0.860808	37.5208	1	0.578365
440	1577.08	2005.3	300	25.3242	5.28219	0.765172	45	14	30.5867	27.5721	17.7516	0.987307	89.8406	1	0.823427
441	872.821	2006.3	71	27.5987	26.3826	0.835883	28	7	19.3803	13.0819	7.18074	-0.73002	32.2132	0	0
442	900.38	2007.79	175	24.2108	11.8185	0.800097	45	14	29.0686	20.1487	12.0866	-1.16869	54.2843	0	0
443	2404.67	2006.42	60	18.8373	27.1669	0.923426	17	9	15.4	14.7674	5.66738	1.55681	32.935	0	0
444	970.461	2025.64	743	23.3316	10.4038	0.785655	194	42	110.556	47.0653	29.1177	-0.665259	161.782	1	0.337937
445	2000.86	2022.7	548	61.4487	5.44002	0.722013	106	21	66.1715	32.8417	22.7225	0.417214	115.19	1	0.823427
446	1556.92	2020.63	213	25.3242	15.9238	0.369624	49	10	30.4554	17.6075	16.3606	-1.41884	57.4558	0	0
447	1606.23	2020.5	55	32.8703	32.5033	0.845836	24	10	18.8545	11.6973	6.23983	-0.194698	28.1421	0	0
448	2377.57	2021.24	47	30.8897	43.0799	0.746875	17	3	12.383	10.1607	6.75648	0.598181	27.3137	0	0
449	2246.3	2028.01	37	8.28719	3.19819	0.944509	16	5	12.3243	13.1988	4.33562	0.662872	27.7279	1	0.840876
450	894.34	2031.23	97	24.2108	34.9703	0.783812	24	7	18.8144	15.0526	9.34765	0.368866	40.3848	0	0
451	2240.67	2034.09	36	8.28719	11.3924	0.875444	17	7	12.7778	10.2544	4.95614	0.750672	23.3137	0	0
452	2275.42	2036.29	57	22.8945	9.56819	0.72555	24	7	14.9649	10.4458	7.18846	-0.172833	27.3137	1	0.505606
453	985.693	2043.31	330	23.3316	2.57432	0.567616	128	29	87.0303	24.7859	20.406	-1.36794	90.2193	1	0.846787
454	1536.34	2038.93	40	27.5398	29.1338	0.625188	19	7	13.2	8.15446	6.36434	0.682324	21.6569	0	0
455	925.576	2044.09	75	33.78	24.9052	0.777162	19	12	15.12	12.9167	8.1285	0.0245676	34.1421	0	0
456	2320.19	2054.31	418	35.945	5.23603	0.605232	83	16	44.1603	28.5814	22.7522	1.4699	117.675	1	0.823427
457	1026.4	2063.97	680	44.0706	1.9882	0.885363	165	35	92.8221	46.1612	21.4604	-0.329643	136.225	1	0.804748
458	2176.24	2057.59	288	40.4503	10.1383	0.732892	36	14	24.1458	26.7667	18.2106	-1.08548	91.7401	1	0.337937
459	2362.06	2063.79	379	42.925	3.37472	0.777897	71	10	39.8417	28.672	18.0172	-0.321848	84.598	1	0.840876
460	2284.38	2057.36	67	22.8945	5.95413	0.668355	21	7	16.5075	10.9425	8.13951	1.1541	30.7279	1	0.823427
461	2138.36	2071.77	397	33.1292	7.74761	0.778819	49	16	35.8942	32.2255	20.2134	0.290427	124.776	1	0.689597
462	2065.7	2071.14	375	42.1031	63.0996	0.580951	108	19	65.44	24.5053	19.9458	0.24381	74.2843	0	0
463	2702.1	2068.9	148	53.0898	12.5743	0.913059	23	5	16.4459	23.7515	9.6865	0.159737	56.8701	0	0
464	630.255	2068.36	116	17.3911	4.99606	0.930513	45	23	34.2586	21.8621	8.00716	0.120853	50.6274	1	0.755321
465	610.275	2067.26	96	8.94484	20.3208	0.954317	42	12	28.9688	27.5047	8.2183	-1.23235	54.6274	0	0
466	1813.67	2071.98	357	45.9639	5.5652	0.733776	69	12	45.972	27.0057	18.3474	1.14955	83.2548	1	0.823427
467	1558.35	2069.57	61	37.732	35.9242	0.554229	23	10	16.4918	10.114	8.41857	0.0890088	29.8995	0	0
468	721.361	2079.23	207	19.1948	87.3299	0.953474	43	14	28.715	39.6405	11.9507	1.24134	101.497	0	0
469	614.289	2075.26	72	8.94484	14.7169	0.841276	43	24	35.1806	13.6727	7.39153	-1.2406	33.5563	0	0
470	649.904	2078.67	53	22.1872	21.1931	0.789353	40	19	33.5094	11.8288	7.26219	-1.09535	30.7279	0	0
471	596.829	2080.28	40	18.1677	17.5176	0.821028	26	16	23.3	9.85906	5.62841	-0.896189	25.1066	0	0
472	950.787	2081.34	82	38.1345	21.9243	0.885658	24	9	17.8415	16.3467	7.5904	-1.42384	40.2132	0	0
473	988.561	2086.56	118	38.1345	44.7455	0.785775	28	10	20.8898	15.7942	9.76893	-0.125084	41.2132	0	0
474	1107.27	2101.92	756	48.1904	4.09437	0.849169	255	54	150.799	43.9145	23.1921	0.444709	128.64	1	0.806186
475	1880.18	2103.77	582	58.5299	2.37955	0.90001	123	29	77.9502	44.224	19.2758	0.863215	128.64	1	0.846787
476	2334.04	2099.75	334	38.0625	15.0209	0.887768	57	16	35.8114	34.364	15.8175	-0.849693	109.225	0	0
477	2029.31	2092.32	30	27.528	29.2773	0.916676	16	12	14.9333	10.1534	4.05761	-1.07009	21.935	0	0
478	733.075	2094.44	58	19.1948	104.207	0.953492	42	16	28.8621	17.8158	5.37004	1.46434	36.7635	0	0
479	1783.9	2107	444	45.9639	4.16751	0.872636	118	16	63.9842	34.9078	17.048	0.637924	97.4975	1	0.806186
480	827.082	2098.57	59	18.9555	13.4367	0.773492	36	14	28.4068	11.0384	6.99619	-1.42406	28.7279	0	0
481	840.323	2112.13	414	18.9555	10.8351	0.654442	56	12	35.157	35.8696	27.1214	0.202345	175.746	1	0.337937
482	2143.7	2104.47	40	33.1292	40.6851	0.726177	16	12	15	8.60006	5.91261	-1.20458	21.6569	0	0
483	594.718	2113.34	159	33.1242	21.3354	0.787551	43	12	29.4403	19.5482	12.0466	-0.460511	55.6985	0	0
484	2210.8	2110.2	39	13.3075	5.57472	0.938511	19	12	18.0769	13.0812	4.51631	1.56242	26.2782	1	0.823427
485	2685.49	2119.33	186	42.0551	4.36968	0.925679	28	7	17.5806	31.0895	11.7615	-0.726307	83.9767	1	0.806186
486	2028.98	2120.16	181	13.0616	1.86251	0.656755	28	9	19.3812	19.2878	14.545	-0.0325196	68.4914	1	0.804748
487	2016.41	2116.63	65	13.0616	12.3667	0.931863	26	7	18.6769	16.0615	5.82731	-0.437033	35.1777	0	0
488	2212.03	2123.45	149	13.3075	10.1937	0.726692	28	10	23.2819	20.3351	13.9695	0.373341	63.663	1	0.337937
489	1067.21	2128.7	393	48.1904	11.5109	0.630302	66	17	42.5751	26.342	20.4506	-1.27837	94.0833	0	0
490	2168.02	2142.32	712	44.9916	1.88943	0.704248	139	23	77.427	37.5158	26.6345	-0.551648	134.604	1	0.804748
491	2287.26	2146.41	445	27.9232	24.1174	0.907261	78	16	42.6517	43.5646	18.3219	0.300524	132.225	0	0
492	2089.75	2130.52	146	28.285	4.69957	0.527188	28	5	17.774	15.1901	12.9077	-0.559652	46.8701	1	0.806186
493	2326.35	2137.03	316	38.0625	6.27595	0.677086	52	14	32.3861	24.3964	17.9534	-0.461076	80.598	1	0.755321
494	1928.62	2138.1	231	39.8464	6.19874	0.609997	31	5	21.1342	20.8041	16.4852	-0.164089	71.1127	1	0.755321
495	2062.95	2139.56	191	28.285	25.5097	0.607257	33	12	21.6754	18.5021	14.7	-1.53505	61.598	0	0
496	1967.72	2145.79	278	39.8464	8.84166	0.65358	33	10	23.4496	22.5024	17.0312	0.806731	78.4264	1	0.578365
497	2259.46	2149.06	332	27.9232	4.93175	0.650889	87	19	57.9578	24.3537	18.4887	0.682004	75.9411	1	0.806186
498	632.283	2158.6	290	49.0346	35.0592	0.765201	62	24	44.7759	28.0415	18.0529	-1.23897	104.74	0	0
499	2113.48	2162.64	386	39.9385	12.7544	0.842083	97	19	58.5544	31.103	16.7753	0.193263	93.1543	0	0
500	1110.27	2161.15	196	53.9188	8.88044	0.870357	26	7	19.0765	27.8455	13.7117	1.13752	81.3553	1	0.578365
501	1888.17	2161.75	136	17.0422	8.40456	0.710869	45	12	31.7574	16.0034	11.2556	-0.587429	44.6274	1	0.578365
502	2674.4	2159.9	86	38.695	22.0199	0.773686	16	2	11.9651	13.6781	8.66601	-0.552494	37.2132	0	0
503	1875.63	2173.29	270	17.0422	8.33529	0.688374	85	12	48.8778	22.6902	16.4585	0.153365	68.7696	1	0.578365
504	2028.28	2174.78	428	32.9743	24.0168	0.603857	68	17	42.8505	27.2939	21.7558	-1.37022	99.1543	0	0
505	2060.85	2169.66	88	30.1748	18.1811	0.717527	26	9	19.2727	12.6976	8.84427	-0.0411407	33.5563	0	0
506	1939.38	2178.15	406	41.4718	3.60106	0.649794	128	21	77.8103	26.9475	20.483	-1.52361	82.9117	1	0.840876
507	2639.05	2175.61	93	38.695	31.2263	0.868266	19	7	14.9032	16.0026	7.93887	-1.02246	39.3492	0	0
508	2321	2178.16	187	41.4772	5.76338	0.803459	45	17	27.2246	20.6231	12.2782	-1.50666	59.2843	1	0.823427
509	2246.18	2198.67	383	42.0636	30.7349	0.433133	106	17	69.0339	23.8474	21.4944	0.744501	78.4264	0	0
510	2000.05	2201.07	332	36.6781	6.7069	0.588535	64	10	41.2289	24.3862	19.7156	1.27545	81.3909	1	0.755321
511	2075.49	2199.37	43	33.1211	40.8903	0.684478	16	7	11.9535	8.65578	6.31035	-1.34448	21.6569	0	0
512	2125.96	2202.46	84	12.4289	41.7355	0.946531	23	7	17.1905	19.37	6.24899	-1.4925	41.5563	0	0
513	2164.32	2211.72	301	29.9781	8.02133	0.728822	49	9	30.8239	24.0944	16.4975	0.25834	68.5269	1	0.578365
514	645.815	2205.73	55	49.0346	48.4433	0.766939	36	17	31.6364	10.5495	6.76983	0.534454	26.4853	0	0
515	1964.82	2211.28	134	29.5916	30.4864	0.741553	23	7	16.2388	16.955	11.375	0.983854	50.0061	0	0
516	2632.43	2213.92	135	38.8745	23.5372	0.798601	14	5	12.0074	19.3055	11.6193	0.58938	57.6985	0	0
517	2134.34	2211.63	34	12.4289	34.0931	0.779001	23	12	17.0588	8.50971	5.33578	0	20.4853	0	0
518	584.15	2219.14	197	15.3836	27.5991	0.662217	50	19	36.3046	18.961	14.2077	1.49756	56.8701	0	0
519	597.629	2226.55	161	15.3836	12.37	0.952763	43	19	31.1677	28.4706	8.64694	-0.51008	65.7696	0	0
520	1937.98	2223.75	37	29.5916	5.45755	0	14	3	10.3243	6.83394	6.83394	0.785398	19.3137	1	0.823427
521	2273.56	2230.6	47	42.0636	12.0401	0.762725	16	5	12.6596	9.67113	6.25454	-0.331362	23.8995	0	0
522	1115.58	2233.69	72	9.41742	19.647	0.609113	17	9	13.1806	11.3504	9.00181	0.072574	33.3848	0	0
523	1124.48	2236.78	62	9.41742	17.8882	0.854889	16	7	12.7581	13.0666	6.77907	-0.148828	33.2132	0	0
524	2220.23	2238.92	42	47.8906	45.6487	0.775623	17	9	15.5238	9.67413	6.10627	-0.383528	24.8995	0	0
525	469.388	2245.43	231	117.737	6.99136	0.687835	33	7	22.1385	21.768	15.8006	1.51208	75.598	1	0.755321
526	2524.89	2275.73	896	41.1183	12.105	0.96292	147	12	66.8404	82.7462	22.3238	-0.907735	254.179	0	0
527	2596.68	2244.11	78	12.206	12.8863	0.558267	21	3	14.6795	10.9609	9.0938	1.21989	30.7279	0	0
528	2351.74	2252.19	136	35.004	10.6327	0.790991	24	9	18.8603	17.6084	10.7733	0.967748	47.2132	1	0.337937
529	2168.96	2257.87	283	46.384	9.00329	0.404699	82	21	42.0318	21.2673	19.4479	-0.0275111	79.3553	1	0.505606
530	944.042	2252.22	52	80.2321	18.9901	0.724286	17	7	13.6154	9.78915	6.74961	-0.207284	25.3137	0	0
531	616.18	2252.09	32	31.5649	19.7105	0.603817	35	10	20.5	7.53086	6.00302	0.913752	20.6924	0	0
532	2317.72	2260.41	360	31.1705	8.46796	0.680126	56	19	36.4194	25.4087	18.627	1.01901	74.5269	1	0.578365
533	2597.46	2256.29	49	12.206	19.1376	0.533936	17	5	13.2857	8.61238	7.28198	0.651443	23.3137	0	0
534	2294.57	2281.29	401	31.1705	14.8854	0.935375	47	10	31.9077	45.4316	16.0672	0.674915	129.261	0	0
535	2476.93	2279.18	60	17.7296	43.6115	0.843027	16	10	13.0667	12.4242	6.68262	-0.664068	30.7279	0	0
536	1265.95	2285.69	59	34.134	13.0956	0.736354	21	10	16.1186	10.5631	7.14692	-0.975962	26.7279	0	0
537	1283.26	2316.86	852	35.6486	6.99563	0.942369	160	12	86.8251	65.1428	21.7951	-0.826144	174.995	1	0.755321
538	2476.44	2296.9	55	17.7296	60.2368	0.871932	21	10	15.1273	12.2453	5.99564	0.984914	28.7279	0	0
539	1009.95	2297.97	59	34.5364	46.17	0.723527	16	9	12.2881	10.5317	7.26998	1.56082	27.0711	0	0
540	862.416	2312.4	419	42.0894	3.44342	0.775586	101	14	59.0095	31.4991	19.8836	0.829042	109.876	1	0.840876
541	1239.93	2307.79	81	34.134	7.24708	0.88562	29	7	17.4691	15.7776	7.32728	1.04305	38.9706	1	0.689597
542	2545.58	2311.26	38	41.1183	22.6612	0.690664	19	10	16.1579	8.56578	6.19456	0.388782	23.3137	0	0
543	820.971	2319.74	150	42.0894	6.46345	0.713109	28	9	22.56	17.2006	12.0585	-0.762429	48.0416	1	0.755321
544	1027.21	2327.88	81	26.2012	31.0197	0.586537	21	7	16.6049	11.2796	9.13563	1.38108	30.7279	0	0
545	2137.06	2330.09	52	44.6551	9.10298	0.877973	21	2	12.7885	12.1019	5.79329	-1.43223	28.7279	1	0.505606
546	987.262	2334.57	50	10.1411	7.99151	0.704927	35	14	27.82	9.64418	6.84042	1.33662	25.0711	1	0.689597
547	1002.1	2335.36	60	14.8543	22.7554	0.627483	36	9	22.5667	10.1058	7.86871	-0.794683	27.5563	0	0
548	1317.01	2350.91	814	47.9421	8.63442	0.732944	153	29	97.4103	43.6563	29.6989	1.16178	169.439	1	0.578365
549	984.198	2344.24	203	10.1411	12.4805	0.870128	52	16	30.6059	25.6162	12.6243	1.36608	70.4558	0	0
550	1124.66	2357.16	646	51.4987	4.49409	0.924203	182	43	111.181	48.8417	18.6527	0.605779	129.225	1	0.806186
551	2479.47	2352.25	365	25.509	8.47228	0.453211	66	19	43.9233	24.1986	21.5707	-0.50326	88.598	1	0.578365
552	2526.65	2354.68	164	26.3598	12.8456	0.849233	33	9	21.5549	21.426	11.3133	0.561769	58.8701	0	0
553	1456.61	2358.41	631	39.2363	6.34014	0.823668	109	24	73.8938	38.6752	21.9316	1.46877	105.598	1	0.755321
554	1417.74	2353.08	61	39.2363	35.7474	0.716828	21	5	14.7049	10.5822	7.37843	0.375628	27.3137	0	0
555	2457.39	2365.02	113	17.2497	5.79599	0.868138	47	12	30.4779	17.1772	8.52546	-1.00124	41.799	1	0.823427
556	1076.05	2374.15	585	37.2127	10.8036	0.837252	132	19	81.988	39.148	21.4068	1.08527	132.468	1	0.337937
557	1543.05	2366.46	113	60.215	17.6862	0.659888	29	7	19.115	15.8236	11.8893	1.07458	53.4558	0	0
558	2151.36	2372.4	122	44.6551	21.2163	0.714498	19	5	12.9098	15.6283	10.9342	-0.437631	46.6274	0	0
559	2470.02	2376.77	167	17.2497	12.2309	0.64085	54	16	35.4132	19.7455	15.158	0.0107102	71.1127	0	0
560	2515.65	2378.63	64	26.3598	13.5345	0.788847	21	5	16.2656	14.0692	8.64681	-1.02124	38.9706	0	0
561	944.547	2385.28	106	57.0636	40.917	0.50737	23	7	15.5189	13.6167	11.7339	-0.0816302	44.6274	0	0
562	2435.56	2395.35	382	37.3685	4.28551	0.806497	52	10	34.3901	29.2853	17.3146	-0.0250464	81.598	1	0.806186
563	766.53	2390.21	164	17.7604	5.4909	0.808985	38	10	22.9939	19.9416	11.7223	1.32568	55.4558	1	0.823427
564	783.763	2394.5	64	17.7604	19.3517	0.798271	21	9	15.7031	12.7435	7.6754	-0.0791457	34.6274	0	0
565	1073.35	2411.27	307	37.2127	3.7675	0.789868	88	19	58.9479	25.6301	15.7183	0.00917102	70.2843	1	0.840876
566	1496.98	2405.22	70	60.215	3.99518	0.47426	19	5	11.5143	10.1966	8.97691	-0.728867	29.5563	1	0.840876
567	997.298	2417.76	187	59.8731	34.9765	0.615195	29	7	19.8663	17.9577	14.1574	-0.891298	53.4558	0	0
568	660.391	2421.97	63	69.2271	15.601	0.854919	16	5	11.5238	14.2368	7.38553	-0.440569	36.3848	0	0
569	1148.7	2422.65	51	48.6868	29.2247	0.579936	14	7	11.5686	8.97809	7.31411	1.36415	24.7279	0	0
570	2400.6	2429.69	241	49.0009	9.18756	0.667778	45	9	24.6349	21.6035	16.0808	-0.595375	71.2548	1	0.505606
571	2253	2437.73	412	38.8499	6.65426	0.709104	76	19	54.1141	27.7336	19.5551	-0.190312	80.4264	1	0.755321
572	1095.84	2444.75	609	40.3354	7.78933	0.864896	87	19	58.0525	40.9518	20.5558	0.884469	139.61	1	0.689597
573	570.316	2439.01	156	32.4615	10.3606	0.889074	31	5	18.8269	21.4241	9.80713	0.775286	52.8701	1	0.337937
574	288.02	2448.83	212	46.3582	1.56183	0.756027	49	9	28.5	21.3283	13.9602	0.379695	62.2843	1	0.804748
575	1285.82	2442.89	35	56.5636	6.52264	0.244614	19	5	13.8286	6.7858	6.57965	-0.274275	19.8995	1	0.755321
576	1540.58	2447.1	185	37.2614	26.7343	0.533485	31	9	19.4378	17.3819	14.7018	-1.32556	54.0416	0	0
577	599.066	2454.08	216	32.4615	8.75356	0.742346	36	7	25.9769	21.2799	14.2579	-0.468021	59.4558	1	0.578365
578	2488.42	2450.36	45	46.7761	50.2923	0.584397	17	7	11.6667	8.38847	6.80697	-0.530923	22.4853	0	0
579	2222.56	2461.87	58	38.8499	28.3096	0.648907	14	3	12.069	10.0397	7.6389	1.05077	28.1421	0	0
580	1148.47	2471.34	506	48.6868	2.96427	0.799119	54	9	35.2826	39.7246	23.8814	-1.4095	130.847	1	0.846787
581	1508.8	2466.56	39	37.2614	26.3349	0.595775	16	5	11.1026	7.87736	6.32672	0.264312	21.0711	0	0
582	251.59	2477.5	448	35.646	10.35	0.89689	62	12	37.6228	39.6627	17.541	-1.06879	127.397	1	0.337937
583	1018.09	2473.9	137	50.0776	66.136	0.938065	19	7	13.2774	26.0314	9.01883	0.75278	60.8701	0	0
584	350.607	2481.79	257	70.7332	15.3462	0.407827	61	14	33.214	19.8996	18.1695	1.41409	66.2843	0	0
585	595.101	2493.02	257	39.1422	4.11603	0.827007	42	9	26.5175	24.9394	14.0207	-0.396009	67.1127	1	0.806186
586	2476.54	2495.6	417	28.0511	3.79227	0.434298	99	23	60.1055	25.3373	22.823	0.955767	92.3909	1	0.840876
587	1294.66	2498.76	198	56.5636	6.1934	0.585999	33	9	22.6212	19.0792	15.4601	0.0867463	60.0416	1	0.755321
588	1106.81	2510.8	411	57.3749	13.8778	0.820951	75	10	48.438	31.0083	17.7057	0.388238	89.7401	0	0
589	2415.95	2506.3	291	37.8205	50.497	0.533649	59	5	34.2784	21.3065	18.019	1.35703	66.1838	0	0
590	1538.74	2505.58	66	49.1713	13.7147	0.639526	19	5	12.197	10.4845	8.06016	-0.548715	28.7279	0	0
591	1480.98	2507.42	72	41.6667	23.1117	0.744584	26	7	13.9861	11.779	7.8628	-1.41434	30.1421	0	0
592	2453.41	2511.48	142	28.0511	24.4717	0.502709	38	12	25.838	15.3693	13.2861	0.799862	49.799	0	0
593	2524.83	2519.29	523	49.887	4.99223	0.684437	80	21	52.1109	33.3114	24.2864	0.421133	140.811	1	0.806186
594	247.533	2512.92	45	35.646	20.0615	0.634439	12	7	10.3333	8.74221	6.75749	-0.419773	24.1421	0	0
595	1009.63	2523.26	113	44.6674	32.1391	0.820773	23	7	15.9912	19.2334	10.9872	-0.911166	52.799	0	0
596	1229.85	2522.82	82	69.1317	17.0345	0.773673	19	3	12.9634	13.6037	8.61912	0.731332	38.2843	0	0
597	2705.2	2528.79	369	39.4707	7.42961	0.620488	132	19	78.0488	24.9209	19.5434	-0.844688	74.8406	1	0.689597
[truncated: 222 more rows]

## Sheet: CONF2019091724hTTX-distal_1
	X2	Y2	Area	Distance to Neighbor Same Ch	Distance to Other Ch	Eccentricity	Max intensity	Min intensity	Mean intensity	Major axis length	Minor axis length	Orientation	Perimeter	Coupled	Coupling probability
[truncated: 873 more rows]

[truncated: 86 more sheets: CONF201909164hTTX-distall_0, CONF201909164hTTX-distall_1, CONF2019091724hTTX-prox_0, CONF2019091724hTTX-prox_1, CONF201909250mgglybic_prox_0, CONF201909250mgglybic_prox_1, CONF2019091748hTTX-distall_0, CONF2019091748hTTX-distall_1, CONF2019092024hTTXprox_0, CONF2019092024hTTXprox_1, CONF20190919CTRL-Block-distal_0, CONF20190919CTRL-Block-distal_1, STED2019091724hTTX-prox_0, STED2019091724hTTX-prox_1, STED2019091748hTTX-prox_0, STED2019091748hTTX-prox_1, STED2019092024hTTXprox_0, STED2019092024hTTXprox_1, STED2019091724hTTX-distal_0, STED2019091724hTTX-distal_1 …]
