# Supplementary material for: Resolution enhancement with a task-assisted GAN to guide optical nanoscopy image analysis and acquisition
Source: Nat Mach Intell. 2023 Jul 27;5(8):830–44. doi: 10.1038/s42256-023-00689-3 (PMC10442226; doi:10.1038/s42256-023-00689-3)
Supplement: Supplementary file 4 — Dice coefficient computed for the 15 frames series shown in Fig. 4b; proportion of fibres measured in real and synthetic STED for the 15 frames series of Fig. 4b; dice coefficient computed from 60 pairs of consecutive STED control images. [file 42256_2023_689_MOESM4_ESM.xlsx]

## Sheet: live_series_DC
frame	reference	DC
1	0	0.223573
1	1	0.398542
2	1	0.449699
2	2	0.0247731
3	2	0.0033918
3	3	0.701804
4	3	0.712215
5	3	0.780871
6	3	0.633549
7	3	0.797614
8	3	0.800511
9	3	0.715441
10	3	0.598474
11	3	0.691502
12	3	0.706466
13	3	0.684367
14	3	0.155599
14	14	0.556877
15	14	0.177337
15	15	0.438993

## Sheet: fibers_proportion
frame	fibers in synthetic	fibers in STED
0		0.0414475
1	0.0470907	0.225008
2	0.0625795	0.188483
3	0.151334	0.325385
4	0.350599
5	0.418294
6	0.365007
7	0.379127
8	0.414932
9	0.423192
10	0.421968
11	0.297097
12	0.450112
13	0.431021
14	0.385731	0.206517
15	0.46901	0.227481
16		0.54984

## Sheet: live_series_DCtriggers
file	DC
20201124_cs3_initialconfocal_ROI1_seg_STED.tif	0.282237
20201117_cs8_initialconfocal_ROI2_seg_STED.tif	0.691901
20201124_cs6_initialconfocal_ROI0_seg_STED.tif	0.564422
20201113_cs4_initialconfocal_ROI1_seg_STED.tif	0.862612
20201110_cs2_initialconfocal_ROI1_seg_STED.tif	0.63957
20201110_cs2_initialconfocal_ROI0_seg_STED.tif	0.758307
20201113_cs4_initialconfocal_ROI0_seg_STED.tif	0.149031
20201130_cs1_initialconfocal_ROI1_seg_STED.tif	0.327891
20201117_cs12_initialconfocal_ROI0_seg_STED.tif	0.600399
20201105_cs7_initialconfocal_ROI2_seg_STED.tif	0.333264
20201117_cs4_initialconfocal_ROI2_seg_STED.tif	0.721498
20201117_cs4_initialconfocal_ROI0_seg_STED.tif	0.708296
20201105_cs3_initialconfocal_ROI0_seg_STED.tif	0.28945
20201117_cs2_initialconfocal_ROI0_seg_STED.tif	0.401335
20201106_cs3_initialconfocal_ROI1_seg_STED.tif	0.069212
20201130_cs1_initialconfocal_ROI0_seg_STED.tif	0.322518
20201105_cs3_initialconfocal_ROI1_seg_STED.tif	0.425566
20201124_cs8_initialconfocal_ROI2_seg_STED.tif	0.0480284
20201110_cs4_initialconfocal_ROI0_seg_STED.tif	0.346507
20201117_cs11_initialconfocal_ROI0_seg_STED.tif	0.646754
20201117_cs5_initialconfocal_ROI2_seg_STED.tif	0.395388
20201105_cs5_initialconfocal_ROI2_seg_STED.tif	0.757123
20201105_cs5_initialconfocal_ROI1_seg_STED.tif	0.499727
20201106_cs2_initialconfocal_ROI2_seg_STED.tif	0.91333
20201124_cs2_initialconfocal_ROI0_seg_STED.tif	0.843472
20201106_cs2_initialconfocal_ROI1_seg_STED.tif	0.863694
20201106_cs2_initialconfocal_ROI0_seg_STED.tif	0.875703
20201124_cs6_initialconfocal_ROI2_seg_STED.tif	0.184221
20201105_cs5_initialconfocal_ROI0_seg_STED.tif	0.837892
20201105_cs7_initialconfocal_ROI0_seg_STED.tif	0.660715
20201130_cs1_initialconfocal_ROI2_seg_STED.tif	0.217132
20201117_cs12_initialconfocal_ROI1_seg_STED.tif	0.792935
20201117_cs5_initialconfocal_ROI1_seg_STED.tif	0.41454
20201124_cs2_initialconfocal_ROI2_seg_STED.tif	0.366418
20201113_cs4_initialconfocal_ROI2_seg_STED.tif	0.621443
20201110_cs2_initialconfocal_ROI2_seg_STED.tif	0.498453
20201117_cs4_initialconfocal_ROI1_seg_STED.tif	0.186019
20201110_cs4_initialconfocal_ROI2_seg_STED.tif	0.696715
20201124_cs6_initialconfocal_ROI1_seg_STED.tif	0.196025
20201117_cs11_initialconfocal_ROI1_seg_STED.tif	0.771962
20201110_cs4_initialconfocal_ROI1_seg_STED.tif	0.442756
20201106_cs3_initialconfocal_ROI2_seg_STED.tif	0.524675
20201117_cs8_initialconfocal_ROI1_seg_STED.tif	0.217556
20201117_cs11_initialconfocal_ROI2_seg_STED.tif	0.411651
20201105_cs7_initialconfocal_ROI1_seg_STED.tif	0.591232
20201105_cs3_initialconfocal_ROI2_seg_STED.tif	0.0104688
20201117_cs8_initialconfocal_ROI0_seg_STED.tif	0.824372
20201124_cs10_initialconfocal_ROI1_seg_STED.tif	0.524191
20201124_cs3_initialconfocal_ROI0_seg_STED.tif	0.850217
20201124_cs10_initialconfocal_ROI2_seg_STED.tif	0.77601
20201117_cs12_initialconfocal_ROI2_seg_STED.tif	0.489887
20201124_cs2_initialconfocal_ROI1_seg_STED.tif	0.41535
20201124_cs8_initialconfocal_ROI0_seg_STED.tif	0.241494
20201117_cs2_initialconfocal_ROI1_seg_STED.tif	0.183148
20201124_cs10_initialconfocal_ROI0_seg_STED.tif	0.586658
20201124_cs8_initialconfocal_ROI1_seg_STED.tif	0.209312
20201117_cs5_initialconfocal_ROI0_seg_STED.tif	0.408692
20201117_cs2_initialconfocal_ROI2_seg_STED.tif	0.0118662
20201124_cs3_initialconfocal_ROI2_seg_STED.tif	0.218827
20201106_cs3_initialconfocal_ROI0_seg_STED.tif	0.7561
