# Supplementary material for: Resolution enhancement with a task-assisted GAN to guide optical nanoscopy image analysis and acquisition
Source: Nat Mach Intell. 2023 Jul 27;5(8):830–44. doi: 10.1038/s42256-023-00689-3 (PMC10442226; doi:10.1038/s42256-023-00689-3)
Supplement: Supplementary file 5 — Number of high-VS pixels and low-VS pixels for the 15 frames series shown in Fig. 5a; VSs of 168 confocal/STED control pairs. [file 42256_2023_689_MOESM5_ESM.xlsx]

## Sheet: variability_counts
	Low	High	VS
1	22136	14670	0.398576
2	17750	15116	0.459928
3	25392	12872	0.3364
4	21889	11849	0.351206
5	20244	14035	0.409434
6	14350	12202	0.459551
7	17356	10977	0.387428
8	15993	14149	0.469411
9	15012	14697	0.494699
10	16092	15605	0.492318
11	14600	18942	0.564725
12	20505	17486	0.460267
13	16239	17644	0.520733
14	21017	6656	0.240523
15	15467	12973	0.456153

## Sheet: VS_triggers
file	VS
20201113_Auto_Select_MultiRegioncs1_ROI0_initial_seg_rB.tif	0.494034
20201130_Auto_Select_MultiRegioncs12_ROI0_initial_seg_rB.tif	0.446639
20201113_Auto_Select_MultiRegioncs2_ROI2_final_seg_rB.tif	0.509821
20201110_Auto_Select_MultiRegioncs1_ROI0_final_seg_rB.tif	0.34139
20201105_Auto_Select_MultiRegioncs4_ROI1_initial_seg_rB.tif	0.262173
20201124_Auto_Select_MultiRegioncs9_ROI1_final_seg_rB.tif	0.428725
20201124_Auto_Select_MultiRegioncs9_ROI2_initial_seg_rB.tif	0.649557
20201124_Auto_Select_MultiRegioncs5_ROI1_initial_seg_rB.tif	0.354546
20201110_Auto_Select_MultiRegioncs3_ROI0_final_seg_rB.tif	0.477395
20201113_Auto_Select_MultiRegioncs1_ROI2_final_seg_rB.tif	0.474589
20201130_Auto_Select_MultiRegioncs12_ROI2_final_seg_rB.tif	0.544774
20201106_Auto_Select_MultiRegioncs1_ROI2_initial_seg_rB.tif	0.428117
20201130_Auto_Select_MultiRegioncs4_ROI2_initial_seg_rB.tif	0.290695
20201113_Auto_Select_MultiRegioncs3_ROI1_initial_seg_rB.tif	0.396784
20201113_Auto_Select_MultiRegioncs2_ROI0_initial_seg_rB.tif	0.434895
20201117_Auto_Select_MultiRegioncs9_ROI2_initial_seg_rB.tif	0.270746
20201106_Auto_Select_MultiRegioncs4_ROI0_final_seg_rB.tif	0.412358
20201110_Auto_Select_MultiRegioncs1_ROI1_initial_seg_rB.tif	0.295221
20201124_Auto_Select_MultiRegioncs1_ROI0_initial_seg_rB.tif	0.430991
20201130_Auto_Select_MultiRegioncs10_ROI0_final_seg_rB.tif	0.41323
20201124_Auto_Select_MultiRegioncs7_ROI2_final_seg_rB.tif	0.647855
20201124_Auto_Select_MultiRegioncs7_ROI0_final_seg_rB.tif	0.22893
20201110_Auto_Select_MultiRegioncs3_ROI2_final_seg_rB.tif	0.582576
20201130_Auto_Select_MultiRegioncs10_ROI1_final_seg_rB.tif	0.499848
20201105_Auto_Select_MultiRegioncs1_ROI1_initial_seg_rB.tif	0.383212
20201110_Auto_Select_MultiRegioncs3_ROI1_final_seg_rB.tif	0.459946
20201130_Auto_Select_MultiRegioncs8_ROI2_final_seg_rB.tif	0.457478
20201105_Auto_Select_MultiRegioncs8_ROI0_final_seg_rB.tif	0.533667
20201216_Auto_Select_MultiRegioncs4_ROI0_final_seg_rB.tif	0.509712
20201105_Auto_Select_MultiRegioncs1_ROI2_final_seg_rB.tif	0.388229
20201130_Auto_Select_MultiRegioncs2_ROI2_initial_seg_rB.tif	0.453794
20201106_Auto_Select_MultiRegioncs4_ROI2_final_seg_rB.tif	0.652819
20201117_Auto_Select_MultiRegioncs1_ROI1_final_seg_rB.tif	0.333438
20201117_Auto_Select_MultiRegioncs6_ROI0_initial_seg_rB.tif	0.377996
20201130_Auto_Select_MultiRegioncs10_ROI1_initial_seg_rB.tif	0.530778
20201124_Auto_Select_MultiRegioncs4_ROI2_final_seg_rB.tif	0.284451
20201216_Auto_Select_MultiRegioncs2_ROI2_final_seg_rB.tif	0.391564
20201124_Auto_Select_MultiRegioncs1_ROI2_final_seg_rB.tif	0.533319
20201117_Auto_Select_MultiRegioncs9_ROI1_initial_seg_rB.tif	0.380017
20201110_Auto_Select_MultiRegioncs3_ROI1_initial_seg_rB.tif	0.546155
20201130_Auto_Select_MultiRegioncs2_ROI0_final_seg_rB.tif	0.374627
20201110_Auto_Select_MultiRegioncs1_ROI2_initial_seg_rB.tif	0.234852
20201124_Auto_Select_MultiRegioncs4_ROI1_final_seg_rB.tif	0.674871
20201216_Auto_Select_MultiRegioncs2_ROI1_final_seg_rB.tif	0.1401
20201105_Auto_Select_MultiRegioncs1_ROI2_initial_seg_rB.tif	0.327901
20201216_Auto_Select_MultiRegioncs4_ROI0_initial_seg_rB.tif	0.312202
20201216_Auto_Select_MultiRegioncs2_ROI2_initial_seg_rB.tif	0.452063
20201124_Auto_Select_MultiRegioncs5_ROI0_final_seg_rB.tif	0.172828
20201130_Auto_Select_MultiRegioncs2_ROI1_final_seg_rB.tif	0.236088
20201105_Auto_Select_MultiRegioncs4_ROI2_initial_seg_rB.tif	0.392262
20201130_Auto_Select_MultiRegioncs6_ROI1_initial_seg_rB.tif	0.486931
20201130_Auto_Select_MultiRegioncs8_ROI0_initial_seg_rB.tif	0.184579
20201105_Auto_Select_MultiRegioncs1_ROI0_initial_seg_rB.tif	0.236208
20201216_Auto_Select_MultiRegioncs2_ROI0_final_seg_rB.tif	0.306637
20201130_Auto_Select_MultiRegioncs8_ROI1_final_seg_rB.tif	0.243153
20201117_Auto_Select_MultiRegioncs6_ROI1_final_seg_rB.tif	0.443859
20201117_Auto_Select_MultiRegioncs10_ROI0_final_seg_rB.tif	0.205263
20201117_Auto_Select_MultiRegioncs7_ROI1_initial_seg_rB.tif	0.462172
20201110_Auto_Select_MultiRegioncs1_ROI1_final_seg_rB.tif	0.245716
20201124_Auto_Select_MultiRegioncs4_ROI1_initial_seg_rB.tif	0.448261
20201216_Auto_Select_MultiRegioncs4_ROI1_initial_seg_rB.tif	0.321736
20201117_Auto_Select_MultiRegioncs1_ROI0_final_seg_rB.tif	0.501298
20201105_Auto_Select_MultiRegioncs8_ROI2_initial_seg_rB.tif	0.437222
20201105_Auto_Select_MultiRegioncs1_ROI1_final_seg_rB.tif	0.227316
20201130_Auto_Select_MultiRegioncs4_ROI0_final_seg_rB.tif	0.252297
20201106_Auto_Select_MultiRegioncs4_ROI1_initial_seg_rB.tif	0.388258
20201113_Auto_Select_MultiRegioncs1_ROI0_final_seg_rB.tif	0.41457
20201105_Auto_Select_MultiRegioncs8_ROI2_final_seg_rB.tif	0.170411
20201130_Auto_Select_MultiRegioncs8_ROI2_initial_seg_rB.tif	0.32551
20201124_Auto_Select_MultiRegioncs9_ROI2_final_seg_rB.tif	0.49649
20201105_Auto_Select_MultiRegioncs8_ROI1_initial_seg_rB.tif	0.564007
20201110_Auto_Select_MultiRegioncs3_ROI0_initial_seg_rB.tif	0.586746
20201124_Auto_Select_MultiRegioncs9_ROI0_initial_seg_rB.tif	0.356072
20201106_Auto_Select_MultiRegioncs4_ROI2_initial_seg_rB.tif	0.448852
20201124_Auto_Select_MultiRegioncs9_ROI0_final_seg_rB.tif	0.264527
20201117_Auto_Select_MultiRegioncs10_ROI0_initial_seg_rB.tif	0.285548
20201117_Auto_Select_MultiRegioncs9_ROI0_initial_seg_rB.tif	0.287424
20201117_Auto_Select_MultiRegioncs7_ROI0_final_seg_rB.tif	0.36632
20201124_Auto_Select_MultiRegioncs4_ROI2_initial_seg_rB.tif	0.409003
20201130_Auto_Select_MultiRegioncs10_ROI2_initial_seg_rB.tif	0.20974
20201130_Auto_Select_MultiRegioncs6_ROI0_final_seg_rB.tif	0.466997
20201117_Auto_Select_MultiRegioncs7_ROI2_final_seg_rB.tif	0.647799
20201106_Auto_Select_MultiRegioncs1_ROI1_final_seg_rB.tif	0.407356
20201117_Auto_Select_MultiRegioncs1_ROI2_final_seg_rB.tif	0.390384
20201124_Auto_Select_MultiRegioncs5_ROI1_final_seg_rB.tif	0.547943
20201106_Auto_Select_MultiRegioncs4_ROI1_final_seg_rB.tif	0.378526
20201130_Auto_Select_MultiRegioncs2_ROI2_final_seg_rB.tif	0.441958
20201124_Auto_Select_MultiRegioncs1_ROI1_initial_seg_rB.tif	0.516506
20201130_Auto_Select_MultiRegioncs4_ROI1_initial_seg_rB.tif	0.29272
20201106_Auto_Select_MultiRegioncs4_ROI0_initial_seg_rB.tif	0.283119
20201110_Auto_Select_MultiRegioncs3_ROI2_initial_seg_rB.tif	0.453861
20201117_Auto_Select_MultiRegioncs9_ROI2_final_seg_rB.tif	0.347933
20201117_Auto_Select_MultiRegioncs6_ROI2_final_seg_rB.tif	0.544044
20201130_Auto_Select_MultiRegioncs4_ROI0_initial_seg_rB.tif	0.287277
20201117_Auto_Select_MultiRegioncs10_ROI1_final_seg_rB.tif	0.252843
20201124_Auto_Select_MultiRegioncs7_ROI2_initial_seg_rB.tif	0.505921
20201117_Auto_Select_MultiRegioncs1_ROI0_initial_seg_rB.tif	0.474672
20201124_Auto_Select_MultiRegioncs1_ROI0_final_seg_rB.tif	0.542099
20201124_Auto_Select_MultiRegioncs1_ROI2_initial_seg_rB.tif	0.347864
20201117_Auto_Select_MultiRegioncs10_ROI1_initial_seg_rB.tif	0.17766
20201117_Auto_Select_MultiRegioncs9_ROI1_final_seg_rB.tif	0.612569
20201113_Auto_Select_MultiRegioncs2_ROI2_initial_seg_rB.tif	0.169563
20201106_Auto_Select_MultiRegioncs1_ROI0_initial_seg_rB.tif	0.485989
20201105_Auto_Select_MultiRegioncs4_ROI0_initial_seg_rB.tif	0.504264
20201124_Auto_Select_MultiRegioncs5_ROI2_final_seg_rB.tif	0.587998
20201130_Auto_Select_MultiRegioncs6_ROI1_final_seg_rB.tif	0.582648
20201117_Auto_Select_MultiRegioncs6_ROI1_initial_seg_rB.tif	0.518502
20201124_Auto_Select_MultiRegioncs7_ROI0_initial_seg_rB.tif	0.226539
20201106_Auto_Select_MultiRegioncs1_ROI0_final_seg_rB.tif	0.310345
20201117_Auto_Select_MultiRegioncs6_ROI2_initial_seg_rB.tif	0.569302
20201216_Auto_Select_MultiRegioncs4_ROI2_final_seg_rB.tif	0.639414
20201124_Auto_Select_MultiRegioncs1_ROI1_final_seg_rB.tif	0.282953
20201110_Auto_Select_MultiRegioncs1_ROI2_final_seg_rB.tif	0.30223
20201130_Auto_Select_MultiRegioncs8_ROI1_initial_seg_rB.tif	0.176647
20201124_Auto_Select_MultiRegioncs5_ROI0_initial_seg_rB.tif	0.279516
20201124_Auto_Select_MultiRegioncs7_ROI1_final_seg_rB.tif	0.33046
20201113_Auto_Select_MultiRegioncs3_ROI0_initial_seg_rB.tif	0.368178
20201113_Auto_Select_MultiRegioncs3_ROI0_final_seg_rB.tif	0.30035
20201117_Auto_Select_MultiRegioncs7_ROI2_initial_seg_rB.tif	0.290615
20201124_Auto_Select_MultiRegioncs5_ROI2_initial_seg_rB.tif	0.248849
20201113_Auto_Select_MultiRegioncs2_ROI0_final_seg_rB.tif	0.524984
20201105_Auto_Select_MultiRegioncs8_ROI0_initial_seg_rB.tif	0.532662
20201130_Auto_Select_MultiRegioncs10_ROI0_initial_seg_rB.tif	0.19501
20201124_Auto_Select_MultiRegioncs7_ROI1_initial_seg_rB.tif	0.595051
20201105_Auto_Select_MultiRegioncs4_ROI1_final_seg_rB.tif	0.442866
20201130_Auto_Select_MultiRegioncs4_ROI2_final_seg_rB.tif	0.367636
20201130_Auto_Select_MultiRegioncs6_ROI0_initial_seg_rB.tif	0.315619
20201130_Auto_Select_MultiRegioncs2_ROI1_initial_seg_rB.tif	0.430419
20201117_Auto_Select_MultiRegioncs10_ROI2_initial_seg_rB.tif	0.696641
20201124_Auto_Select_MultiRegioncs9_ROI1_initial_seg_rB.tif	0.235423
20201113_Auto_Select_MultiRegioncs3_ROI1_final_seg_rB.tif	0.491568
20201117_Auto_Select_MultiRegioncs9_ROI0_final_seg_rB.tif	0.240944
20201216_Auto_Select_MultiRegioncs4_ROI1_final_seg_rB.tif	0.320873
20201113_Auto_Select_MultiRegioncs2_ROI1_initial_seg_rB.tif	0.525144
20201124_Auto_Select_MultiRegioncs4_ROI0_initial_seg_rB.tif	0.651803
20201105_Auto_Select_MultiRegioncs4_ROI0_final_seg_rB.tif	0.488143
20201105_Auto_Select_MultiRegioncs8_ROI1_final_seg_rB.tif	0.460228
20201105_Auto_Select_MultiRegioncs4_ROI2_final_seg_rB.tif	0.309707
20201113_Auto_Select_MultiRegioncs1_ROI1_final_seg_rB.tif	0.51665
20201117_Auto_Select_MultiRegioncs7_ROI0_initial_seg_rB.tif	0.318248
20201216_Auto_Select_MultiRegioncs2_ROI1_initial_seg_rB.tif	0.376109
20201130_Auto_Select_MultiRegioncs8_ROI0_final_seg_rB.tif	0.283598
20201117_Auto_Select_MultiRegioncs1_ROI1_initial_seg_rB.tif	0.286449
20201105_Auto_Select_MultiRegioncs1_ROI0_final_seg_rB.tif	0.257112
20201117_Auto_Select_MultiRegioncs7_ROI1_final_seg_rB.tif	0.441992
20201130_Auto_Select_MultiRegioncs2_ROI0_initial_seg_rB.tif	0.381702
20201117_Auto_Select_MultiRegioncs1_ROI2_initial_seg_rB.tif	0.242075
20201130_Auto_Select_MultiRegioncs12_ROI2_initial_seg_rB.tif	0.303657
20201113_Auto_Select_MultiRegioncs3_ROI2_final_seg_rB.tif	0.595413
20201117_Auto_Select_MultiRegioncs6_ROI0_final_seg_rB.tif	0.432496
20201113_Auto_Select_MultiRegioncs3_ROI2_initial_seg_rB.tif	0.414923
20201130_Auto_Select_MultiRegioncs4_ROI1_final_seg_rB.tif	0.495132
20201130_Auto_Select_MultiRegioncs10_ROI2_final_seg_rB.tif	0.378093
20201106_Auto_Select_MultiRegioncs1_ROI2_final_seg_rB.tif	0.383602
20201216_Auto_Select_MultiRegioncs4_ROI2_initial_seg_rB.tif	0.417668
20201130_Auto_Select_MultiRegioncs6_ROI2_initial_seg_rB.tif	0.575591
20201216_Auto_Select_MultiRegioncs2_ROI0_initial_seg_rB.tif	0.294401
20201130_Auto_Select_MultiRegioncs12_ROI0_final_seg_rB.tif	0.54245
20201113_Auto_Select_MultiRegioncs1_ROI1_initial_seg_rB.tif	0.43417
20201113_Auto_Select_MultiRegioncs1_ROI2_initial_seg_rB.tif	0.361792
20201124_Auto_Select_MultiRegioncs4_ROI0_final_seg_rB.tif	0.674691
20201130_Auto_Select_MultiRegioncs12_ROI1_initial_seg_rB.tif	0.410696
20201113_Auto_Select_MultiRegioncs2_ROI1_final_seg_rB.tif	0.396928
20201130_Auto_Select_MultiRegioncs6_ROI2_final_seg_rB.tif	0.486063
20201106_Auto_Select_MultiRegioncs1_ROI1_initial_seg_rB.tif	0.206854
20201130_Auto_Select_MultiRegioncs12_ROI1_final_seg_rB.tif	0.213591
20201110_Auto_Select_MultiRegioncs1_ROI0_initial_seg_rB.tif	0.345436
20201117_Auto_Select_MultiRegioncs10_ROI2_final_seg_rB.tif	0.501958
