# Supplementary material for: Resolution enhancement with a task-assisted GAN to guide optical nanoscopy image analysis and acquisition
Source: Nat Mach Intell. 2023 Jul 27;5(8):830–44. doi: 10.1038/s42256-023-00689-3 (PMC10442226; doi:10.1038/s42256-023-00689-3)
Supplement: Supplementary file 6 — Metrics (MSE, SSIM, PSNR, IOU, DC) computed over the test images of the axonal F-actin dataset. [file 42256_2023_689_MOESM6_ESM.xlsx]

## Sheet: MSE
0	1	2	3	4	5	6	7	8	9	10	11	12	13	14	15	16	17	18	19	20	21	22	23	24	25	26	27	28	29	30	31	32	33	34	35	36	37	38	39	40	41	42	43	44	45	46	47	48	49
0.0343934	0.0143002	0.0387935	0.0615942	0.0245571	0.00400043	0.0271725	0.020502	0.00348952	0.0167281	0.0900859	0.00567348	0.0345814	0.0451599	0.0466084	0.0215404	0.0931446	0.0268067	0.0582599	0.10497	0.210682	0.100008	0.242862	0.143462	0.0876888	0.019156	0.0594617	0.0968304	0.0252796	0.0985542	0.0371315	0.0209533	0.0373672	0.0147746	0.0584829	0.0194314	0.0213651	0.0633431	0.00818225	0.0154475	0.029527	0.0465197	0.0195836	0.0613702	0.0965636	0.011791	0.0096492	0.0277952	0.0484084	0.0101545
0.0250721	0.0251718	0.0412779	0.019455	0.0199566	0.0115637	0.0375819	0.0209871	0.00945487	0.0145748	0.0313191	0.0174482	0.0125438	0.021099	0.0296453	0.0127845	0.0112257	0.00960359	0.00474109	0.0173903	0.0154368	0.0161128	0.0220081	0.00654707	0.0252031	0.0107694	0.0182315	0.00811166	0.0159471	0.025833	0.0278961	0.043357	0.0350976	0.00633612	0.0117013	0.0137013	0.0133412	0.0130241	0.0109852	0.0113695	0.0376015	0.0188829	0.0168071	0.044934	0.0271893	0.011953	0.0091748	0.0195954	0.0214064	0.0127348
0.00631801	0.00625862	0.00938725	0.00400485	0.00515591	0.00158535	0.00501717	0.00349194	0.00184198	0.00297922	0.0144029	0.00234444	0.0017421	0.00595923	0.00741706	0.00472974	0.00299142	0.00816608	0.00634314	0.00480766	0.00709807	0.00366283	0.00678368	0.00545722	0.00810057	0.0025205	0.0037536	0.00228102	0.0141592	0.0116952	0.00978423	0.0109908	0.0150919	0.00338148	0.00372371	0.00319957	0.0016065	0.00991849	0.00351038	0.00441668	0.00889057	0.00573316	0.00200348	0.0184157	0.00782619	0.00243489	0.00226936	0.00340493	0.00493866	0.00303644
0.00688886	0.00572227	0.0085508	0.00400518	0.00718476	0.00315413	0.00733009	0.00488744	0.00403964	0.0041333	0.0110591	0.00400662	0.00272046	0.00786036	0.00606313	0.00653605	0.00322693	0.00901318	0.00755882	0.00369518	0.00329794	0.00361131	0.00677236	0.00789942	0.00347726	0.00249553	0.00343402	0.00352221	0.012523	0.0132506	0.0137085	0.0106496	0.0129252	0.0148549	0.00291366	0.00486777	0.00297699	0.0120842	0.00440995	0.0055618	0.00688476	0.00702362	0.0039922	0.0141647	0.00646898	0.00417091	0.00575535	0.00465042	0.00377647	0.00456948
0.00731136	0.00516726	0.00936855	0.00433108	0.00714384	0.00185056	0.0088471	0.0037479	0.0162006	0.0140377	0.00896263	0.00264623	0.00238361	0.00836858	0.00667023	0.00664776	0.00356455	0.0101978	0.00646344	0.00328155	0.00292795	0.00501281	0.00872174	0.00404233	0.00624856	0.00328511	0.00401103	0.00363398	0.00976726	0.0110317	0.00839473	0.00954905	0.025121	0.00929619	0.00270748	0.00480926	0.00276076	0.0102625	0.00473533	0.00609822	0.00762929	0.00690921	0.00409855	0.0144467	0.00628649	0.00306148	0.00217339	0.00538517	0.00227304	0.0041791
[truncated: 1 more columns]

## Sheet: SSIM
0	1	2	3	4	5	6	7	8	9	10	11	12	13	14	15	16	17	18	19	20	21	22	23	24	25	26	27	28	29	30	31	32	33	34	35	36	37	38	39	40	41	42	43	44	45	46	47	48	49
0.310911	0.48407	0.328586	0.218134	0.355072	0.615755	0.245039	0.311383	0.649278	0.401112	0.138851	0.550142	0.245048	0.289929	0.231542	0.314674	0.139608	0.371959	0.326407	0.147278	0.0728519	0.15407	0.0114093	0.120212	0.1675	0.250342	0.160613	0.135432	0.271331	0.141331	0.275698	0.402089	0.240895	0.579508	0.200123	0.393861	0.372517	0.373786	0.445463	0.384186	0.285853	0.293252	0.368423	0.0325593	0.128911	0.408867	0.39791	0.31079	0.189689	0.411512
0.481415	0.464014	0.461882	0.410266	0.508438	0.470803	0.321227	0.367754	0.497746	0.520492	0.31564	0.448656	0.391167	0.540175	0.380531	0.470797	0.412691	0.557805	0.747848	0.353812	0.330537	0.509991	0.109214	0.510542	0.305013	0.343842	0.332968	0.441594	0.428302	0.343848	0.429842	0.387833	0.351799	0.735794	0.49236	0.590612	0.534606	0.608223	0.488841	0.546487	0.355516	0.538291	0.455208	0.0624002	0.330021	0.504505	0.518327	0.431132	0.350454	0.445301
0.577215	0.678847	0.545462	0.735803	0.586234	0.8138	0.665317	0.704983	0.794068	0.711659	0.400889	0.832953	0.789389	0.588179	0.625076	0.611891	0.621988	0.330014	0.479497	0.552373	0.428127	0.625797	0.484981	0.580502	0.607397	0.770448	0.691213	0.669304	0.488974	0.36477	0.552291	0.610315	0.49077	0.735397	0.67161	0.640622	0.71494	0.442221	0.750418	0.65695	0.616168	0.473277	0.742716	0.247075	0.556576	0.739891	0.815323	0.693244	0.658356	0.683829
0.466369	0.529778	0.419758	0.657807	0.474176	0.700357	0.551953	0.582789	0.619525	0.621451	0.427483	0.662373	0.663497	0.519256	0.579193	0.548841	0.69549	0.3239	0.53216	0.687283	0.691451	0.696673	0.36997	0.695066	0.652874	0.659296	0.639833	0.732621	0.400736	0.347161	0.405888	0.456102	0.37624	0.485218	0.684391	0.573107	0.676818	0.352349	0.66001	0.596574	0.565731	0.435117	0.61095	0.253738	0.589425	0.642008	0.541836	0.580731	0.677147	0.606901
0.489777	0.574336	0.438021	0.653689	0.497809	0.76319	0.512745	0.642901	0.361921	0.392231	0.409151	0.737104	0.710183	0.51182	0.531984	0.534317	0.654576	0.220031	0.528973	0.715358	0.718701	0.602144	0.556813	0.721966	0.651639	0.788707	0.73669	0.760678	0.498506	0.449256	0.531539	0.50083	0.32808	0.483782	0.63422	0.540129	0.630494	0.418741	0.647743	0.571778	0.488004	0.416444	0.642932	0.266358	0.506543	0.691362	0.735964	0.579569	0.687248	0.61461
[truncated: 1 more columns]

## Sheet: PSNR
0	1	2	3	4	5	6	7	8	9	10	11	12	13	14	15	16	17	18	19	20	21	22	23	24	25	26	27	28	29	30	31	32	33	34	35	36	37	38	39	40	41	42	43	44	45	46	47	48	49
14.6352	18.4466	14.1124	12.1046	16.0982	23.9789	15.6587	16.882	24.5723	17.7655	10.4534	22.4615	14.6116	13.4525	13.3154	16.6675	10.3084	15.7176	12.3463	9.78937	6.76372	9.99965	6.14641	8.43264	10.5706	17.177	12.2576	10.1399	15.9723	10.0633	14.3026	16.7875	14.2751	18.3048	12.3297	17.115	16.703	11.983	20.8713	18.1114	15.2978	13.3236	17.0811	12.1204	10.1519	19.2845	20.1551	15.5603	13.1508	19.9334
16.0081	15.9909	13.8428	17.1097	16.9991	19.369	14.2502	16.7805	20.2434	18.364	15.0419	17.5825	19.0157	16.7574	15.2804	18.9331	19.4979	20.1757	23.2412	17.5969	18.1144	17.9283	16.5742	21.8395	15.9855	19.6781	17.3918	20.9089	17.9732	15.8782	15.5446	13.6294	14.5472	21.9818	19.3177	18.6324	18.748	18.8525	19.5919	19.4426	14.2479	17.2393	17.7451	13.4743	15.656	19.2252	20.374	17.0785	16.6946	18.9501
21.9942	22.0352	20.2746	23.9741	22.8769	27.9987	22.9954	24.5693	27.3471	25.259	18.4155	26.2996	27.5893	22.2481	21.2977	23.2516	25.2412	20.8799	21.977	23.1807	21.4886	24.3618	21.6853	22.6303	20.9148	25.9851	24.2555	26.4187	18.4896	19.3199	20.0947	19.5897	18.2126	24.7089	24.2902	24.9491	27.9412	20.0355	24.5465	23.549	20.5107	22.4161	26.9821	17.3481	21.0645	26.1352	26.441	24.6789	23.0639	25.1764
21.6185	22.4243	20.6799	23.9738	21.4359	25.0112	21.3489	23.1092	23.9366	23.837	19.5628	23.9722	25.6536	21.0456	22.173	21.8468	24.9121	20.4512	21.2155	24.3236	24.8176	24.4233	21.6926	21.024	24.5876	26.0284	24.642	24.5318	19.0229	18.7776	18.6301	19.7267	18.8856	18.2813	25.3556	23.1267	25.2622	19.1778	23.5557	22.5478	21.6211	21.5344	23.9879	18.4879	21.8916	23.7977	22.3993	23.3251	24.2291	23.4013
21.36	22.8674	20.2833	23.634	21.4607	27.327	20.532	24.2621	17.9047	18.527	20.4756	25.7737	26.2277	20.7735	21.7586	21.7732	24.48	19.915	21.8954	24.8392	25.3344	22.9992	20.594	23.9337	22.0422	24.8345	23.9674	24.3962	20.1023	19.5736	20.7599	20.2004	15.9996	20.3169	25.6744	23.1792	25.5897	19.8875	23.2465	22.148	21.1752	21.6057	23.8737	18.4023	22.0159	25.1407	26.6286	22.688	26.4339	23.7892
[truncated: 1 more columns]

## Sheet: DC
0	1	2	3	4	5	6	7	8	9	10	11	12	13	14	15	16	17	18	19	20	21	22	23	24	25	26	27	28	29	30	31	32	33	34	35	36	37	38	39	40	41	42	43	44	45	46	47	48	49
0	0	0	0	1	1	1	1	1	1	0	0	0	1	0	0	0	0	0	1	0	0	0	0	0	0	1	0	0	0	0	0	0	0	0	0	0	0	0	0	0	0	0	0	0	1	0	0	0	1
0	0	0	0	1	1	1	1	1	1	0	0	0	1	0	0	0	0	0	1	0	0	0	0	0	0	1	0	0	0	0	0	0	0	0	0	0	0	0	0	0	0	0	0	0	1	0	0	0	1
0	0	0	0	0	1	1	0	0	1	0	0	0	1	0	0.586307	0	0	0.0176682	0	0	0.0825959	0.0730353	0.000863931	0.260563	0	1	0	0	0.285819	0.415601	0.240655	0.0380642	0.0144428	0	0.076772	0.294442	0	0.82548	0	0.179541	0.202368	0.0863132	0	0	1	0	0	0	1
0.0688438	0	0	0.043654	0	0	0	0	0	0	0.324116	0.480268	0.118526	0	0.124613	0.361945	0.344414	0.100038	0.129551	0	0	0.496015	0.081687	0.256313	0.688622	0	0	0.0304684	0	0.252094	0.59078	0.303542	0.419729	0.419587	0.309813	0.348575	0.226673	0.312525	0.433598	0	0.344848	0	0.431962	0.467667	0	0	0.276196	0	0.437891	0
0.459691	0	0	0	1	1	1	1	1	1	0.420806	0.22181	0.540169	0	0.426975	0.764345	0.247056	0.650045	0.558977	0	0.467036	0.32659	0.336666	0.34759	0.61219	0.339657	1	0.0315207	0	0.487482	0.627019	0.150122	0.759593	0.597243	0.658367	0.0449697	0	0.446264	0.707176	0.184592	0.49513	0.468345	0.204784	0.467214	0.257884	0	0.0611961	0	0.311298	1
[truncated: 1 more columns]

## Sheet: IOU
0	1	2	3	4	5	6	7	8	9	10	11	12	13	14	15	16	17	18	19	20	21	22	23	24	25	26	27	28	29	30	31	32	33	34	35	36	37	38	39	40	41	42	43	44	45	46	47	48	49
0	0	0	0	1	1	1	1	1	1	0	0	0	1	0	0	0	0	0	1	0	0	0	0	0	0	1	0	0	0	0	0	0	0	0	0	0	0	0	0	0	0	0	0	0	1	0	0	0	1
0	0	0	0	1	1	1	1	1	1	0	0	0	1	0	0	0	0	0	1	0	0	0	0	0	0	1	0	0	0	0	0	0	0	0	0	0	0	0	0	0	0	0	0	0	1	0	0	0	1
0	0	0	0	0	1	1	0	0	1	0	0	0	1	0	0.414735	0	0	0.00891284	0	0	0.0430769	0.0379018	0.000432152	0.149798	0	1	0	0	0.166738	0.262309	0.136787	0.0194013	0.00727393	0	0.0399183	0.172637	0	0.702823	0	0.0986239	0.112575	0.0451031	0	0	1	0	0	0	1
0.035649	0	0	0.022314	0	0	0	0	0	0	0.1934	0.316021	0.0629964	0	0.0664467	0.22096	0.208031	0.0526524	0.069262	0	0	0.329801	0.0425827	0.146995	0.525113	0	0	0.0154699	0	0.144226	0.419224	0.178927	0.265606	0.265492	0.183301	0.211075	0.127823	0.185202	0.276811	0	0.208348	0	0.275479	0.305199	0	0	0.160225	0	0.280321	0
0.298441	0	0	0	1	1	1	1	1	1	0.266469	0.124739	0.370022	0	0.271436	0.618575	0.140937	0.481531	0.387903	0	0.304662	0.195165	0.202404	0.210354	0.441119	0.20457	1	0.0160127	0	0.322298	0.456684	0.0811525	0.612374	0.425764	0.490721	0.0230021	0	0.28722	0.547001	0.101681	0.329018	0.305777	0.114072	0.304814	0.148029	0	0.0315638	0	0.184341	1
[truncated: 1 more columns]
