# Supplementary material for: Resolution enhancement with a task-assisted GAN to guide optical nanoscopy image analysis and acquisition
Source: Nat Mach Intell. 2023 Jul 27;5(8):830–44. doi: 10.1038/s42256-023-00689-3 (PMC10442226; doi:10.1038/s42256-023-00689-3)
Supplement: Supplementary file 7 — Normalized fluorescence measured over 15 consecutive acquisitions of STED, confocal and TA-GAN generated images for 45 control series. [file 42256_2023_689_MOESM7_ESM.xlsx]

## Sheet: Confocal
0	1	2	3	4	5	6	7	8	9	10	11	12	13	14	15	16	17	18	19	20	21	22	23	24	25	26	27	28	29	30	31	32	33	34	35	36	37	38	39	40	41	42	43	44
1	1	1	1	1	1	1	1	1	1	1	1	1	1	1	1	1	1	1	1	1	1	1	1	1	1	1	1	1	1	1	1	1	1	1	1	1	1	1	1	1	1	1	1	1
0.9847	1.0237	1.07309	0.985477	0.973602	0.980322	1.07221	1.1211	0.97402	0.872648	0.97369	0.866991	1.13522	1.08982	1.10146	1.07328	1.06309	1.07739	1.00606	1.06451	1.05568	1.0516	0.983254	0.980894	1.13918	1.11475	1.04373	1.10643	0.999708	1.06532	1.01066	1.03033	0.995013	1.01451	1.01999	1.0983	0.946391	0.972234	0.985305	0.950457	0.924473	1.01748	0.970785	0.971542	0.954772
1.06493	1.26638	1.12298	0.962092	1.08647	1.03719	1.0988	1.22349	0.942705	0.743458	0.98544	0.758913	1.25814	1.17888	1.11929	1.1119	1.08256	1.11995	1.10438	1.18576	1.13601	1.02874	0.96648	0.957598	1.2699	1.17075	1.07074	1.17203	1.05835	1.11308	1.08301	1.06511	1.01327	0.998979	1.0891	1.1968	0.973486	1.00639	0.988906	0.983001	0.985143	1.05302	0.922669	0.940756	0.888845
1.04908	1.16936	1.08469	0.998316	1.0508	0.991409	1.12872	1.29044	0.950987	0.735344	0.96636	0.71703	1.26455	1.24335	1.13535	1.13097	1.08709	1.15678	1.16455	1.2589	1.19309	1.00387	0.939574	0.932411	1.43863	1.20658	1.07474	1.1257	1.05951	1.0412	1.08751	1.04484	1.03536	0.972906	1.0931	1.11489	1.01433	1.02369	1.04417	1.00167	0.980351	1.07221	0.925128	0.919702	0.90109
1.04488	1.02518	1.04889	1.00827	1.03907	0.973098	1.15494	1.31433	0.939214	0.659153	0.962358	0.719479	1.17489	1.20355	1.12775	1.13598	1.10941	1.21905	1.10134	1.31151	1.21235	0.986469	0.899787	0.887108	1.43962	1.17687	1.03555	1.09331	1.07121	1.02853	1.09439	1.03282	0.987537	0.949638	1.06863	1.01189	1.05297	1.0502	1.09465	1.01666	0.948968	1.10247	0.927253	0.967136	0.876959
1.06933	1.0099	0.989343	0.990195	1.00777	0.98229	1.17289	1.27558	0.863867	0.622894	1.01668	0.727523	1.07197	1.10694	1.06358	1.15403	1.09277	1.29014	1.07962	1.30576	1.25616	0.985742	0.867369	0.85126	1.42748	1.14903	0.992879	1.04355	1.04543	1.00786	1.11217	1.02778	1.02256	0.927893	1.05378	0.984749	1.06449	1.08091	1.09085	1.02744	0.925078	1.14986	0.910757	0.981979	0.856154
1.0734	0.980524	0.979895	0.986966	1.02379	0.939566	1.17293	1.26264	0.891348	0.635079	0.974452	0.703667	1.03572	1.05893	1.0632	1.15853	1.0946	1.35207	1.07967	1.31557	1.19415	0.959937	0.84235	0.813838	1.436	1.11933	0.966229	1.01548	1.00307	0.98493	1.0863	1.00508	0.987325	0.910375	1.01437	0.934434	1.0611	1.10892	1.07014	1.01723	0.92523	1.17888	0.895082	1.02991	0.829629
1.06751	0.956096	0.932126	0.987145	1.0453	0.92252	1.12469	1.2277	0.891983	0.598735	1.00073	0.722814	1.0104	1.01709	0.981878	1.15814	1.12144	1.33833	1.06199	1.28912	1.17937	0.955718	0.801412	0.763489	1.45433	1.11318	0.947012	1.02098	0.98783	0.975837	1.06953	0.988717	1.00061	0.902081	1.02561	0.877477	1.03872	1.1136	1.03495	1.02223	0.888522	1.19003	0.871649	1.07766	0.81447
1.06359	0.943532	0.910191	0.977918	1.04929	0.917226	1.13142	1.18119	0.825094	0.625629	0.970627	0.672292	0.964563	0.966151	0.936601	1.16611	1.13222	1.3682	1.02667	1.26545	1.18428	0.926607	0.78355	0.745885	1.47916	1.07712	0.932902	1.01356	0.980965	0.963833	1.06327	0.979446	0.996506	0.874526	1.01909	0.848653	1.03602	1.09447	1.01062	1.03627	0.882846	1.21034	0.866889	1.08577	0.815751
1.08746	0.935016	0.898006	0.968977	1.01538	0.893326	1.0776	1.14466	0.762185	0.580652	0.970081	0.682188	0.925215	0.931417	0.933964	1.18495	1.12428	1.38692	0.969494	1.25697	1.10395	0.91069	0.767207	0.726512	1.54546	1.08269	0.908541	1.04903	0.984386	0.996592	1.02731	0.961775	0.994751	0.860036	0.983731	0.842263	1.01612	1.07626	0.955498	1.04522	0.833365	1.22757	0.869227	1.10138	0.802456
1.07421	0.921476	0.871246	0.956845	0.997702	0.862549	1.0549	1.11147	0.723351	0.56936	0.967871	0.677802	0.866864	0.917648	0.902792	1.19118	1.14618	1.40139	0.986924	1.27358	1.14568	0.87966	0.757383	0.71894	1.54236	1.08244	0.899815	1.06307	0.952638	0.989839	1.00396	0.93805	0.956086	0.846986	0.999792	0.796654	0.971262	1.05193	0.946176	0.964318	0.616671	1.26389	0.86874	1.0819	0.795581
1.07431	0.92877	0.857574	0.947431	0.971084	0.857344	1.03007	1.08692	0.710889	0.552768	0.924907	0.621121	0.866467	0.905142	0.84957	1.23495	1.18418	1.41836	0.997378	1.27187	1.15356	0.858807	0.739314	0.701297	1.56299	1.07314	0.873874	1.06922	0.93231	0.989981	0.993266	0.924948	0.927123	0.811222	0.979204	0.803973	0.943227	1.04176	0.933945	0.966248	0.60861	1.27918	0.848714	1.094	0.777263
1.07177	0.899439	0.83121	0.938819	0.945425	0.825927	1.0077	1.04206	0.696114	0.564037	0.900949	0.622628	0.853027	0.893283	0.840237	1.24173	1.17733	1.45969	0.940081	1.30418	1.11785	0.848016	0.724364	0.693705	1.60831	1.05273	0.852995	1.0668	0.900759	0.9958	0.946718	0.886951	0.929522	0.813472	0.973903	0.782409	0.942568	1.03433	0.919959	0.952078	0.595064	1.28579	0.822719	1.07849	0.760247
1.08258	0.899628	0.802078	0.93999	0.914837	0.822847	0.995055	1.01142	0.707923	0.56404	0.909671	0.643821	0.809288	0.828388	0.821397	1.29465	1.1988	1.45335	0.896743	1.32633	1.1313	0.826718	0.721962	0.680917	1.59121	1.04065	0.845729	1.05054	0.890874	1.00378	0.934749	0.88483	0.971071	0.791867	0.94926	0.759616	0.933721	1.03641	0.906256	0.946985	0.562107	1.28441	0.80709	1.09265	0.735762
1.05766	0.87014	0.787195	0.920733	0.924664	0.79067	0.956429	1.01401	0.738169	0.514653	0.854049	0.631839	0.800863	0.809832	0.811844	1.32397	1.21824	1.4841	0.943748	1.33347	1.18596	0.807664	0.708458	0.659076	1.60255	1.01591	0.82073	1.04843	0.887107	0.99384	0.916405	0.872538	0.981611	0.76032	0.941762	0.719252	0.938575	1.01589	0.879573	0.933243	0.540315	1.26939	0.781966	1.06192	0.701359

## Sheet: STED
0	1	2	3	4	5	6	7	8	9	10	11	12	13	14	15	16	17	18	19	20	21	22	23	24	25	26	27	28	29	30	31	32	33	34	35	36	37	38	39	40	41	42	43	44
1	1	1	1	1	1	1	1	1	1	1	1	1	1	1	1	1	1	1	1	1	1	1	1	1	1	1	1	1	1	1	1	1	1	1	1	1	1	1	1	1	1	1	1	1
0.862915	0.932338	1.01106	0.846344	0.900156	0.834614	0.832381	0.869448	0.994168	0.856201	0.858843	0.917111	0.850063	0.842206	0.858194	0.858196	0.870063	0.873333	0.946073	0.953099	1.11762	0.90229	1.03975	0.963018	0.768992	0.776359	0.852819	0.862782	0.802746	0.847261	0.828707	0.862075	0.840376	0.810827	0.81095	0.926729	0.856708	0.858327	0.885633	0.826499	0.867823	0.885128	0.904618	0.934417	0.887397
0.795456	0.894183	0.960982	0.734618	0.803283	0.714789	0.936266	0.904685	0.910023	0.827304	0.834722	0.776668	0.727091	0.705964	0.744054	0.860353	0.824918	0.797953	0.945374	0.95512	1.09232	0.823885	1.02172	0.907	0.641906	0.610994	0.747739	0.792219	0.694351	0.798755	0.732368	0.760327	0.730157	0.703044	0.707919	0.811959	0.770719	0.752396	0.803858	0.752279	0.790807	0.820386	0.800455	0.861436	0.808004
0.722132	0.813478	0.892839	0.668903	0.722842	0.670781	0.858221	0.771529	0.76043	0.760305	0.793384	0.706573	0.64677	0.60968	0.65134	0.812789	0.769949	0.726955	0.961531	0.944549	1.03551	0.721182	0.896836	0.819293	0.529401	0.509451	0.64693	0.732294	0.621813	0.704629	0.641776	0.688782	0.658604	0.655153	0.622451	0.674142	0.718321	0.690904	0.715584	0.663108	0.718364	0.75242	0.724269	0.775106	0.686175
0.64892	0.756664	0.852959	0.594406	0.719452	0.609941	0.787038	0.681162	0.649974	0.719208	0.721131	0.652795	0.569164	0.526326	0.579802	0.757628	0.678165	0.635666	0.949256	0.866147	0.923672	0.678458	0.7627	0.753636	0.456988	0.443918	0.5878	0.690233	0.553948	0.634875	0.603922	0.643366	0.573877	0.571314	0.529997	0.619451	0.664079	0.626039	0.652769	0.642768	0.690134	0.716662	0.647729	0.69785	0.624409
0.609006	0.71142	0.81937	0.522157	0.659848	0.560141	0.734096	0.603408	0.574582	0.69054	0.682794	0.589828	0.497371	0.454879	0.499333	0.693716	0.639194	0.589305	0.850029	0.782351	0.804909	0.611154	0.719442	0.714099	0.384879	0.387232	0.501162	0.673297	0.531863	0.611777	0.555417	0.576918	0.511464	0.544301	0.473326	0.564563	0.597537	0.555554	0.596683	0.616383	0.622008	0.696015	0.579904	0.623015	0.566899
0.566307	0.675416	0.788943	0.476929	0.619232	0.496059	0.663984	0.533193	0.504606	0.634434	0.628303	0.534604	0.443776	0.406242	0.446819	0.642465	0.589297	0.549579	0.807654	0.728653	0.731855	0.565402	0.686671	0.64827	0.336252	0.339223	0.461159	0.65037	0.493618	0.578577	0.514259	0.526155	0.466293	0.494992	0.429341	0.50723	0.551051	0.502537	0.554125	0.58264	0.565605	0.63912	0.54125	0.563379	0.507133
0.52332	0.632795	0.754889	0.387894	0.545714	0.440091	0.602936	0.483116	0.441192	0.611067	0.571377	0.500573	0.404897	0.355111	0.40111	0.622074	0.551109	0.486207	0.780112	0.663264	0.723214	0.539187	0.630399	0.623764	0.299586	0.307604	0.42858	0.648608	0.492443	0.548434	0.453537	0.482513	0.43703	0.460137	0.390743	0.492255	0.508197	0.467478	0.500161	0.558143	0.524207	0.602804	0.488914	0.499744	0.456573
0.495629	0.612431	0.744687	0.359411	0.495902	0.419734	0.543985	0.43784	0.41663	0.596729	0.55367	0.452394	0.360481	0.321613	0.352184	0.584633	0.510925	0.444501	0.729305	0.63804	0.727221	0.508715	0.573738	0.565072	0.265711	0.288205	0.420793	0.667296	0.481543	0.520449	0.430628	0.455716	0.409462	0.431435	0.347784	0.431221	0.488796	0.421818	0.467712	0.528874	0.482505	0.575118	0.450504	0.449598	0.41162
0.485916	0.585929	0.716436	0.322169	0.466546	0.397923	0.491734	0.384659	0.362102	0.571353	0.520226	0.421064	0.332333	0.287131	0.323713	0.531108	0.463078	0.403965	0.697948	0.602941	0.745501	0.501118	0.564605	0.561019	0.243873	0.26829	0.379872	0.664228	0.457868	0.499049	0.389685	0.421206	0.367791	0.414763	0.319795	0.424339	0.455154	0.396637	0.464604	0.51164	0.467018	0.58875	0.408473	0.41369	0.370764
0.464673	0.557239	0.688629	0.291996	0.422825	0.377981	0.440383	0.356549	0.342964	0.580596	0.50443	0.398907	0.298071	0.261724	0.290535	0.510309	0.440684	0.363761	0.654898	0.629457	0.751245	0.499945	0.548708	0.556584	0.239826	0.249428	0.353917	0.68107	0.45707	0.47996	0.349985	0.378174	0.33581	0.373923	0.28785	0.389035	0.440047	0.37097	0.435992	0.469322	0.42067	0.541431	0.371003	0.371611	0.341535
0.434592	0.521218	0.659273	0.272591	0.401019	0.357241	0.399806	0.318078	0.319937	0.549316	0.478603	0.382691	0.269394	0.233646	0.265964	0.468154	0.416051	0.347436	0.631589	0.607886	0.738534	0.475703	0.549999	0.531458	0.221377	0.241508	0.339442	0.69648	0.439002	0.46043	0.313198	0.348255	0.317568	0.357262	0.271034	0.360844	0.420588	0.34773	0.422711	0.470772	0.388346	0.513979	0.346065	0.341653	0.320365
0.41492	0.494283	0.633451	0.25626	0.399473	0.34338	0.373192	0.296136	0.306437	0.530043	0.473427	0.359766	0.244099	0.216894	0.238327	0.456297	0.388004	0.331063	0.640858	0.619129	0.709911	0.444604	0.531508	0.521721	0.220067	0.238065	0.333419	0.65839	0.427289	0.446905	0.295395	0.321955	0.295867	0.329634	0.245269	0.320579	0.403739	0.325994	0.385578	0.454706	0.353404	0.503195	0.32654	0.324299	0.291225
0.404216	0.489723	0.654603	0.257129	0.366037	0.320209	0.34866	0.275526	0.281897	0.532953	0.45396	0.343731	0.223329	0.199506	0.224035	0.433154	0.376841	0.306909	0.623447	0.590644	0.703593	0.432932	0.499747	0.524263	0.214089	0.225162	0.310788	0.650973	0.417665	0.430601	0.287886	0.309141	0.278991	0.309454	0.233094	0.295586	0.386458	0.317092	0.377976	0.448761	0.348446	0.496405	0.30831	0.301791	0.279918
0.384022	0.469347	0.628654	0.245866	0.36699	0.312649	0.328197	0.263546	0.254548	0.499885	0.4305	0.336423	0.204773	0.186401	0.210419	0.425854	0.358816	0.292345	0.609822	0.580332	0.671917	0.419314	0.486949	0.518538	0.211707	0.211501	0.315222	0.654136	0.417323	0.41012	0.260459	0.297422	0.258442	0.296052	0.212308	0.269735	0.37197	0.303586	0.351162	0.445246	0.339257	0.479379	0.280722	0.279941	0.257428

## Sheet: TA-GAN
0	1	2	3	4	5	6	7	8	9	10	11	12	13	14	15	16	17	18	19	20	21	22	23	24	25	26	27	28	29	30	31	32	33	34	35	36	37	38	39	40	41	42	43	44
1	1	1	1	1	1	1	1	1	1	1	1	1	1	1	1	1	1	1	1	1	1	1	1	1	1	1	1	1	1	1	1	1	1	1	1	1	1	1	1	1	1	1	1	1
0.970417	1.0403	0.88275	0.960054	1.01752	0.978925	1.07405	1.31121	0.995488	0.980707	1.06561	1.03357	0.988645	0.959413	1.03879	1.05516	1.08322	1.25844	0.98796	1.01242	1.02308	1.13952	0.962817	0.952067	0.997979	1.19688	1.11596	0.707768	0.430168	1.29634	0.975565	1.00226	0.973713	1.13628	1.28436	1.21999	0.962421	1.06379	1.02852	0.990695	1.0355	1.0355	0.907845	0.931898	1.15248
0.948539	1.21151	1.02396	0.995557	1.01323	0.896338	1.15681	1.33608	1.03875	0.914567	1.10375	0.95898	1.02742	1.00014	0.99206	1.18405	1.15867	1.45752	1.03115	1.06473	1.05642	1.19909	1.00789	0.998098	1.13735	1.44836	1.15471	0.736708	0.426667	1.67596	1.09311	1.04106	1.00234	1.15407	1.3695	1.42317	0.961211	1.17007	0.979635	0.972073	1.13457	1.06656	0.830569	0.948889	0.978419
0.953905	1.20348	1.02971	1.00808	1.00193	0.933698	1.30577	1.50118	0.785455	0.883765	1.13833	1.01328	1.06219	1.00777	0.998683	1.2735	1.21618	1.53622	1.0215	1.14191	1.05952	1.23296	0.957361	1.04868	1.27988	1.41271	1.27531	1.0844	0.241485	1.28243	1.15406	1.01831	1.00968	1.21983	1.51616	1.52266	1.04932	1.18039	1.05957	1.00854	1.16246	1.06917	0.977229	0.95554	1.14644
1.03801	1.17842	0.915959	1.02172	1.04773	1.00195	1.40894	1.66735	1.00313	0.84902	1.13124	1.01408	1.06113	1.0641	1.00325	1.22947	1.28091	1.4846	1.04432	1.16242	1.08563	1.17289	0.954803	1.04559	1.22164	1.31975	1.33392	0.863751	0.948226	1.41944	1.09945	0.993822	1.00855	1.00928	1.57927	1.17096	1.05438	1.1834	1.04347	1.05267	1.23776	1.09859	1.02646	0.96025	0.929634
1.06443	1.11117	0.905904	1.06779	1.03234	1.07596	1.29322	1.7202	0.956056	0.863276	1.20275	1.08387	1.02834	0.994313	1.06993	1.26756	1.2923	1.65001	1.09393	1.1194	1.09926	1.15555	0.978451	0.989896	1.26604	1.32062	1.32163	1.04436	0.900917	1.17729	1.18689	1.00164	1.0074	1.03676	1.4936	1.5865	1.08698	1.21631	1.05147	1.04804	1.15699	1.11153	0.999127	0.914579	0.985294
0.960315	1.13399	0.946477	1.07096	1.11477	1.04061	1.42506	1.77942	0.855306	0.861101	1.22824	1.03641	1.01971	1.0465	0.996606	1.20492	1.25363	1.73505	1.05712	1.13969	1.11951	1.17176	0.899019	0.990937	1.55424	1.28728	1.34599	1.19404	1.13426	1.62695	1.19425	1.00262	1.00493	1.0088	0.896614	1.2275	1.09591	1.34481	1.02677	1.06329	1.11345	1.11438	0.982733	0.920069	0.934622
1.04843	1.05973	0.878033	1.08464	1.16645	1.0665	1.37843	1.6859	0.986146	0.841429	1.28533	1	1.00659	1.01377	1.03702	1.20496	1.38064	1.7413	1.01041	1.23856	1.12532	1.25867	0.96426	0.972891	1.5061	1.30513	1.35052	0.694194	0.84757	1.68202	1.18884	1.00635	1.02234	1.32188	0.954506	1.68024	1.08364	1.29391	1.03895	1.10779	1.07178	1.11742	1.08162	0.845945	0.870262
1.04976	1.09073	0.950247	1.09908	1.23146	1.12357	1.18778	1.62907	1.03419	0.87792	1.26873	1.12954	1.07484	1.06722	1.06261	1.22429	0.763114	1.72757	1.15145	1.15744	1.04403	1.18281	0.931832	0.99356	1.40907	1.25001	1.32734	0.926459	1.04351	1.04463	1.24037	1.00023	1.00355	1.36814	0.902296	1.67063	1.05755	1.34969	1.03356	1.05278	1.15295	1.11607	1.01618	0.991213	0.916755
1.11835	1.14166	0.891768	1.08674	1.22772	1.15886	1.18196	1.69786	0.95739	0.877179	1.31436	1.06585	1.10238	1.11168	1.03933	1.16536	1.40861	1.62668	1.04263	1.14856	0.952861	1.2835	0.919079	0.985395	1.48653	1.18066	1.30274	0.834406	0.802774	0.96923	1.22336	1.00798	1.00196	1.30961	0.913381	1.21558	1.12925	1.30717	0.992901	1.08527	1.09015	1.12405	1.05473	0.854628	0.902945
1.06897	1.18003	0.945216	1.07363	1.26607	1.11298	1.19877	1.75919	0.954591	0.903947	1.31284	1.07501	1.05274	1.08079	0.969088	1.22383	1.37085	1.79022	1.05778	1.20553	1.0191	1.1618	0.932084	1.00558	1.58837	1.21297	1.36888	0.768418	1.11459	2.23164	1.21911	1.01909	0.982272	1.33231	0.958125	1.23461	1.08613	1.32525	0.991443	1.02171	0.794575	1.04002	1.07627	0.814797	0.877846
1.09692	1.18395	0.994581	1.09769	1.26948	1.13959	1.19885	1.69136	1.00811	0.880961	1.31172	1.0831	1.12004	1.05356	0.977132	1.20609	1.4487	1.64783	0.995049	1.18393	1.00621	1.219	0.949612	1.00722	1.70127	1.13542	1.36846	0.935875	0.284476	0.705322	1.21814	0.998186	0.977725	1.2598	0.973063	1.13509	1.05848	1.39713	0.964522	1.05202	0.868983	1.11187	1.05286	0.739445	0.821219
1.16266	1.21451	0.929651	1.10863	1.18826	1.14392	1.28083	1.67514	0.87414	0.922898	1.36015	1.0724	1.18519	1.08178	0.948657	1.1603	1.42625	1.60234	1.09398	1.22099	0.96719	1.38348	0.889567	1.0527	1.77529	1.17496	1.2772	0.678322	0.828944	1.39538	1.19228	0.975118	0.98998	1.32536	1.0049	1.27902	1.06932	1.34055	0.978974	1.05422	0.828953	1.13671	1.07403	0.766579	0.746757
1.19788	1.13304	0.883465	1.08781	1.247	1.12313	1.24049	1.44897	0.795728	0.938898	1.36907	1.09224	1.08283	1.03279	1.02365	1.22121	1.44861	1.76854	1.12746	1.20858	1.10188	1.32066	0.949071	1.03256	1.75384	1.17118	1.38214	0.598184	0.218444	1.05265	1.20629	1.00072	0.962197	1.27448	1.05282	1.39665	1.06128	1.35366	0.947674	1.02068	0.807674	1.08821	1.06261	0.761721	0.865356
1.21962	1.23221	0.890711	1.13313	1.30341	1.10108	1.18044	2.07146	0.900565	0.952259	1.30364	1.14314	1.1044	1.03175	1.06503	1.31212	1.49679	1.65043	1.10746	1.16255	1.05858	1.23874	0.944046	1.04319	1.82717	1.10029	1.4	0.281485	0.319601	0.814077	1.19363	0.936747	0.946281	1.34871	1.12757	1.22282	1.06904	1.39551	0.944352	1.02868	0.851901	1.09142	0.934514	0.734516	0.806195
