# Supplementary material for: Resolution enhancement with a task-assisted GAN to guide optical nanoscopy image analysis and acquisition
Source: Nat Mach Intell. 2023 Jul 27;5(8):830–44. doi: 10.1038/s42256-023-00689-3 (PMC10442226; doi:10.1038/s42256-023-00689-3)
Supplement: Supplementary file 8 — Proportion of rings and fibres measured in the initial and final STED images for 21 series of TA-GAN assisted live-cell imaging. [file 42256_2023_689_MOESM8_ESM.xlsx]

## Sheet: Sheet1
Fibers	Rings	time
0.212872	0.287847	0
0.284022	0.225234	1
0.415824	0.263563	0
0.422715	0.283572	1
0.47128	0.402189	0
0.450869	0.249947	1
0.179578	0.22454	0
0.164327	0.169222	1
0.274823	0.241604	0
0.371712	0.272729	1
0.300894	0.3441	0
0.370846	0.325728	1
0.131151	0.137211	0
0.179813	0.162985	1
0.383855	0.288528	0
0.356922	0.265908	1
0.178519	0.251969	0
0.129505	0.129197	1
0.322575	0.487052	0
0.346331	0.299688	1
0.381832	0.370203	0
0.434207	0.404334	1
0.366525	0.25475	0
0.193407	0.19294	1
0.390891	0.47315	0
0.469248	0.342256	1
0.397552	0.53178	0
0.349296	0.53448	1
0.157571	0.588704	0
0.388434	0.615759	1
0.33053	0.573567	0
0.336282	0.498189	1
0.121505	0.167677	0
0.150771	0.165602	1
0.143926	0.182381	0
0.167191	0.145361	1
0.157464	0.198026	0
0.310701	0.362068	1
0.229791	0.245058	0
0.289195	0.265456	1
0.216283	0.223015	0
0.26935	0.210964	1
